# Supplementary material for: Long-Term Impact of Optimum Contribution Selection Strategies on Local Livestock Breeds with Historical Introgression Using the Example of German Angler Cattle
Source: G3 (Bethesda). 2017 Oct 31;7(12):4009–18. doi: 10.1534/g3.117.300272 (PMC5714497; doi:10.1534/g3.117.300272)
Supplement: Supplementary file 4 [file 4009FileS1.txt]

"Chr" "Position" "Name" "A1" "A2"
"ARS-BFGL-NGS-16466" "1" "267940" "ARS-BFGL-NGS-16466" "A" "G"
"ARS-BFGL-NGS-98142" "1" "471078" "ARS-BFGL-NGS-98142" "A" "G"
"ARS-BFGL-NGS-114208" "1" "533815" "ARS-BFGL-NGS-114208" "A" "G"
"ARS-BFGL-NGS-65067" "1" "883895" "ARS-BFGL-NGS-65067" "A" "G"
"ARS-BFGL-BAC-32722" "1" "929617" "ARS-BFGL-BAC-32722" "A" "G"
"ARS-BFGL-BAC-34682" "1" "950841" "ARS-BFGL-BAC-34682" "A" "G"
"ARS-BFGL-NGS-3964" "1" "974586" "ARS-BFGL-NGS-3964" "A" "G"
"ARS-BFGL-NGS-98203" "1" "1009504" "ARS-BFGL-NGS-98203" "A" "C"
"ARS-BFGL-BAC-2376" "1" "1114422" "ARS-BFGL-BAC-2376" "A" "G"
"ARS-BFGL-BAC-31722" "1" "1189382" "ARS-BFGL-BAC-31722" "A" "G"
"ARS-BFGL-BAC-6557" "1" "1234172" "ARS-BFGL-BAC-6557" "A" "C"
"ARS-BFGL-BAC-7196" "1" "1264369" "ARS-BFGL-BAC-7196" "A" "C"
"ARS-BFGL-BAC-12931" "1" "1288510" "ARS-BFGL-BAC-12931" "A" "G"
"ARS-BFGL-BAC-14857" "1" "1336351" "ARS-BFGL-BAC-14857" "A" "G"
"ARS-BFGL-NGS-115971" "1" "1385605" "ARS-BFGL-NGS-115971" "A" "C"
"ARS-BFGL-NGS-62826" "1" "1436503" "ARS-BFGL-NGS-62826" "A" "G"
"ARS-BFGL-NGS-39992" "1" "1668494" "ARS-BFGL-NGS-39992" "A" "G"
"ARS-BFGL-NGS-109301" "1" "1673525" "ARS-BFGL-NGS-109301" "A" "G"
"ARS-BFGL-BAC-13059" "1" "1760113" "ARS-BFGL-BAC-13059" "A" "C"
"ARS-BFGL-BAC-14930" "1" "1782724" "ARS-BFGL-BAC-14930" "A" "G"
"ARS-BFGL-NGS-11433" "1" "1851399" "ARS-BFGL-NGS-11433" "A" "G"
"ARS-BFGL-NGS-25183" "1" "1896112" "ARS-BFGL-NGS-25183" "A" "G"
"ARS-BFGL-NGS-76349" "1" "1921756" "ARS-BFGL-NGS-76349" "A" "G"
"ARS-BFGL-BAC-7317" "1" "1983902" "ARS-BFGL-BAC-7317" "A" "G"
"ARS-BFGL-NGS-29653" "1" "2049400" "ARS-BFGL-NGS-29653" "A" "G"
"ARS-BFGL-NGS-85297" "1" "2211567" "ARS-BFGL-NGS-85297" "A" "G"
"ARS-BFGL-NGS-16727" "1" "2291153" "ARS-BFGL-NGS-16727" "A" "G"
"ARS-BFGL-NGS-115671" "1" "2313042" "ARS-BFGL-NGS-115671" "A" "G"
"ARS-BFGL-NGS-71085" "1" "2393763" "ARS-BFGL-NGS-71085" "A" "G"
"ARS-BFGL-NGS-103391" "1" "2462297" "ARS-BFGL-NGS-103391" "A" "G"
"ARS-BFGL-NGS-22858" "1" "2524748" "ARS-BFGL-NGS-22858" "A" "G"
"ARS-BFGL-NGS-21352" "1" "2595577" "ARS-BFGL-NGS-21352" "A" "C"
"ARS-BFGL-NGS-89044" "1" "2645246" "ARS-BFGL-NGS-89044" "A" "G"
"ARS-BFGL-NGS-79093" "1" "2676888" "ARS-BFGL-NGS-79093" "A" "G"
"ARS-BFGL-NGS-58892" "1" "2714141" "ARS-BFGL-NGS-58892" "A" "G"
"ARS-BFGL-NGS-98287" "1" "2749920" "ARS-BFGL-NGS-98287" "A" "G"
"BTB-00001612" "1" "2771830" "BTB-00001612" "A" "C"
"ARS-BFGL-NGS-15775" "1" "2847001" "ARS-BFGL-NGS-15775" "A" "G"
"ARS-BFGL-NGS-59192" "1" "2886955" "ARS-BFGL-NGS-59192" "A" "G"
"ARS-BFGL-NGS-37412" "1" "2977063" "ARS-BFGL-NGS-37412" "A" "G"
"ARS-BFGL-NGS-16784" "1" "3010948" "ARS-BFGL-NGS-16784" "A" "G"
"BTB-00001074" "1" "3116101" "BTB-00001074" "A" "G"
"ARS-BFGL-NGS-43924" "1" "3148834" "ARS-BFGL-NGS-43924" "A" "G"
"ARS-BFGL-NGS-30999" "1" "3197378" "ARS-BFGL-NGS-30999" "A" "G"
"ARS-BFGL-NGS-37505" "1" "3295844" "ARS-BFGL-NGS-37505" "A" "G"
"BTB-02081949" "1" "3319070" "BTB-02081949" "A" "G"
"ARS-BFGL-NGS-107481" "1" "3343059" "ARS-BFGL-NGS-107481" "A" "G"
"ARS-BFGL-NGS-108686" "1" "3377291" "ARS-BFGL-NGS-108686" "A" "C"
"ARS-BFGL-NGS-36096" "1" "3433611" "ARS-BFGL-NGS-36096" "A" "G"
"ARS-BFGL-NGS-109014" "1" "3495838" "ARS-BFGL-NGS-109014" "A" "G"
"ARS-BFGL-NGS-43005" "1" "3568205" "ARS-BFGL-NGS-43005" "A" "G"
"BTB-00002335" "1" "3628012" "BTB-00002335" "A" "G"
"ARS-BFGL-NGS-81011" "1" "3792863" "ARS-BFGL-NGS-81011" "A" "G"
"BTB-00003162" "1" "3846214" "BTB-00003162" "A" "C"
"BTB-00002966" "1" "3913742" "BTB-00002966" "A" "G"
"ARS-BFGL-BAC-15173" "1" "3953844" "ARS-BFGL-BAC-15173" "C" "G"
"BTB-00002687" "1" "4104195" "BTB-00002687" "A" "G"
"BTB-01747944" "1" "4282516" "BTB-01747944" "A" "C"
"BTB-01991572" "1" "4290404" "BTB-01991572" "A" "G"
"BTB-02105769" "1" "4311365" "BTB-02105769" "A" "G"
"ARS-BFGL-NGS-65157" "1" "4348137" "ARS-BFGL-NGS-65157" "A" "G"
"BTB-01996267" "1" "4451105" "BTB-01996267" "A" "C"
"BTB-01160486" "1" "4648383" "BTB-01160486" "A" "G"
"BTB-01160333" "1" "4755056" "BTB-01160333" "A" "G"
"BTB-01160178" "1" "4827245" "BTB-01160178" "A" "C"
"ARS-BFGL-NGS-111125" "1" "4910208" "ARS-BFGL-NGS-111125" "A" "G"
"BTB-01160026" "1" "4933748" "BTB-01160026" "A" "G"
"BTB-01159977" "1" "4957717" "BTB-01159977" "A" "G"
"BTB-01159966" "1" "4986591" "BTB-01159966" "A" "G"
"ARS-BFGL-NGS-114983" "1" "5034441" "ARS-BFGL-NGS-114983" "A" "G"
"BTB-01728863" "1" "5179453" "BTB-01728863" "A" "G"
"ARS-BFGL-NGS-100349" "1" "5319965" "ARS-BFGL-NGS-100349" "A" "G"
"BTB-00003715" "1" "5428215" "BTB-00003715" "A" "G"
"BTB-00003652" "1" "5519845" "BTB-00003652" "A" "G"
"ARS-BFGL-NGS-115182" "1" "5649323" "ARS-BFGL-NGS-115182" "A" "G"
"ARS-BFGL-NGS-113844" "1" "5936648" "ARS-BFGL-NGS-113844" "A" "G"
"ARS-BFGL-NGS-28832" "1" "5962522" "ARS-BFGL-NGS-28832" "A" "G"
"BTB-01489336" "1" "5997487" "BTB-01489336" "A" "G"
"ARS-BFGL-NGS-115389" "1" "6024691" "ARS-BFGL-NGS-115389" "C" "G"
"BTB-01489466" "1" "6082018" "BTB-01489466" "A" "G"
"ARS-BFGL-NGS-41525" "1" "6383413" "ARS-BFGL-NGS-41525" "A" "G"
"UA-IFASA-8265" "1" "6492449" "UA-IFASA-8265" "A" "G"
"ARS-BFGL-NGS-62077" "1" "7035977" "ARS-BFGL-NGS-62077" "A" "C"
"ARS-BFGL-NGS-38621" "1" "7212793" "ARS-BFGL-NGS-38621" "A" "G"
"ARS-BFGL-NGS-103833" "1" "7260284" "ARS-BFGL-NGS-103833" "A" "G"
"ARS-BFGL-NGS-114174" "1" "7344117" "ARS-BFGL-NGS-114174" "A" "C"
"BTB-01493780" "1" "7530524" "BTB-01493780" "A" "G"
"ARS-BFGL-NGS-116504" "1" "7755400" "ARS-BFGL-NGS-116504" "A" "G"
"ARS-BFGL-NGS-105113" "1" "7943430" "ARS-BFGL-NGS-105113" "A" "G"
"ARS-BFGL-NGS-44292" "1" "8054589" "ARS-BFGL-NGS-44292" "A" "G"
"ARS-BFGL-NGS-109383" "1" "8217339" "ARS-BFGL-NGS-109383" "A" "G"
"ARS-BFGL-BAC-32146" "1" "8237792" "ARS-BFGL-BAC-32146" "A" "G"
"ARS-BFGL-NGS-119108" "1" "8347160" "ARS-BFGL-NGS-119108" "A" "C"
"ARS-BFGL-BAC-27364" "1" "8437530" "ARS-BFGL-BAC-27364" "A" "C"
"ARS-BFGL-NGS-40533" "1" "9072009" "ARS-BFGL-NGS-40533" "A" "G"
"ARS-BFGL-NGS-14644" "1" "9114098" "ARS-BFGL-NGS-14644" "A" "G"
"ARS-BFGL-NGS-118398" "1" "9226731" "ARS-BFGL-NGS-118398" "A" "G"
"ARS-BFGL-NGS-113570" "1" "9601018" "ARS-BFGL-NGS-113570" "A" "G"
"UA-IFASA-5979" "1" "9852144" "UA-IFASA-5979" "A" "G"
"ARS-BFGL-NGS-548" "1" "9900095" "ARS-BFGL-NGS-548" "A" "G"
"ARS-BFGL-NGS-43310" "1" "9940497" "ARS-BFGL-NGS-43310" "A" "G"
"ARS-BFGL-NGS-113551" "1" "10369662" "ARS-BFGL-NGS-113551" "A" "G"
"ARS-BFGL-NGS-113751" "1" "10468415" "ARS-BFGL-NGS-113751" "A" "G"
"ARS-BFGL-NGS-36767" "1" "10776728" "ARS-BFGL-NGS-36767" "A" "G"
"ARS-BFGL-NGS-115663" "1" "11743590" "ARS-BFGL-NGS-115663" "A" "G"
"BTB-00005611" "1" "12196038" "BTB-00005611" "A" "G"
"ARS-BFGL-BAC-14244" "1" "12537616" "ARS-BFGL-BAC-14244" "A" "G"
"ARS-BFGL-BAC-11044" "1" "12805406" "ARS-BFGL-BAC-11044" "A" "G"
"ARS-BFGL-BAC-685" "1" "12996787" "ARS-BFGL-BAC-685" "A" "G"
"ARS-BFGL-NGS-21333" "1" "13304658" "ARS-BFGL-NGS-21333" "A" "G"
"ARS-BFGL-NGS-26402" "1" "14025660" "ARS-BFGL-NGS-26402" "A" "G"
"ARS-BFGL-BAC-14883" "1" "14102864" "ARS-BFGL-BAC-14883" "A" "G"
"ARS-BFGL-NGS-104754" "1" "14260986" "ARS-BFGL-NGS-104754" "A" "G"
"ARS-BFGL-NGS-107530" "1" "14468037" "ARS-BFGL-NGS-107530" "A" "G"
"BTB-00502293" "1" "14587033" "BTB-00502293" "A" "G"
"BTB-00502247" "1" "14626307" "BTB-00502247" "A" "C"
"ARS-BFGL-NGS-78179" "1" "15048776" "ARS-BFGL-NGS-78179" "A" "G"
"ARS-BFGL-NGS-102441" "1" "15071831" "ARS-BFGL-NGS-102441" "A" "C"
"ARS-BFGL-BAC-13008" "1" "15091381" "ARS-BFGL-BAC-13008" "A" "G"
"BTB-01193581" "1" "15605365" "BTB-01193581" "A" "G"
"BTB-00569345" "1" "15646164" "BTB-00569345" "A" "G"
"ARS-BFGL-NGS-95377" "1" "15677492" "ARS-BFGL-NGS-95377" "A" "G"
"BTB-01193494" "1" "15755523" "BTB-01193494" "A" "C"
"BTB-01999110" "1" "15893046" "BTB-01999110" "A" "G"
"ARS-BFGL-NGS-32422" "1" "15937076" "ARS-BFGL-NGS-32422" "A" "C"
"BTB-01084253" "1" "16245203" "BTB-01084253" "A" "C"
"BTB-01084177" "1" "16277524" "BTB-01084177" "A" "G"
"BTB-01083987" "1" "16452185" "BTB-01083987" "A" "G"
"ARS-BFGL-NGS-22727" "1" "16525498" "ARS-BFGL-NGS-22727" "A" "C"
"BTB-01872049" "1" "16585111" "BTB-01872049" "A" "G"
"BTB-00757888" "1" "16923285" "BTB-00757888" "A" "G"
"ARS-BFGL-NGS-51809" "1" "16963232" "ARS-BFGL-NGS-51809" "A" "G"
"ARS-BFGL-NGS-112632" "1" "17425222" "ARS-BFGL-NGS-112632" "A" "G"
"BTB-00005987" "1" "17448939" "BTB-00005987" "A" "G"
"ARS-BFGL-NGS-104769" "1" "17641624" "ARS-BFGL-NGS-104769" "A" "G"
"ARS-BFGL-NGS-26632" "1" "17790637" "ARS-BFGL-NGS-26632" "A" "G"
"ARS-BFGL-NGS-99611" "1" "18002981" "ARS-BFGL-NGS-99611" "A" "G"
"BTB-01511695" "1" "18099231" "BTB-01511695" "A" "G"
"BTB-01511764" "1" "18131757" "BTB-01511764" "A" "G"
"BTB-01931918" "1" "18170722" "BTB-01931918" "A" "G"
"BTB-01511592" "1" "18390386" "BTB-01511592" "A" "G"
"ARS-BFGL-NGS-29732" "1" "19182174" "ARS-BFGL-NGS-29732" "A" "G"
"ARS-BFGL-NGS-1416" "1" "19511716" "ARS-BFGL-NGS-1416" "A" "G"
"UA-IFASA-3994" "1" "19667901" "UA-IFASA-3994" "A" "C"
"ARS-BFGL-BAC-11761" "1" "19709807" "ARS-BFGL-BAC-11761" "A" "G"
"ARS-BFGL-NGS-116430" "1" "20084515" "ARS-BFGL-NGS-116430" "A" "G"
"ARS-BFGL-BAC-11750" "1" "20155063" "ARS-BFGL-BAC-11750" "A" "G"
"ARS-BFGL-BAC-15578" "1" "20192420" "ARS-BFGL-BAC-15578" "A" "G"
"ARS-BFGL-NGS-10334" "1" "20213558" "ARS-BFGL-NGS-10334" "A" "C"
"ARS-BFGL-NGS-68915" "1" "20697089" "ARS-BFGL-NGS-68915" "A" "G"
"UA-IFASA-1500" "1" "20775439" "UA-IFASA-1500" "A" "G"
"ARS-BFGL-NGS-41203" "1" "20956918" "ARS-BFGL-NGS-41203" "A" "G"
"ARS-BFGL-NGS-100534" "1" "21145921" "ARS-BFGL-NGS-100534" "A" "G"
"UA-IFASA-9700" "1" "21202424" "UA-IFASA-9700" "A" "G"
"BTB-01332122" "1" "21264221" "BTB-01332122" "A" "C"
"BTB-01210202" "1" "21330326" "BTB-01210202" "A" "G"
"BTB-01210232" "1" "21429051" "BTB-01210232" "A" "G"
"BTB-01116126" "1" "21574286" "BTB-01116126" "A" "G"
"BTB-01116136" "1" "21600761" "BTB-01116136" "A" "C"
"BTB-01116164" "1" "21656798" "BTB-01116164" "A" "G"
"BTB-01897472" "1" "21714209" "BTB-01897472" "A" "G"
"ARS-BFGL-NGS-51361" "1" "21864313" "ARS-BFGL-NGS-51361" "A" "T"
"ARS-BFGL-BAC-15637" "1" "21925903" "ARS-BFGL-BAC-15637" "A" "G"
"UA-IFASA-9053" "1" "21965277" "UA-IFASA-9053" "A" "G"
"ARS-BFGL-NGS-117957" "1" "22031001" "ARS-BFGL-NGS-117957" "A" "G"
"BTB-00010729" "1" "22074275" "BTB-00010729" "A" "G"
"DPI-50" "1" "22076309" "DPI-50" "A" "G"
"BTB-00010930" "1" "22148647" "BTB-00010930" "A" "G"
"BTB-00011076" "1" "22510052" "BTB-00011076" "A" "C"
"BTB-01668820" "1" "22590942" "BTB-01668820" "A" "G"
"BTB-02025707" "1" "22630942" "BTB-02025707" "A" "G"
"BTB-01437861" "1" "22662759" "BTB-01437861" "A" "G"
"BTB-01438016" "1" "22823600" "BTB-01438016" "A" "C"
"ARS-BFGL-NGS-46591" "1" "22863734" "ARS-BFGL-NGS-46591" "A" "T"
"ARS-BFGL-NGS-97225" "1" "22985729" "ARS-BFGL-NGS-97225" "A" "G"
"ARS-BFGL-NGS-29682" "1" "23170625" "ARS-BFGL-NGS-29682" "A" "G"
"BTB-01153392" "1" "23217832" "BTB-01153392" "A" "G"
"BTB-01153206" "1" "23255987" "BTB-01153206" "C" "G"
"BTB-01153241" "1" "23307655" "BTB-01153241" "A" "G"
"BTB-01821892" "1" "23421942" "BTB-01821892" "A" "G"
"BTB-01885509" "1" "23445630" "BTB-01885509" "A" "G"
"ARS-BFGL-BAC-6737" "1" "23680672" "ARS-BFGL-BAC-6737" "A" "G"
"BTB-00007705" "1" "23938895" "BTB-00007705" "A" "G"
"UA-IFASA-5116" "1" "24001042" "UA-IFASA-5116" "A" "G"
"BTB-00007882" "1" "24057738" "BTB-00007882" "A" "G"
"BTB-00008090" "1" "24196197" "BTB-00008090" "A" "G"
"BTB-00008277" "1" "24278057" "BTB-00008277" "A" "C"
"BTB-00014074" "1" "24503396" "BTB-00014074" "A" "G"
"BTB-00010532" "1" "24692046" "BTB-00010532" "A" "C"
"ARS-BFGL-BAC-14984" "1" "24735033" "ARS-BFGL-BAC-14984" "A" "G"
"BTB-00010474" "1" "24757983" "BTB-00010474" "A" "G"
"ARS-BFGL-NGS-85045" "1" "24779790" "ARS-BFGL-NGS-85045" "A" "G"
"ARS-BFGL-NGS-115371" "1" "24835526" "ARS-BFGL-NGS-115371" "A" "G"
"BTB-00010021" "1" "24880710" "BTB-00010021" "A" "G"
"BTB-00009762" "1" "25010799" "BTB-00009762" "A" "C"
"ARS-BFGL-BAC-13086" "1" "25289457" "ARS-BFGL-BAC-13086" "C" "G"
"ARS-BFGL-NGS-34568" "1" "25321721" "ARS-BFGL-NGS-34568" "A" "G"
"BTB-00009232" "1" "25607948" "BTB-00009232" "A" "G"
"ARS-BFGL-NGS-20807" "1" "25647321" "ARS-BFGL-NGS-20807" "A" "G"
"BTB-00009156" "1" "25685179" "BTB-00009156" "A" "G"
"ARS-BFGL-NGS-36242" "1" "26038159" "ARS-BFGL-NGS-36242" "A" "G"
"ARS-BFGL-NGS-50954" "1" "26063684" "ARS-BFGL-NGS-50954" "C" "G"
"ARS-BFGL-BAC-13724" "1" "26223335" "ARS-BFGL-BAC-13724" "A" "G"
"ARS-BFGL-NGS-11151" "1" "26425477" "ARS-BFGL-NGS-11151" "A" "G"
"BTB-01265899" "1" "26674804" "BTB-01265899" "A" "C"
"BTB-01533869" "1" "26920553" "BTB-01533869" "A" "C"
"ARS-BFGL-NGS-115015" "1" "27181523" "ARS-BFGL-NGS-115015" "A" "G"
"BTB-00011225" "1" "27249385" "BTB-00011225" "C" "G"
"ARS-BFGL-NGS-46004" "1" "27357510" "ARS-BFGL-NGS-46004" "C" "G"
"BTB-01285304" "1" "27761036" "BTB-01285304" "A" "G"
"BTB-01285382" "1" "27786985" "BTB-01285382" "A" "G"
"BTB-01285492" "1" "27816806" "BTB-01285492" "A" "G"
"ARS-BFGL-NGS-111117" "1" "28012133" "ARS-BFGL-NGS-111117" "A" "G"
"BTB-01285855" "1" "28034525" "BTB-01285855" "A" "G"
"BTB-01334105" "1" "28216247" "BTB-01334105" "A" "C"
"BTB-01333903" "1" "28362687" "BTB-01333903" "A" "G"
"BTB-01333940" "1" "28413168" "BTB-01333940" "A" "G"
"BTB-00012150" "1" "28572974" "BTB-00012150" "A" "G"
"BTB-00012128" "1" "28599381" "BTB-00012128" "A" "C"
"ARS-BFGL-BAC-14387" "1" "28622946" "ARS-BFGL-BAC-14387" "A" "G"
"BTB-00011988" "1" "28648176" "BTB-00011988" "A" "G"
"ARS-BFGL-NGS-20624" "1" "28675718" "ARS-BFGL-NGS-20624" "A" "T"
"ARS-BFGL-BAC-15059" "1" "28868362" "ARS-BFGL-BAC-15059" "A" "C"
"ARS-BFGL-NGS-119690" "1" "28906462" "ARS-BFGL-NGS-119690" "A" "G"
"BTB-00012425" "1" "28978223" "BTB-00012425" "A" "G"
"BTB-00012448" "1" "29004968" "BTB-00012448" "A" "C"
"BTB-01734615" "1" "29049389" "BTB-01734615" "A" "C"
"BTB-01734642" "1" "29073969" "BTB-01734642" "A" "C"
"ARS-BFGL-NGS-108911" "1" "29095768" "ARS-BFGL-NGS-108911" "A" "G"
"ARS-BFGL-NGS-74692" "1" "29151717" "ARS-BFGL-NGS-74692" "A" "C"
"ARS-BFGL-BAC-11193" "1" "29303546" "ARS-BFGL-BAC-11193" "A" "G"
"ARS-BFGL-NGS-24142" "1" "29420091" "ARS-BFGL-NGS-24142" "A" "G"
"ARS-BFGL-NGS-101348" "1" "29454246" "ARS-BFGL-NGS-101348" "A" "G"
"ARS-BFGL-NGS-114084" "1" "29507209" "ARS-BFGL-NGS-114084" "A" "G"
"BTB-00013095" "1" "29624956" "BTB-00013095" "A" "G"
"BTB-02049040" "1" "29696010" "BTB-02049040" "A" "G"
"BTB-00013460" "1" "29917811" "BTB-00013460" "A" "G"
"ARS-BFGL-BAC-7369" "1" "29984406" "ARS-BFGL-BAC-7369" "A" "C"
"ARS-BFGL-NGS-14285" "1" "30024945" "ARS-BFGL-NGS-14285" "A" "G"
"BTB-01370718" "1" "30156822" "BTB-01370718" "A" "G"
"ARS-BFGL-NGS-73149" "1" "30259943" "ARS-BFGL-NGS-73149" "A" "G"
"BTB-01490065" "1" "30397221" "BTB-01490065" "A" "G"
"BTB-01490270" "1" "30414871" "BTB-01490270" "A" "G"
"ARS-BFGL-NGS-40158" "1" "30570926" "ARS-BFGL-NGS-40158" "A" "G"
"ARS-BFGL-BAC-11830" "1" "30606444" "ARS-BFGL-BAC-11830" "A" "G"
"BTB-01303393" "1" "30655372" "BTB-01303393" "A" "G"
"BTB-01303334" "1" "30701874" "BTB-01303334" "A" "C"
"BTB-00013894" "1" "30987508" "BTB-00013894" "A" "C"
"BTB-01653794" "1" "31239593" "BTB-01653794" "A" "G"
"BTB-01335754" "1" "31269020" "BTB-01335754" "A" "G"
"BTB-01335860" "1" "31325294" "BTB-01335860" "A" "G"
"BTB-01843131" "1" "31659179" "BTB-01843131" "A" "G"
"ARS-BFGL-NGS-80747" "1" "31700738" "ARS-BFGL-NGS-80747" "A" "G"
"BTB-01955576" "1" "31815750" "BTB-01955576" "A" "G"
"ARS-BFGL-NGS-64530" "1" "31840031" "ARS-BFGL-NGS-64530" "A" "G"
"BTB-01755357" "1" "31870106" "BTB-01755357" "A" "G"
"BTB-02018681" "1" "31923335" "BTB-02018681" "A" "G"
"BTB-00014368" "1" "32078797" "BTB-00014368" "A" "G"
"ARS-BFGL-NGS-1179" "1" "32115552" "ARS-BFGL-NGS-1179" "A" "C"
"BTB-00014500" "1" "32207504" "BTB-00014500" "A" "C"
"BTB-00014686" "1" "32411801" "BTB-00014686" "A" "G"
"BTB-00014722" "1" "32449976" "BTB-00014722" "A" "G"
"BTB-00014527" "1" "32469461" "BTB-00014527" "A" "C"
"BTB-00014929" "1" "32558213" "BTB-00014929" "A" "G"
"BTB-00015102" "1" "32598751" "BTB-00015102" "A" "G"
"ARS-BFGL-NGS-19127" "1" "32883377" "ARS-BFGL-NGS-19127" "C" "G"
"BTB-00015939" "1" "33036107" "BTB-00015939" "A" "C"
"BTB-00015961" "1" "33068789" "BTB-00015961" "A" "G"
"BTB-00016058" "1" "33098389" "BTB-00016058" "A" "G"
"BTB-00016647" "1" "33129259" "BTB-00016647" "A" "C"
"BTB-00901823" "1" "33284142" "BTB-00901823" "A" "G"
"BTB-00901868" "1" "33305018" "BTB-00901868" "A" "G"
"BTB-00901957" "1" "33343019" "BTB-00901957" "A" "C"
"BTB-00902072" "1" "33376191" "BTB-00902072" "A" "G"
"BTB-00902144" "1" "33407744" "BTB-00902144" "A" "G"
"ARS-BFGL-NGS-45064" "1" "33487311" "ARS-BFGL-NGS-45064" "A" "C"
"BTB-01419286" "1" "33673851" "BTB-01419286" "A" "G"
"BTB-00929993" "1" "33806073" "BTB-00929993" "A" "G"
"ARS-BFGL-BAC-11852" "1" "33883601" "ARS-BFGL-BAC-11852" "A" "T"
"BTB-00930093" "1" "33970922" "BTB-00930093" "A" "C"
"BTB-00930215" "1" "33995685" "BTB-00930215" "A" "G"
"BTB-00930351" "1" "34033754" "BTB-00930351" "A" "G"
"BTB-01965833" "1" "34179096" "BTB-01965833" "A" "G"
"BTB-01965810" "1" "34202504" "BTB-01965810" "A" "G"
"BTB-01211075" "1" "34304788" "BTB-01211075" "A" "G"
"BTB-01890914" "1" "34386012" "BTB-01890914" "A" "G"
"UA-IFASA-4161" "1" "34407892" "UA-IFASA-4161" "A" "G"
"ARS-BFGL-BAC-12481" "1" "34492226" "ARS-BFGL-BAC-12481" "A" "C"
"BTB-00017000" "1" "34515637" "BTB-00017000" "A" "G"
"BTB-01210806" "1" "34635120" "BTB-01210806" "A" "G"
"ARS-BFGL-NGS-100434" "1" "34864497" "ARS-BFGL-NGS-100434" "A" "G"
"BTB-00016718" "1" "34903570" "BTB-00016718" "A" "G"
"BTB-00016701" "1" "34934516" "BTB-00016701" "A" "G"
"DPI-55" "1" "35014129" "DPI-55" "A" "G"
"BTB-00016898" "1" "35314693" "BTB-00016898" "A" "G"
"BTB-00016906" "1" "35367693" "BTB-00016906" "A" "G"
"ARS-BFGL-NGS-60721" "1" "35406392" "ARS-BFGL-NGS-60721" "A" "G"
"DPI-2" "1" "35604177" "DPI-2" "A" "C"
"ARS-BFGL-BAC-837" "1" "35692760" "ARS-BFGL-BAC-837" "A" "G"
"BTB-00017157" "1" "35812530" "BTB-00017157" "A" "G"
"BTB-00017988" "1" "35993477" "BTB-00017988" "A" "G"
"ARS-BFGL-BAC-4996" "1" "36059447" "ARS-BFGL-BAC-4996" "A" "G"
"BTB-00017697" "1" "36181744" "BTB-00017697" "A" "G"
"ARS-BFGL-BAC-11284" "1" "36209316" "ARS-BFGL-BAC-11284" "A" "T"
"ARS-BFGL-NGS-116207" "1" "36239709" "ARS-BFGL-NGS-116207" "A" "C"
"BTB-00017422" "1" "36293997" "BTB-00017422" "A" "G"
"ARS-BFGL-NGS-44057" "1" "36636902" "ARS-BFGL-NGS-44057" "A" "G"
"DPI-27" "1" "36985868" "DPI-27" "A" "G"
"ARS-BFGL-NGS-84905" "1" "37209389" "ARS-BFGL-NGS-84905" "A" "G"
"ARS-BFGL-NGS-12168" "1" "37321005" "ARS-BFGL-NGS-12168" "A" "G"
"DPI-28" "1" "37330885" "DPI-28" "A" "G"
"ARS-BFGL-BAC-14429" "1" "37355979" "ARS-BFGL-BAC-14429" "A" "G"
"ARS-BFGL-BAC-11938" "1" "37373294" "ARS-BFGL-BAC-11938" "A" "G"
"ARS-BFGL-NGS-23720" "1" "37542495" "ARS-BFGL-NGS-23720" "A" "C"
"ARS-BFGL-NGS-114608" "1" "37909243" "ARS-BFGL-NGS-114608" "A" "G"
"ARS-BFGL-NGS-42813" "1" "38230818" "ARS-BFGL-NGS-42813" "A" "G"
"ARS-BFGL-NGS-85768" "1" "38307976" "ARS-BFGL-NGS-85768" "A" "G"
"ARS-BFGL-NGS-97815" "1" "38624975" "ARS-BFGL-NGS-97815" "A" "G"
"ARS-BFGL-NGS-26011" "1" "38908284" "ARS-BFGL-NGS-26011" "A" "G"
"ARS-BFGL-BAC-7483" "1" "39053558" "ARS-BFGL-BAC-7483" "A" "T"
"ARS-BFGL-NGS-84347" "1" "39083240" "ARS-BFGL-NGS-84347" "A" "G"
"ARS-BFGL-BAC-12579" "1" "39339779" "ARS-BFGL-BAC-12579" "A" "G"
"ARS-BFGL-NGS-107020" "1" "39572166" "ARS-BFGL-NGS-107020" "A" "G"
"BTB-00018760" "1" "39653311" "BTB-00018760" "A" "G"
"ARS-BFGL-BAC-13195" "1" "39754319" "ARS-BFGL-BAC-13195" "A" "G"
"ARS-BFGL-NGS-34353" "1" "39813886" "ARS-BFGL-NGS-34353" "A" "G"
"BTB-01810584" "1" "39815054" "BTB-01810584" "A" "G"
"BTB-00018513" "1" "39840805" "BTB-00018513" "A" "G"
"BTB-00018431" "1" "39902902" "BTB-00018431" "A" "G"
"BTB-00018408" "1" "39922217" "BTB-00018408" "A" "G"
"BTB-01249999" "1" "40046179" "BTB-01249999" "A" "G"
"ARS-BFGL-NGS-86662" "1" "40206017" "ARS-BFGL-NGS-86662" "A" "C"
"ARS-BFGL-BAC-13216" "1" "40258896" "ARS-BFGL-BAC-13216" "A" "G"
"ARS-BFGL-NGS-110537" "1" "40300907" "ARS-BFGL-NGS-110537" "A" "G"
"ARS-BFGL-NGS-23908" "1" "40323085" "ARS-BFGL-NGS-23908" "A" "G"
"BTB-01250420" "1" "40353369" "BTB-01250420" "A" "G"
"ARS-BFGL-NGS-111921" "1" "40427450" "ARS-BFGL-NGS-111921" "A" "C"
"BTB-01952363" "1" "40465985" "BTB-01952363" "A" "G"
"ARS-BFGL-NGS-32825" "1" "40540792" "ARS-BFGL-NGS-32825" "A" "G"
"BTB-01462455" "1" "40589118" "BTB-01462455" "A" "G"
"BTB-01555269" "1" "40794773" "BTB-01555269" "A" "G"
"BTB-01555328" "1" "40830066" "BTB-01555328" "A" "G"
"ARS-BFGL-NGS-45335" "1" "40879690" "ARS-BFGL-NGS-45335" "A" "G"
"BTB-01135743" "1" "41067306" "BTB-01135743" "A" "G"
"ARS-BFGL-NGS-104431" "1" "41216079" "ARS-BFGL-NGS-104431" "A" "C"
"BTB-01848824" "1" "41465449" "BTB-01848824" "A" "C"
"BTB-01136210" "1" "41516238" "BTB-01136210" "A" "G"
"ARS-BFGL-NGS-106725" "1" "41577955" "ARS-BFGL-NGS-106725" "A" "G"
"ARS-BFGL-NGS-23369" "1" "41639553" "ARS-BFGL-NGS-23369" "A" "G"
"ARS-BFGL-NGS-118356" "1" "41732937" "ARS-BFGL-NGS-118356" "A" "G"
"ARS-BFGL-NGS-63816" "1" "41756440" "ARS-BFGL-NGS-63816" "A" "G"
"ARS-BFGL-NGS-106432" "1" "41893320" "ARS-BFGL-NGS-106432" "A" "G"
"ARS-BFGL-BAC-15157" "1" "41913980" "ARS-BFGL-BAC-15157" "A" "G"
"ARS-BFGL-NGS-43530" "1" "41955764" "ARS-BFGL-NGS-43530" "A" "G"
"BTB-01708786" "1" "42142033" "BTB-01708786" "A" "G"
"ARS-BFGL-NGS-81807" "1" "42313742" "ARS-BFGL-NGS-81807" "A" "G"
"BTB-00019582" "1" "42493010" "BTB-00019582" "A" "G"
"ARS-BFGL-NGS-10059" "1" "42542346" "ARS-BFGL-NGS-10059" "A" "G"
"BTB-00019705" "1" "42721268" "BTB-00019705" "A" "G"
"ARS-BFGL-NGS-106220" "1" "42749580" "ARS-BFGL-NGS-106220" "A" "G"
"BTB-00019769" "1" "42771916" "BTB-00019769" "A" "G"
"ARS-BFGL-NGS-12781" "1" "42843006" "ARS-BFGL-NGS-12781" "A" "G"
"ARS-BFGL-BAC-15804" "1" "42960837" "ARS-BFGL-BAC-15804" "A" "G"
"BTB-00019912" "1" "43067020" "BTB-00019912" "A" "G"
"ARS-BFGL-NGS-89857" "1" "43145332" "ARS-BFGL-NGS-89857" "A" "G"
"BTB-00020638" "1" "43424668" "BTB-00020638" "A" "G"
"BTB-00020648" "1" "43449434" "BTB-00020648" "A" "C"
"BTB-00020263" "1" "43497297" "BTB-00020263" "A" "G"
"ARS-BFGL-NGS-19097" "1" "43541278" "ARS-BFGL-NGS-19097" "A" "G"
"ARS-BFGL-NGS-106743" "1" "43569660" "ARS-BFGL-NGS-106743" "A" "G"
"ARS-BFGL-NGS-118112" "1" "43670143" "ARS-BFGL-NGS-118112" "A" "G"
"ARS-BFGL-NGS-96886" "1" "43694788" "ARS-BFGL-NGS-96886" "A" "G"
"ARS-BFGL-NGS-116079" "1" "43861492" "ARS-BFGL-NGS-116079" "A" "G"
"ARS-BFGL-NGS-118317" "1" "43932562" "ARS-BFGL-NGS-118317" "A" "G"
"BTB-00021247" "1" "44143107" "BTB-00021247" "A" "G"
"BTB-01788892" "1" "44446453" "BTB-01788892" "A" "G"
"BTB-00021385" "1" "44471054" "BTB-00021385" "A" "C"
"ARS-BFGL-NGS-75951" "1" "45375265" "ARS-BFGL-NGS-75951" "A" "G"
"BTB-01462206" "1" "45515052" "BTB-01462206" "A" "G"
"BTB-01462237" "1" "45546359" "BTB-01462237" "A" "G"
"ARS-BFGL-NGS-68706" "1" "45569587" "ARS-BFGL-NGS-68706" "A" "G"
"ARS-BFGL-NGS-119382" "1" "45657940" "ARS-BFGL-NGS-119382" "A" "G"
"BTB-00478386" "1" "45683339" "BTB-00478386" "A" "G"
"ARS-BFGL-NGS-10512" "1" "45804182" "ARS-BFGL-NGS-10512" "A" "C"
"ARS-BFGL-NGS-34687" "1" "45900804" "ARS-BFGL-NGS-34687" "A" "G"
"BTB-01462011" "1" "45926861" "BTB-01462011" "A" "G"
"BTB-01461996" "1" "45957974" "BTB-01461996" "A" "G"
"UA-IFASA-4106" "1" "45965682" "UA-IFASA-4106" "A" "G"
"ARS-BFGL-NGS-114234" "1" "46283541" "ARS-BFGL-NGS-114234" "A" "G"
"BTB-00468519" "1" "46556034" "BTB-00468519" "A" "G"
"ARS-BFGL-NGS-110320" "1" "46595049" "ARS-BFGL-NGS-110320" "A" "T"
"ARS-BFGL-NGS-67684" "1" "46620571" "ARS-BFGL-NGS-67684" "A" "G"
"BTB-00468476" "1" "46675519" "BTB-00468476" "A" "C"
"BTB-01608930" "1" "46778649" "BTB-01608930" "A" "G"
"ARS-BFGL-NGS-69858" "1" "46808068" "ARS-BFGL-NGS-69858" "A" "G"
"ARS-BFGL-NGS-41577" "1" "47123160" "ARS-BFGL-NGS-41577" "A" "G"
"ARS-BFGL-NGS-23106" "1" "47251774" "ARS-BFGL-NGS-23106" "A" "C"
"ARS-BFGL-BAC-24524" "1" "47389301" "ARS-BFGL-BAC-24524" "A" "G"
"BTB-02090792" "1" "47445935" "BTB-02090792" "A" "G"
"BTB-01702372" "1" "47479177" "BTB-01702372" "A" "C"
"BTB-01572184" "1" "47524118" "BTB-01572184" "A" "G"
"BTB-01967977" "1" "47669197" "BTB-01967977" "A" "G"
"BTB-01202368" "1" "47788706" "BTB-01202368" "A" "G"
"BTB-01202377" "1" "47807494" "BTB-01202377" "A" "C"
"ARS-BFGL-NGS-105365" "1" "48026603" "ARS-BFGL-NGS-105365" "A" "G"
"ARS-BFGL-BAC-16973" "1" "48130491" "ARS-BFGL-BAC-16973" "A" "G"
"BTB-00021951" "1" "48222988" "BTB-00021951" "A" "G"
"BTB-01645280" "1" "48701612" "BTB-01645280" "A" "G"
"BTB-01146838" "1" "48802718" "BTB-01146838" "A" "G"
"BTB-01847183" "1" "48843080" "BTB-01847183" "A" "G"
"ARS-BFGL-NGS-49634" "1" "48971016" "ARS-BFGL-NGS-49634" "A" "T"
"BTB-00132817" "1" "49161822" "BTB-00132817" "A" "C"
"BTB-01077379" "1" "49279500" "BTB-01077379" "A" "G"
"BTB-01077277" "1" "49318678" "BTB-01077277" "A" "G"
"BTB-01077261" "1" "49341658" "BTB-01077261" "A" "C"
"BTB-01077007" "1" "49532893" "BTB-01077007" "A" "C"
"BTB-00022142" "1" "49909405" "BTB-00022142" "A" "G"
"ARS-BFGL-BAC-15402" "1" "50191130" "ARS-BFGL-BAC-15402" "A" "G"
"BTB-01699628" "1" "50230596" "BTB-01699628" "A" "G"
"BTB-00022097" "1" "50410352" "BTB-00022097" "A" "G"
"BTB-01165109" "1" "50511043" "BTB-01165109" "A" "G"
"BTB-01164952" "1" "50652927" "BTB-01164952" "A" "C"
"BTB-01164946" "1" "50680039" "BTB-01164946" "A" "C"
"BTB-01164879" "1" "50775613" "BTB-01164879" "A" "G"
"BTB-00022352" "1" "50815882" "BTB-00022352" "A" "G"
"ARS-BFGL-NGS-103521" "1" "50993685" "ARS-BFGL-NGS-103521" "A" "C"
"ARS-BFGL-NGS-101533" "1" "51033230" "ARS-BFGL-NGS-101533" "A" "G"
"BTB-00184675" "1" "51289087" "BTB-00184675" "A" "G"
"ARS-BFGL-NGS-27696" "1" "51329816" "ARS-BFGL-NGS-27696" "C" "G"
"BTB-01661970" "1" "51403723" "BTB-01661970" "A" "G"
"ARS-BFGL-NGS-80227" "1" "51598998" "ARS-BFGL-NGS-80227" "A" "G"
"UA-IFASA-6260" "1" "51721572" "UA-IFASA-6260" "A" "G"
"BTB-00023322" "1" "51994611" "BTB-00023322" "A" "C"
"ARS-BFGL-NGS-29536" "1" "52075648" "ARS-BFGL-NGS-29536" "A" "G"
"ARS-BFGL-NGS-26781" "1" "52135065" "ARS-BFGL-NGS-26781" "A" "C"
"UA-IFASA-5103" "1" "52306846" "UA-IFASA-5103" "A" "C"
"ARS-BFGL-NGS-105123" "1" "52409229" "ARS-BFGL-NGS-105123" "A" "C"
"ARS-BFGL-NGS-112553" "1" "52644883" "ARS-BFGL-NGS-112553" "A" "G"
"ARS-BFGL-BAC-23725" "1" "52696732" "ARS-BFGL-BAC-23725" "A" "G"
"ARS-BFGL-NGS-89588" "1" "52834285" "ARS-BFGL-NGS-89588" "A" "G"
"BTB-00026002" "1" "52874728" "BTB-00026002" "A" "G"
"ARS-BFGL-NGS-76469" "1" "52979497" "ARS-BFGL-NGS-76469" "A" "C"
"ARS-BFGL-BAC-18388" "1" "52984340" "ARS-BFGL-BAC-18388" "A" "G"
"ARS-BFGL-NGS-78259" "1" "53064069" "ARS-BFGL-NGS-78259" "A" "G"
"BTB-00025875" "1" "53133677" "BTB-00025875" "A" "G"
"BTB-00025760" "1" "53238076" "BTB-00025760" "A" "G"
"ARS-BFGL-NGS-100189" "1" "53296440" "ARS-BFGL-NGS-100189" "A" "G"
"BTB-00025322" "1" "53364989" "BTB-00025322" "A" "G"
"BTB-00025197" "1" "53388440" "BTB-00025197" "A" "G"
"BTB-00025135" "1" "53528573" "BTB-00025135" "A" "G"
"ARS-BFGL-NGS-18743" "1" "53630189" "ARS-BFGL-NGS-18743" "A" "C"
"ARS-BFGL-NGS-94761" "1" "53656600" "ARS-BFGL-NGS-94761" "A" "G"
"ARS-BFGL-NGS-107096" "1" "53753590" "ARS-BFGL-NGS-107096" "C" "G"
"ARS-BFGL-BAC-20881" "1" "54052439" "ARS-BFGL-BAC-20881" "A" "G"
"BTB-00026752" "1" "54102324" "BTB-00026752" "A" "G"
"BTB-00026585" "1" "54179627" "BTB-00026585" "A" "G"
"ARS-BFGL-NGS-111929" "1" "54342104" "ARS-BFGL-NGS-111929" "C" "G"
"ARS-BFGL-NGS-40967" "1" "54371655" "ARS-BFGL-NGS-40967" "A" "G"
"UA-IFASA-7275" "1" "54390349" "UA-IFASA-7275" "A" "G"
"BTB-00217542" "1" "54460795" "BTB-00217542" "A" "G"
"ARS-BFGL-NGS-24057" "1" "54501549" "ARS-BFGL-NGS-24057" "A" "G"
"ARS-BFGL-NGS-114712" "1" "54556914" "ARS-BFGL-NGS-114712" "A" "G"
"BTB-01044365" "1" "54625163" "BTB-01044365" "A" "G"
"BTB-01605050" "1" "54714755" "BTB-01605050" "A" "G"
"ARS-BFGL-NGS-43783" "1" "54774488" "ARS-BFGL-NGS-43783" "A" "G"
"BTB-01712157" "1" "54819828" "BTB-01712157" "A" "G"
"BTB-01712147" "1" "54844550" "BTB-01712147" "A" "C"
"ARS-BFGL-NGS-86970" "1" "54988164" "ARS-BFGL-NGS-86970" "A" "G"
"BTB-01914655" "1" "55016374" "BTB-01914655" "A" "G"
"BTB-01315516" "1" "55057917" "BTB-01315516" "A" "C"
"BTB-01315457" "1" "55174553" "BTB-01315457" "A" "G"
"BTB-01131103" "1" "55288120" "BTB-01131103" "A" "G"
"BTB-01131178" "1" "55359042" "BTB-01131178" "A" "G"
"ARS-BFGL-BAC-32896" "1" "55444187" "ARS-BFGL-BAC-32896" "A" "G"
"BTB-01131384" "1" "55499124" "BTB-01131384" "A" "G"
"ARS-BFGL-NGS-115305" "1" "55784222" "ARS-BFGL-NGS-115305" "A" "G"
"ARS-BFGL-NGS-87494" "1" "55982457" "ARS-BFGL-NGS-87494" "A" "C"
"ARS-BFGL-NGS-115307" "1" "56294040" "ARS-BFGL-NGS-115307" "A" "G"
"ARS-BFGL-NGS-31315" "1" "56648072" "ARS-BFGL-NGS-31315" "A" "G"
"ARS-BFGL-NGS-111138" "1" "56817352" "ARS-BFGL-NGS-111138" "A" "G"
"ARS-BFGL-NGS-38890" "1" "56864714" "ARS-BFGL-NGS-38890" "A" "G"
"ARS-BFGL-NGS-59270" "1" "56901848" "ARS-BFGL-NGS-59270" "A" "G"
"ARS-BFGL-NGS-15221" "1" "56983259" "ARS-BFGL-NGS-15221" "A" "G"
"ARS-BFGL-NGS-52696" "1" "57050886" "ARS-BFGL-NGS-52696" "A" "G"
"ARS-BFGL-NGS-89" "1" "57170980" "ARS-BFGL-NGS-89" "A" "G"
"UA-IFASA-5597" "1" "57192123" "UA-IFASA-5597" "A" "C"
"ARS-BFGL-NGS-18996" "1" "57238377" "ARS-BFGL-NGS-18996" "A" "G"
"ARS-BFGL-NGS-34519" "1" "57623335" "ARS-BFGL-NGS-34519" "C" "G"
"ARS-BFGL-NGS-112451" "1" "57913747" "ARS-BFGL-NGS-112451" "A" "G"
"ARS-BFGL-NGS-40337" "1" "58444431" "ARS-BFGL-NGS-40337" "A" "G"
"ARS-BFGL-NGS-63947" "1" "58668639" "ARS-BFGL-NGS-63947" "A" "G"
"ARS-BFGL-NGS-103637" "1" "58760778" "ARS-BFGL-NGS-103637" "A" "G"
"UA-IFASA-2169" "1" "59435634" "UA-IFASA-2169" "A" "G"
"ARS-BFGL-NGS-16908" "1" "59463782" "ARS-BFGL-NGS-16908" "A" "G"
"BTB-00028136" "1" "59561102" "BTB-00028136" "A" "G"
"ARS-BFGL-NGS-94997" "1" "59754059" "ARS-BFGL-NGS-94997" "A" "G"
"BTB-00028383" "1" "59796999" "BTB-00028383" "A" "G"
"BTB-00028406" "1" "59824412" "BTB-00028406" "A" "G"
"BTB-00028647" "1" "60008528" "BTB-00028647" "A" "G"
"BTB-00028594" "1" "60082447" "BTB-00028594" "A" "C"
"BTB-00028937" "1" "60321156" "BTB-00028937" "A" "G"
"ARS-BFGL-NGS-36297" "1" "60435125" "ARS-BFGL-NGS-36297" "A" "G"
"ARS-BFGL-NGS-115239" "1" "60477492" "ARS-BFGL-NGS-115239" "A" "C"
"BTB-01413909" "1" "60562020" "BTB-01413909" "A" "G"
"BTB-02009342" "1" "60753573" "BTB-02009342" "A" "G"
"ARS-BFGL-NGS-117152" "1" "60822626" "ARS-BFGL-NGS-117152" "A" "G"
"UA-IFASA-7336" "1" "60862725" "UA-IFASA-7336" "A" "G"
"UA-IFASA-5504" "1" "60889674" "UA-IFASA-5504" "A" "C"
"ARS-BFGL-BAC-20015" "1" "60901299" "ARS-BFGL-BAC-20015" "A" "G"
"ARS-BFGL-NGS-63954" "1" "60930420" "ARS-BFGL-NGS-63954" "A" "C"
"ARS-BFGL-NGS-30543" "1" "60983992" "ARS-BFGL-NGS-30543" "A" "G"
"BTB-00029666" "1" "61026239" "BTB-00029666" "A" "C"
"ARS-BFGL-NGS-58051" "1" "61155727" "ARS-BFGL-NGS-58051" "A" "C"
"ARS-BFGL-NGS-107624" "1" "61228131" "ARS-BFGL-NGS-107624" "A" "G"
"BTB-00030270" "1" "61259392" "BTB-00030270" "A" "C"
"ARS-BFGL-NGS-3821" "1" "61286751" "ARS-BFGL-NGS-3821" "A" "G"
"ARS-BFGL-NGS-14821" "1" "61469035" "ARS-BFGL-NGS-14821" "A" "G"
"BTB-00031129" "1" "61530474" "BTB-00031129" "A" "G"
"BTB-00030962" "1" "61652849" "BTB-00030962" "A" "G"
"BTB-00030894" "1" "61749066" "BTB-00030894" "A" "G"
"BTB-00030699" "1" "61806466" "BTB-00030699" "A" "C"
"ARS-BFGL-NGS-27164" "1" "61832670" "ARS-BFGL-NGS-27164" "A" "G"
"BTB-00030560" "1" "61900596" "BTB-00030560" "A" "G"
"ARS-BFGL-NGS-2189" "1" "61996164" "ARS-BFGL-NGS-2189" "A" "G"
"ARS-BFGL-NGS-40229" "1" "62184184" "ARS-BFGL-NGS-40229" "A" "G"
"BTB-02071091" "1" "62251590" "BTB-02071091" "A" "G"
"BTB-01806856" "1" "62607089" "BTB-01806856" "A" "C"
"BTB-00031464" "1" "62811670" "BTB-00031464" "A" "C"
"BTB-00031535" "1" "62842581" "BTB-00031535" "A" "G"
"ARS-BFGL-NGS-42248" "1" "62873964" "ARS-BFGL-NGS-42248" "A" "G"
"ARS-BFGL-NGS-114995" "1" "62998921" "ARS-BFGL-NGS-114995" "A" "G"
"ARS-BFGL-NGS-100977" "1" "63025706" "ARS-BFGL-NGS-100977" "A" "G"
"ARS-BFGL-NGS-14335" "1" "63098616" "ARS-BFGL-NGS-14335" "A" "G"
"BTB-01506507" "1" "63127376" "BTB-01506507" "A" "G"
"ARS-BFGL-NGS-106011" "1" "63159279" "ARS-BFGL-NGS-106011" "A" "G"
"BTB-01285049" "1" "63199096" "BTB-01285049" "A" "G"
"ARS-BFGL-NGS-112682" "1" "63235795" "ARS-BFGL-NGS-112682" "C" "G"
"BTB-01285245" "1" "63277846" "BTB-01285245" "A" "G"
"ARS-BFGL-NGS-4583" "1" "63421529" "ARS-BFGL-NGS-4583" "A" "G"
"BTB-00031779" "1" "63491880" "BTB-00031779" "A" "G"
"ARS-BFGL-NGS-116361" "1" "63706033" "ARS-BFGL-NGS-116361" "A" "C"
"ARS-BFGL-NGS-44433" "1" "63799085" "ARS-BFGL-NGS-44433" "C" "G"
"ARS-BFGL-NGS-31791" "1" "63823978" "ARS-BFGL-NGS-31791" "A" "C"
"ARS-BFGL-NGS-105436" "1" "63951419" "ARS-BFGL-NGS-105436" "A" "C"
"BTB-00451094" "1" "63998504" "BTB-00451094" "A" "G"
"ARS-BFGL-NGS-3132" "1" "64031787" "ARS-BFGL-NGS-3132" "A" "G"
"BTB-00640138" "1" "64077996" "BTB-00640138" "A" "G"
"BTB-00639971" "1" "64145803" "BTB-00639971" "A" "G"
"BTB-01687859" "1" "64301934" "BTB-01687859" "A" "G"
"BTB-00639914" "1" "64322900" "BTB-00639914" "A" "G"
"ARS-BFGL-NGS-27619" "1" "64474719" "ARS-BFGL-NGS-27619" "A" "C"
"UA-IFASA-9174" "1" "64592861" "UA-IFASA-9174" "A" "C"
"BTB-00033060" "1" "64730690" "BTB-00033060" "A" "G"
"ARS-BFGL-NGS-71757" "1" "64766940" "ARS-BFGL-NGS-71757" "A" "G"
"BTB-00033090" "1" "64788160" "BTB-00033090" "A" "G"
"BTB-00033167" "1" "64864266" "BTB-00033167" "A" "G"
"ARS-BFGL-NGS-15927" "1" "64908763" "ARS-BFGL-NGS-15927" "A" "G"
"ARS-BFGL-NGS-112971" "1" "64955929" "ARS-BFGL-NGS-112971" "A" "C"
"BTB-00026837" "1" "64990681" "BTB-00026837" "A" "G"
"ARS-BFGL-NGS-33635" "1" "65082461" "ARS-BFGL-NGS-33635" "A" "C"
"BTB-00027047" "1" "65103965" "BTB-00027047" "A" "G"
"BTB-00027056" "1" "65126749" "BTB-00027056" "A" "G"
"ARS-BFGL-NGS-112600" "1" "65226899" "ARS-BFGL-NGS-112600" "A" "G"
"ARS-BFGL-NGS-36873" "1" "65252905" "ARS-BFGL-NGS-36873" "A" "G"
"BTB-00027149" "1" "65276480" "BTB-00027149" "A" "C"
"ARS-BFGL-NGS-54090" "1" "65410263" "ARS-BFGL-NGS-54090" "A" "G"
"BTB-00027298" "1" "65433706" "BTB-00027298" "A" "G"
"BTB-00027332" "1" "65466612" "BTB-00027332" "A" "G"
"BTB-00027405" "1" "65495613" "BTB-00027405" "A" "C"
"ARS-BFGL-NGS-83021" "1" "65937547" "ARS-BFGL-NGS-83021" "A" "C"
"ARS-BFGL-NGS-35041" "1" "65971873" "ARS-BFGL-NGS-35041" "A" "G"
"BTB-00027583" "1" "65992275" "BTB-00027583" "A" "G"
"ARS-BFGL-NGS-38335" "1" "65998387" "ARS-BFGL-NGS-38335" "A" "G"
"BTB-02069463" "1" "66017181" "BTB-02069463" "A" "G"
"ARS-BFGL-NGS-115763" "1" "66139653" "ARS-BFGL-NGS-115763" "A" "G"
"ARS-BFGL-NGS-43799" "1" "66188527" "ARS-BFGL-NGS-43799" "A" "G"
"ARS-BFGL-BAC-19439" "1" "66252625" "ARS-BFGL-BAC-19439" "A" "G"
"ARS-BFGL-BAC-19440" "1" "66344261" "ARS-BFGL-BAC-19440" "A" "G"
"BTB-00027638" "1" "66369026" "BTB-00027638" "A" "G"
"ARS-BFGL-NGS-111569" "1" "66398856" "ARS-BFGL-NGS-111569" "A" "C"
"BTB-00032574" "1" "66624717" "BTB-00032574" "A" "G"
"ARS-BFGL-NGS-117561" "1" "66696653" "ARS-BFGL-NGS-117561" "A" "G"
"ARS-BFGL-NGS-14087" "1" "66721297" "ARS-BFGL-NGS-14087" "A" "G"
"ARS-BFGL-NGS-103348" "1" "67055698" "ARS-BFGL-NGS-103348" "A" "G"
"BTB-00032674" "1" "67083238" "BTB-00032674" "A" "G"
"BTB-00032648" "1" "67115284" "BTB-00032648" "A" "G"
"BTB-00033186" "1" "67160040" "BTB-00033186" "A" "G"
"ARS-BFGL-NGS-4572" "1" "67212088" "ARS-BFGL-NGS-4572" "A" "G"
"ARS-BFGL-NGS-6075" "1" "67286095" "ARS-BFGL-NGS-6075" "A" "G"
"BTB-00026096" "1" "67310117" "BTB-00026096" "A" "G"
"BTB-00026110" "1" "67331639" "BTB-00026110" "A" "G"
"BTB-00028704" "1" "67491689" "BTB-00028704" "A" "G"
"UA-IFASA-7116" "1" "67702576" "UA-IFASA-7116" "A" "T"
"BTB-00032205" "1" "67734488" "BTB-00032205" "A" "G"
"BTB-00032200" "1" "67764428" "BTB-00032200" "A" "G"
"BTB-00032163" "1" "67792994" "BTB-00032163" "A" "G"
"BTB-00032153" "1" "67814251" "BTB-00032153" "A" "G"
"ARS-BFGL-NGS-119133" "1" "67969838" "ARS-BFGL-NGS-119133" "A" "C"
"ARS-BFGL-NGS-117312" "1" "68066718" "ARS-BFGL-NGS-117312" "A" "G"
"ARS-BFGL-NGS-113914" "1" "68135318" "ARS-BFGL-NGS-113914" "A" "G"
"BTB-01736179" "1" "68153635" "BTB-01736179" "A" "G"
"ARS-BFGL-NGS-7521" "1" "68268931" "ARS-BFGL-NGS-7521" "A" "G"
"ARS-BFGL-NGS-4503" "1" "68307813" "ARS-BFGL-NGS-4503" "A" "G"
"ARS-BFGL-NGS-27724" "1" "68353295" "ARS-BFGL-NGS-27724" "A" "C"
"ARS-BFGL-NGS-111491" "1" "68457522" "ARS-BFGL-NGS-111491" "A" "G"
"ARS-BFGL-NGS-9429" "1" "68507419" "ARS-BFGL-NGS-9429" "A" "G"
"ARS-BFGL-NGS-31379" "1" "68891058" "ARS-BFGL-NGS-31379" "A" "G"
"ARS-BFGL-NGS-26771" "1" "69022384" "ARS-BFGL-NGS-26771" "A" "G"
"ARS-BFGL-NGS-100745" "1" "69045500" "ARS-BFGL-NGS-100745" "A" "G"
"ARS-BFGL-NGS-118306" "1" "69244252" "ARS-BFGL-NGS-118306" "A" "C"
"ARS-BFGL-NGS-109126" "1" "69250962" "ARS-BFGL-NGS-109126" "A" "G"
"ARS-BFGL-NGS-114985" "1" "69283880" "ARS-BFGL-NGS-114985" "A" "G"
"ARS-BFGL-NGS-115898" "1" "69386583" "ARS-BFGL-NGS-115898" "A" "G"
"ARS-BFGL-NGS-59612" "1" "69435214" "ARS-BFGL-NGS-59612" "A" "G"
"ARS-BFGL-NGS-30730" "1" "69520131" "ARS-BFGL-NGS-30730" "A" "C"
"ARS-BFGL-NGS-40924" "1" "69593576" "ARS-BFGL-NGS-40924" "A" "G"
"ARS-BFGL-NGS-41287" "1" "69659023" "ARS-BFGL-NGS-41287" "A" "G"
"ARS-BFGL-NGS-110495" "1" "69803449" "ARS-BFGL-NGS-110495" "A" "G"
"UA-IFASA-5307" "1" "69835860" "UA-IFASA-5307" "A" "G"
"ARS-BFGL-NGS-62687" "1" "69867959" "ARS-BFGL-NGS-62687" "A" "G"
"ARS-BFGL-NGS-111716" "1" "69905532" "ARS-BFGL-NGS-111716" "A" "C"
"ARS-BFGL-NGS-111271" "1" "70159840" "ARS-BFGL-NGS-111271" "A" "G"
"BTB-00031796" "1" "70169153" "BTB-00031796" "A" "G"
"ARS-BFGL-NGS-111283" "1" "70191957" "ARS-BFGL-NGS-111283" "A" "G"
"ARS-BFGL-NGS-80523" "1" "70996099" "ARS-BFGL-NGS-80523" "A" "G"
"ARS-BFGL-NGS-119161" "1" "71070958" "ARS-BFGL-NGS-119161" "A" "G"
"ARS-BFGL-NGS-5124" "1" "71263427" "ARS-BFGL-NGS-5124" "A" "G"
"ARS-BFGL-BAC-35332" "1" "71349186" "ARS-BFGL-BAC-35332" "A" "G"
"ARS-BFGL-NGS-97095" "1" "71431023" "ARS-BFGL-NGS-97095" "A" "G"
"ARS-BFGL-NGS-56509" "1" "71742005" "ARS-BFGL-NGS-56509" "A" "C"
"ARS-BFGL-NGS-16910" "1" "71764838" "ARS-BFGL-NGS-16910" "A" "G"
"ARS-BFGL-NGS-117761" "1" "72080335" "ARS-BFGL-NGS-117761" "A" "G"
"ARS-BFGL-NGS-118075" "1" "72442882" "ARS-BFGL-NGS-118075" "A" "C"
"ARS-BFGL-NGS-118725" "1" "72482979" "ARS-BFGL-NGS-118725" "A" "C"
"ARS-BFGL-NGS-78165" "1" "72605572" "ARS-BFGL-NGS-78165" "A" "C"
"ARS-BFGL-NGS-45476" "1" "72640881" "ARS-BFGL-NGS-45476" "A" "T"
"ARS-BFGL-NGS-117741" "1" "72689874" "ARS-BFGL-NGS-117741" "A" "G"
"ARS-BFGL-NGS-72532" "1" "72844496" "ARS-BFGL-NGS-72532" "A" "G"
"ARS-BFGL-NGS-103884" "1" "72938740" "ARS-BFGL-NGS-103884" "A" "G"
"ARS-BFGL-NGS-94206" "1" "73048145" "ARS-BFGL-NGS-94206" "A" "G"
"ARS-BFGL-NGS-112042" "1" "73077982" "ARS-BFGL-NGS-112042" "A" "C"
"ARS-BFGL-NGS-100698" "1" "73106447" "ARS-BFGL-NGS-100698" "A" "G"
"ARS-BFGL-NGS-59448" "1" "73140918" "ARS-BFGL-NGS-59448" "A" "G"
"ARS-BFGL-NGS-40388" "1" "73321288" "ARS-BFGL-NGS-40388" "A" "G"
"ARS-BFGL-BAC-32073" "1" "73455754" "ARS-BFGL-BAC-32073" "A" "G"
"ARS-BFGL-NGS-39750" "1" "73757146" "ARS-BFGL-NGS-39750" "A" "G"
"ARS-BFGL-NGS-25392" "1" "73821868" "ARS-BFGL-NGS-25392" "A" "G"
"ARS-BFGL-BAC-34001" "1" "73984119" "ARS-BFGL-BAC-34001" "A" "C"
"ARS-BFGL-NGS-114968" "1" "74009574" "ARS-BFGL-NGS-114968" "A" "G"
"ARS-BFGL-NGS-53144" "1" "74046575" "ARS-BFGL-NGS-53144" "A" "G"
"ARS-BFGL-NGS-23062" "1" "74075179" "ARS-BFGL-NGS-23062" "A" "G"
"ARS-BFGL-NGS-32169" "1" "74197805" "ARS-BFGL-NGS-32169" "A" "G"
"UA-IFASA-4774" "1" "74325400" "UA-IFASA-4774" "A" "G"
"ARS-BFGL-NGS-114627" "1" "74355653" "ARS-BFGL-NGS-114627" "A" "G"
"ARS-BFGL-NGS-7099" "1" "74459840" "ARS-BFGL-NGS-7099" "A" "G"
"ARS-BFGL-NGS-37438" "1" "75146323" "ARS-BFGL-NGS-37438" "A" "G"
"ARS-BFGL-NGS-81861" "1" "75171303" "ARS-BFGL-NGS-81861" "A" "G"
"ARS-BFGL-NGS-37067" "1" "75301239" "ARS-BFGL-NGS-37067" "A" "G"
"ARS-BFGL-NGS-34525" "1" "75588102" "ARS-BFGL-NGS-34525" "A" "G"
"ARS-BFGL-NGS-15456" "1" "75618069" "ARS-BFGL-NGS-15456" "A" "G"
"ARS-BFGL-BAC-31478" "1" "75691167" "ARS-BFGL-BAC-31478" "A" "G"
"ARS-BFGL-NGS-64672" "1" "76248393" "ARS-BFGL-NGS-64672" "A" "G"
"ARS-BFGL-NGS-30137" "1" "76378436" "ARS-BFGL-NGS-30137" "A" "G"
"ARS-BFGL-NGS-41839" "1" "76416854" "ARS-BFGL-NGS-41839" "A" "G"
"ARS-BFGL-BAC-31487" "1" "76471373" "ARS-BFGL-BAC-31487" "A" "G"
"ARS-BFGL-NGS-1406" "1" "76645192" "ARS-BFGL-NGS-1406" "A" "C"
"ARS-BFGL-BAC-31482" "1" "76792695" "ARS-BFGL-BAC-31482" "A" "G"
"ARS-BFGL-NGS-34347" "1" "76994474" "ARS-BFGL-NGS-34347" "A" "G"
"ARS-BFGL-NGS-4661" "1" "77322075" "ARS-BFGL-NGS-4661" "A" "C"
"ARS-BFGL-NGS-80187" "1" "77606842" "ARS-BFGL-NGS-80187" "A" "G"
"ARS-BFGL-NGS-56146" "1" "78088393" "ARS-BFGL-NGS-56146" "A" "G"
"ARS-BFGL-NGS-13617" "1" "78637787" "ARS-BFGL-NGS-13617" "A" "C"
"ARS-BFGL-BAC-31500" "1" "78791994" "ARS-BFGL-BAC-31500" "A" "G"
"BTB-00034886" "1" "78904951" "BTB-00034886" "A" "G"
"ARS-BFGL-NGS-47287" "1" "78964672" "ARS-BFGL-NGS-47287" "C" "G"
"ARS-BFGL-NGS-119431" "1" "78986953" "ARS-BFGL-NGS-119431" "A" "G"
"ARS-BFGL-BAC-33415" "1" "79009807" "ARS-BFGL-BAC-33415" "A" "G"
"BTB-00034743" "1" "79034999" "BTB-00034743" "A" "G"
"BTB-00034692" "1" "79109155" "BTB-00034692" "A" "G"
"ARS-BFGL-NGS-111725" "1" "79274441" "ARS-BFGL-NGS-111725" "A" "T"
"BTB-00034294" "1" "79498250" "BTB-00034294" "A" "G"
"BTB-00034221" "1" "79591551" "BTB-00034221" "A" "G"
"BTB-00034202" "1" "79671395" "BTB-00034202" "A" "G"
"ARS-BFGL-NGS-106728" "1" "79755519" "ARS-BFGL-NGS-106728" "A" "G"
"ARS-BFGL-NGS-24966" "1" "79780029" "ARS-BFGL-NGS-24966" "A" "G"
"ARS-BFGL-NGS-68451" "1" "79841328" "ARS-BFGL-NGS-68451" "A" "C"
"ARS-BFGL-NGS-113198" "1" "79880934" "ARS-BFGL-NGS-113198" "A" "G"
"ARS-BFGL-NGS-111888" "1" "79961896" "ARS-BFGL-NGS-111888" "A" "G"
"BTB-00036018" "1" "80019442" "BTB-00036018" "A" "G"
"ARS-BFGL-NGS-100951" "1" "80063107" "ARS-BFGL-NGS-100951" "A" "G"
"ARS-BFGL-NGS-38958" "1" "80198903" "ARS-BFGL-NGS-38958" "A" "G"
"ARS-BFGL-NGS-22536" "1" "80269992" "ARS-BFGL-NGS-22536" "A" "G"
"BTB-00036138" "1" "80349645" "BTB-00036138" "A" "G"
"ARS-BFGL-NGS-19741" "1" "80548510" "ARS-BFGL-NGS-19741" "A" "G"
"ARS-BFGL-NGS-1514" "1" "80612046" "ARS-BFGL-NGS-1514" "A" "C"
"ARS-BFGL-NGS-79990" "1" "80661482" "ARS-BFGL-NGS-79990" "A" "G"
"ARS-BFGL-NGS-44794" "1" "80896616" "ARS-BFGL-NGS-44794" "A" "T"
"ARS-BFGL-NGS-26946" "1" "80974985" "ARS-BFGL-NGS-26946" "A" "G"
"BTB-00035080" "1" "81044806" "BTB-00035080" "A" "G"
"UA-IFASA-6360" "1" "81118415" "UA-IFASA-6360" "A" "G"
"ARS-BFGL-NGS-17054" "1" "81161710" "ARS-BFGL-NGS-17054" "A" "C"
"ARS-BFGL-NGS-96340" "1" "81209053" "ARS-BFGL-NGS-96340" "A" "G"
"ARS-BFGL-NGS-112626" "1" "81458625" "ARS-BFGL-NGS-112626" "A" "G"
"ARS-BFGL-NGS-106454" "1" "81623098" "ARS-BFGL-NGS-106454" "A" "G"
"ARS-BFGL-NGS-116286" "1" "81656974" "ARS-BFGL-NGS-116286" "A" "G"
"ARS-BFGL-NGS-71379" "1" "81702230" "ARS-BFGL-NGS-71379" "A" "G"
"ARS-BFGL-NGS-56254" "1" "81859735" "ARS-BFGL-NGS-56254" "A" "G"
"BTB-01187540" "1" "82007029" "BTB-01187540" "A" "C"
"BTB-01777594" "1" "82059960" "BTB-01777594" "A" "C"
"BTB-01187501" "1" "82120231" "BTB-01187501" "A" "G"
"BTB-01187418" "1" "82261456" "BTB-01187418" "A" "G"
"ARS-BFGL-NGS-50379" "1" "82292403" "ARS-BFGL-NGS-50379" "A" "T"
"BTB-00035766" "1" "82510970" "BTB-00035766" "A" "G"
"ARS-BFGL-NGS-19217" "1" "82680131" "ARS-BFGL-NGS-19217" "A" "G"
"ARS-BFGL-NGS-111849" "1" "82725824" "ARS-BFGL-NGS-111849" "A" "G"
"BTB-01059241" "1" "82787221" "BTB-01059241" "A" "G"
"ARS-BFGL-NGS-14913" "1" "82951366" "ARS-BFGL-NGS-14913" "A" "G"
"ARS-BFGL-NGS-68869" "1" "83006326" "ARS-BFGL-NGS-68869" "A" "C"
"ARS-BFGL-NGS-98669" "1" "83030921" "ARS-BFGL-NGS-98669" "A" "G"
"ARS-BFGL-NGS-69661" "1" "83132079" "ARS-BFGL-NGS-69661" "A" "G"
"ARS-BFGL-NGS-2950" "1" "83267242" "ARS-BFGL-NGS-2950" "A" "G"
"BTB-00036349" "1" "83316586" "BTB-00036349" "A" "G"
"ARS-BFGL-NGS-35667" "1" "83402539" "ARS-BFGL-NGS-35667" "A" "G"
"ARS-BFGL-NGS-64789" "1" "83458884" "ARS-BFGL-NGS-64789" "A" "C"
"ARS-BFGL-NGS-116572" "1" "83838758" "ARS-BFGL-NGS-116572" "A" "G"
"BTB-00036444" "1" "84345904" "BTB-00036444" "A" "G"
"BTB-01702174" "1" "84424501" "BTB-01702174" "A" "G"
"BTB-01702150" "1" "84446080" "BTB-01702150" "A" "G"
"BTB-01431374" "1" "84580772" "BTB-01431374" "A" "G"
"ARS-BFGL-NGS-4047" "1" "84614199" "ARS-BFGL-NGS-4047" "A" "G"
"ARS-BFGL-NGS-118640" "1" "84944278" "ARS-BFGL-NGS-118640" "A" "G"
"BTB-00038446" "1" "85620319" "BTB-00038446" "A" "G"
"ARS-BFGL-NGS-117410" "1" "85671043" "ARS-BFGL-NGS-117410" "A" "G"
"ARS-BFGL-NGS-54077" "1" "85911356" "ARS-BFGL-NGS-54077" "A" "G"
"BTB-00037084" "1" "86029442" "BTB-00037084" "A" "G"
"ARS-BFGL-NGS-58323" "1" "86057271" "ARS-BFGL-NGS-58323" "A" "G"
"BTB-00037008" "1" "86134439" "BTB-00037008" "A" "G"
"ARS-BFGL-NGS-72201" "1" "86417467" "ARS-BFGL-NGS-72201" "A" "G"
"BTB-00036985" "1" "86476259" "BTB-00036985" "A" "G"
"BTB-00036965" "1" "86543082" "BTB-00036965" "A" "G"
"ARS-BFGL-NGS-115710" "1" "86596243" "ARS-BFGL-NGS-115710" "A" "G"
"ARS-BFGL-NGS-82014" "1" "86777370" "ARS-BFGL-NGS-82014" "A" "G"
"BTB-00036683" "1" "86818418" "BTB-00036683" "A" "G"
"ARS-BFGL-NGS-110543" "1" "86867787" "ARS-BFGL-NGS-110543" "A" "G"
"BTB-00036784" "1" "86888776" "BTB-00036784" "A" "G"
"ARS-BFGL-BAC-6363" "1" "87100663" "ARS-BFGL-BAC-6363" "A" "G"
"ARS-BFGL-NGS-20558" "1" "87454919" "ARS-BFGL-NGS-20558" "A" "G"
"BTB-00038588" "1" "87615299" "BTB-00038588" "A" "G"
"BTB-00038586" "1" "87664746" "BTB-00038586" "A" "G"
"BTB-01858021" "1" "87829634" "BTB-01858021" "A" "G"
"ARS-BFGL-NGS-105257" "1" "87992112" "ARS-BFGL-NGS-105257" "A" "G"
"ARS-BFGL-NGS-114428" "1" "88150843" "ARS-BFGL-NGS-114428" "A" "G"
"BTB-00039314" "1" "88358715" "BTB-00039314" "A" "G"
"BTB-00039253" "1" "88462591" "BTB-00039253" "A" "G"
"ARS-BFGL-NGS-112470" "1" "88489434" "ARS-BFGL-NGS-112470" "A" "G"
"BTB-01195902" "1" "89059581" "BTB-01195902" "A" "G"
"BTB-01196519" "1" "89176973" "BTB-01196519" "A" "G"
"BTB-01195945" "1" "89189213" "BTB-01195945" "A" "G"
"BTB-00040624" "1" "89238413" "BTB-00040624" "A" "G"
"BTB-01196345" "1" "89284818" "BTB-01196345" "A" "G"
"ARS-BFGL-NGS-94042" "1" "89325400" "ARS-BFGL-NGS-94042" "A" "G"
"ARS-BFGL-NGS-16663" "1" "89453518" "ARS-BFGL-NGS-16663" "A" "G"
"BTB-01196775" "1" "89475293" "BTB-01196775" "A" "G"
"BTB-00040563" "1" "89592448" "BTB-00040563" "A" "G"
"BTB-01401420" "1" "89810818" "BTB-01401420" "A" "C"
"ARS-BFGL-NGS-107398" "1" "89840519" "ARS-BFGL-NGS-107398" "A" "G"
"ARS-BFGL-NGS-23253" "1" "89900842" "ARS-BFGL-NGS-23253" "A" "G"
"ARS-BFGL-NGS-29136" "1" "90025134" "ARS-BFGL-NGS-29136" "A" "G"
"BTB-00041036" "1" "90156001" "BTB-00041036" "A" "C"
"ARS-BFGL-NGS-3794" "1" "90311323" "ARS-BFGL-NGS-3794" "A" "G"
"BTB-00040808" "1" "90347030" "BTB-00040808" "A" "G"
"ARS-BFGL-NGS-12933" "1" "90637000" "ARS-BFGL-NGS-12933" "A" "T"
"ARS-BFGL-BAC-36098" "1" "90689913" "ARS-BFGL-BAC-36098" "A" "G"
"BTB-01331667" "1" "91248261" "BTB-01331667" "A" "G"
"BTB-01331698" "1" "91270222" "BTB-01331698" "A" "G"
"BTB-01331738" "1" "91315818" "BTB-01331738" "A" "G"
"BTB-01846098" "1" "91460563" "BTB-01846098" "A" "G"
"ARS-BFGL-NGS-67044" "1" "91582464" "ARS-BFGL-NGS-67044" "A" "G"
"ARS-BFGL-BAC-36911" "1" "91718782" "ARS-BFGL-BAC-36911" "A" "G"
"ARS-BFGL-BAC-36910" "1" "91748217" "ARS-BFGL-BAC-36910" "A" "G"
"ARS-BFGL-NGS-20424" "1" "91840712" "ARS-BFGL-NGS-20424" "A" "G"
"BTB-02064590" "1" "91857655" "BTB-02064590" "A" "G"
"ARS-BFGL-NGS-115400" "1" "91888946" "ARS-BFGL-NGS-115400" "A" "G"
"BTB-01762766" "1" "91904464" "BTB-01762766" "A" "C"
"ARS-BFGL-NGS-54694" "1" "92049324" "ARS-BFGL-NGS-54694" "A" "C"
"ARS-BFGL-NGS-39699" "1" "92144828" "ARS-BFGL-NGS-39699" "A" "T"
"BTB-01748272" "1" "92171349" "BTB-01748272" "A" "G"
"BTB-01331221" "1" "92308130" "BTB-01331221" "A" "G"
"BTB-01331173" "1" "92331878" "BTB-01331173" "A" "G"
"ARS-BFGL-NGS-23990" "1" "92687973" "ARS-BFGL-NGS-23990" "A" "C"
"ARS-BFGL-NGS-107347" "1" "93601848" "ARS-BFGL-NGS-107347" "C" "G"
"ARS-BFGL-BAC-36880" "1" "94090278" "ARS-BFGL-BAC-36880" "A" "G"
"BTB-00768631" "1" "94367295" "BTB-00768631" "A" "G"
"BTB-01087150" "1" "94512100" "BTB-01087150" "A" "G"
"ARS-BFGL-NGS-14083" "1" "94677356" "ARS-BFGL-NGS-14083" "A" "G"
"BTB-01086885" "1" "94776896" "BTB-01086885" "A" "G"
"ARS-BFGL-NGS-80214" "1" "94860836" "ARS-BFGL-NGS-80214" "A" "G"
"BTB-01086841" "1" "94882093" "BTB-01086841" "A" "G"
"BTB-01086804" "1" "94952782" "BTB-01086804" "A" "G"
"BTB-01086791" "1" "94980756" "BTB-01086791" "A" "G"
"BTB-01591692" "1" "95297194" "BTB-01591692" "A" "G"
"ARS-BFGL-NGS-113387" "1" "95343592" "ARS-BFGL-NGS-113387" "A" "G"
"ARS-BFGL-NGS-83934" "1" "95423065" "ARS-BFGL-NGS-83934" "A" "G"
"ARS-BFGL-BAC-36902" "1" "95684940" "ARS-BFGL-BAC-36902" "A" "G"
"ARS-BFGL-NGS-104619" "1" "95750768" "ARS-BFGL-NGS-104619" "A" "C"
"ARS-BFGL-NGS-2011" "1" "95847141" "ARS-BFGL-NGS-2011" "A" "T"
"ARS-BFGL-NGS-8753" "1" "96169900" "ARS-BFGL-NGS-8753" "A" "G"
"ARS-BFGL-NGS-110016" "1" "96217131" "ARS-BFGL-NGS-110016" "A" "G"
"ARS-BFGL-NGS-104596" "1" "96508341" "ARS-BFGL-NGS-104596" "A" "G"
"ARS-BFGL-NGS-60021" "1" "96568041" "ARS-BFGL-NGS-60021" "A" "G"
"ARS-BFGL-NGS-14357" "1" "96791940" "ARS-BFGL-NGS-14357" "A" "G"
"ARS-BFGL-NGS-96389" "1" "97160730" "ARS-BFGL-NGS-96389" "A" "G"
"UA-IFASA-7818" "1" "97195480" "UA-IFASA-7818" "A" "G"
"ARS-BFGL-BAC-31698" "1" "97339425" "ARS-BFGL-BAC-31698" "A" "G"
"ARS-BFGL-NGS-19572" "1" "97420045" "ARS-BFGL-NGS-19572" "A" "G"
"ARS-BFGL-NGS-4387" "1" "97484342" "ARS-BFGL-NGS-4387" "A" "C"
"ARS-BFGL-NGS-96411" "1" "97515884" "ARS-BFGL-NGS-96411" "A" "G"
"ARS-BFGL-NGS-112806" "1" "97642612" "ARS-BFGL-NGS-112806" "A" "C"
"ARS-BFGL-NGS-94323" "1" "97746135" "ARS-BFGL-NGS-94323" "A" "G"
"ARS-BFGL-NGS-72769" "1" "98054518" "ARS-BFGL-NGS-72769" "A" "G"
"ARS-BFGL-NGS-34686" "1" "98133752" "ARS-BFGL-NGS-34686" "A" "G"
"ARS-BFGL-NGS-29866" "1" "98196332" "ARS-BFGL-NGS-29866" "A" "C"
"BTB-00042406" "1" "98602410" "BTB-00042406" "A" "G"
"BTB-00042454" "1" "98664177" "BTB-00042454" "A" "G"
"BTB-00042539" "1" "98702244" "BTB-00042539" "A" "G"
"BTB-00042515" "1" "98728925" "BTB-00042515" "A" "G"
"BTB-00042676" "1" "98779294" "BTB-00042676" "A" "G"
"BTB-01469883" "1" "99345463" "BTB-01469883" "A" "G"
"BTB-01469847" "1" "99374603" "BTB-01469847" "A" "G"
"BTB-01832367" "1" "99526306" "BTB-01832367" "A" "G"
"BTB-01568192" "1" "99905012" "BTB-01568192" "A" "G"
"BTB-00044639" "1" "99997409" "BTB-00044639" "A" "C"
"BTB-00044397" "1" "100172966" "BTB-00044397" "A" "G"
"ARS-BFGL-NGS-38583" "1" "100348072" "ARS-BFGL-NGS-38583" "A" "C"
"ARS-BFGL-NGS-22608" "1" "100481800" "ARS-BFGL-NGS-22608" "A" "G"
"BTB-00043787" "1" "100564241" "BTB-00043787" "A" "G"
"BTB-00043646" "1" "100663074" "BTB-00043646" "A" "G"
"BTB-01631847" "1" "100760752" "BTB-01631847" "A" "C"
"BTB-01631727" "1" "100800828" "BTB-01631727" "A" "C"
"BTB-00043545" "1" "100862935" "BTB-00043545" "A" "G"
"ARS-BFGL-NGS-61644" "1" "100957801" "ARS-BFGL-NGS-61644" "A" "G"
"BTB-01234729" "1" "101033651" "BTB-01234729" "A" "G"
"BTB-01234598" "1" "101103098" "BTB-01234598" "A" "C"
"BTB-01234531" "1" "101140718" "BTB-01234531" "A" "G"
"BTB-01234416" "1" "101188217" "BTB-01234416" "A" "G"
"BTB-01234321" "1" "101366448" "BTB-01234321" "A" "G"
"BTB-01136854" "1" "101664632" "BTB-01136854" "A" "G"
"BTB-01997024" "1" "101686457" "BTB-01997024" "A" "C"
"BTB-01136812" "1" "101816107" "BTB-01136812" "A" "G"
"BTB-01136517" "1" "102001717" "BTB-01136517" "A" "G"
"BTB-01136480" "1" "102026796" "BTB-01136480" "A" "G"
"BTB-01136347" "1" "102056710" "BTB-01136347" "A" "C"
"BTB-01757785" "1" "102183929" "BTB-01757785" "A" "C"
"BTB-00807137" "1" "102442760" "BTB-00807137" "A" "C"
"BTB-00807095" "1" "102464968" "BTB-00807095" "A" "G"
"BTB-00047321" "1" "102567034" "BTB-00047321" "A" "G"
"ARS-BFGL-NGS-35839" "1" "102589009" "ARS-BFGL-NGS-35839" "A" "C"
"BTB-01992706" "1" "102942640" "BTB-01992706" "A" "G"
"BTB-00046888" "1" "103034522" "BTB-00046888" "A" "G"
"BTB-00046704" "1" "103105517" "BTB-00046704" "A" "G"
"BTB-00046682" "1" "103154830" "BTB-00046682" "A" "G"
"BTB-00046603" "1" "103185339" "BTB-00046603" "A" "G"
"BTB-02007023" "1" "103442041" "BTB-02007023" "A" "C"
"BTB-00007274" "1" "103463199" "BTB-00007274" "A" "C"
"BTB-01582427" "1" "103543035" "BTB-01582427" "A" "G"
"BTB-00006833" "1" "103623793" "BTB-00006833" "A" "G"
"BTB-00046514" "1" "103728420" "BTB-00046514" "A" "G"
"BTB-00046543" "1" "103766703" "BTB-00046543" "A" "T"
"BTB-02074068" "1" "103833758" "BTB-02074068" "A" "G"
"BTB-00045786" "1" "103926075" "BTB-00045786" "A" "G"
"BTB-00045751" "1" "103950225" "BTB-00045751" "A" "G"
"BTB-01831301" "1" "104220701" "BTB-01831301" "A" "C"
"BTB-01579733" "1" "104280525" "BTB-01579733" "A" "C"
"BTB-00044897" "1" "105477614" "BTB-00044897" "A" "G"
"BTB-00044677" "1" "105651348" "BTB-00044677" "C" "G"
"ARS-BFGL-NGS-24511" "1" "105884830" "ARS-BFGL-NGS-24511" "A" "G"
"ARS-BFGL-NGS-73237" "1" "105908625" "ARS-BFGL-NGS-73237" "A" "G"
"ARS-BFGL-NGS-111524" "1" "106015356" "ARS-BFGL-NGS-111524" "A" "G"
"BTB-00048624" "1" "106034837" "BTB-00048624" "A" "G"
"BTB-00048807" "1" "106245603" "BTB-00048807" "A" "G"
"BTB-00048761" "1" "106267009" "BTB-00048761" "A" "G"
"BTB-00048739" "1" "106295981" "BTB-00048739" "A" "C"
"ARS-BFGL-NGS-70855" "1" "106538660" "ARS-BFGL-NGS-70855" "A" "G"
"BTB-00048535" "1" "106709414" "BTB-00048535" "A" "G"
"BTB-00048482" "1" "106735559" "BTB-00048482" "A" "G"
"BTB-00048449" "1" "106802833" "BTB-00048449" "A" "G"
"ARS-BFGL-NGS-115565" "1" "106824629" "ARS-BFGL-NGS-115565" "A" "C"
"BTB-00048319" "1" "106881204" "BTB-00048319" "A" "C"
"BTB-00048133" "1" "107033065" "BTB-00048133" "A" "G"
"BTB-00048035" "1" "107149909" "BTB-00048035" "A" "C"
"BTB-00047642" "1" "107257059" "BTB-00047642" "A" "G"
"BTB-00047563" "1" "107284449" "BTB-00047563" "A" "G"
"UA-IFASA-4990" "1" "107333592" "UA-IFASA-4990" "A" "G"
"BTB-00049060" "1" "107573707" "BTB-00049060" "A" "C"
"BTB-00049075" "1" "107611829" "BTB-00049075" "A" "G"
"ARS-BFGL-NGS-63747" "1" "107698360" "ARS-BFGL-NGS-63747" "A" "G"
"BTB-00049653" "1" "107910690" "BTB-00049653" "A" "G"
"BTB-00045631" "1" "108091870" "BTB-00045631" "A" "C"
"ARS-BFGL-BAC-31718" "1" "108174470" "ARS-BFGL-BAC-31718" "A" "G"
"ARS-BFGL-NGS-235" "1" "108199006" "ARS-BFGL-NGS-235" "A" "G"
"ARS-BFGL-NGS-114023" "1" "108249215" "ARS-BFGL-NGS-114023" "A" "G"
"ARS-BFGL-NGS-111509" "1" "108282363" "ARS-BFGL-NGS-111509" "A" "C"
"BTB-00049354" "1" "108453122" "BTB-00049354" "A" "G"
"BTB-00049502" "1" "108547611" "BTB-00049502" "A" "G"
"BTB-01319681" "1" "108612475" "BTB-01319681" "A" "G"
"ARS-BFGL-NGS-110222" "1" "108673807" "ARS-BFGL-NGS-110222" "A" "G"
"ARS-BFGL-NGS-116315" "1" "108782509" "ARS-BFGL-NGS-116315" "A" "G"
"ARS-BFGL-NGS-35848" "1" "108864882" "ARS-BFGL-NGS-35848" "A" "G"
"BTB-01263441" "1" "109007793" "BTB-01263441" "A" "C"
"BTB-01961443" "1" "109032560" "BTB-01961443" "A" "G"
"ARS-BFGL-NGS-32083" "1" "109099488" "ARS-BFGL-NGS-32083" "A" "G"
"BTB-02008740" "1" "109136062" "BTB-02008740" "A" "G"
"ARS-BFGL-NGS-118240" "1" "109200000" "ARS-BFGL-NGS-118240" "A" "G"
"ARS-BFGL-NGS-535" "1" "109221369" "ARS-BFGL-NGS-535" "A" "G"
"ARS-BFGL-NGS-10422" "1" "109252370" "ARS-BFGL-NGS-10422" "A" "G"
"BTB-01201574" "1" "109284636" "BTB-01201574" "A" "G"
"ARS-BFGL-NGS-115502" "1" "109431433" "ARS-BFGL-NGS-115502" "A" "C"
"BTB-01568926" "1" "109464710" "BTB-01568926" "A" "G"
"ARS-BFGL-NGS-66914" "1" "109521534" "ARS-BFGL-NGS-66914" "A" "C"
"ARS-BFGL-NGS-118671" "1" "109543734" "ARS-BFGL-NGS-118671" "A" "C"
"ARS-BFGL-NGS-93455" "1" "109649036" "ARS-BFGL-NGS-93455" "A" "C"
"ARS-BFGL-NGS-33623" "1" "109680994" "ARS-BFGL-NGS-33623" "A" "C"
"ARS-BFGL-NGS-115228" "1" "109706655" "ARS-BFGL-NGS-115228" "A" "G"
"BTB-01568935" "1" "110093503" "BTB-01568935" "A" "G"
"BTB-00006126" "1" "110299855" "BTB-00006126" "A" "G"
"BTB-01184881" "1" "110389787" "BTB-01184881" "A" "G"
"ARS-BFGL-NGS-19707" "1" "110557741" "ARS-BFGL-NGS-19707" "A" "G"
"ARS-BFGL-BAC-16136" "1" "110580221" "ARS-BFGL-BAC-16136" "A" "G"
"BTB-01166725" "1" "110629127" "BTB-01166725" "A" "G"
"ARS-BFGL-BAC-16138" "1" "110694748" "ARS-BFGL-BAC-16138" "A" "G"
"BTB-01166773" "1" "110720832" "BTB-01166773" "A" "G"
"ARS-BFGL-NGS-105415" "1" "110808219" "ARS-BFGL-NGS-105415" "A" "G"
"BTB-01167043" "1" "110946536" "BTB-01167043" "A" "G"
"ARS-BFGL-NGS-32687" "1" "110982956" "ARS-BFGL-NGS-32687" "A" "G"
"ARS-BFGL-NGS-57889" "1" "111030092" "ARS-BFGL-NGS-57889" "A" "G"
"ARS-BFGL-NGS-119115" "1" "111060336" "ARS-BFGL-NGS-119115" "A" "C"
"ARS-BFGL-NGS-109823" "1" "111122389" "ARS-BFGL-NGS-109823" "A" "G"
"BTB-01140101" "1" "111289853" "BTB-01140101" "A" "G"
"ARS-BFGL-NGS-18066" "1" "111357945" "ARS-BFGL-NGS-18066" "A" "G"
"ARS-BFGL-NGS-26803" "1" "111389074" "ARS-BFGL-NGS-26803" "A" "G"
"ARS-BFGL-NGS-110339" "1" "111495891" "ARS-BFGL-NGS-110339" "A" "C"
"ARS-BFGL-NGS-26090" "1" "111544625" "ARS-BFGL-NGS-26090" "A" "G"
"ARS-BFGL-NGS-89681" "1" "111577424" "ARS-BFGL-NGS-89681" "A" "C"
"ARS-BFGL-NGS-26007" "1" "111855994" "ARS-BFGL-NGS-26007" "A" "G"
"BTB-02056490" "1" "111955405" "BTB-02056490" "A" "G"
"ARS-BFGL-NGS-104170" "1" "111997359" "ARS-BFGL-NGS-104170" "A" "C"
"ARS-BFGL-NGS-104436" "1" "112039035" "ARS-BFGL-NGS-104436" "A" "G"
"ARS-BFGL-BAC-6549" "1" "112225759" "ARS-BFGL-BAC-6549" "A" "G"
"BTB-01229664" "1" "112247273" "BTB-01229664" "A" "C"
"ARS-BFGL-NGS-18134" "1" "112497788" "ARS-BFGL-NGS-18134" "A" "G"
"ARS-BFGL-NGS-68690" "1" "112508657" "ARS-BFGL-NGS-68690" "A" "G"
"ARS-BFGL-NGS-61822" "1" "112526671" "ARS-BFGL-NGS-61822" "A" "G"
"ARS-BFGL-BAC-16144" "1" "112551212" "ARS-BFGL-BAC-16144" "A" "G"
"UA-IFASA-7369" "1" "112649918" "UA-IFASA-7369" "A" "C"
"BTB-00049981" "1" "112675358" "BTB-00049981" "A" "G"
"BTB-00738261" "1" "112729281" "BTB-00738261" "A" "G"
"BTB-00049996" "1" "112827230" "BTB-00049996" "A" "G"
"ARS-BFGL-NGS-104897" "1" "112863292" "ARS-BFGL-NGS-104897" "A" "C"
"ARS-BFGL-NGS-16950" "1" "113064926" "ARS-BFGL-NGS-16950" "A" "G"
"ARS-BFGL-NGS-110332" "1" "113085294" "ARS-BFGL-NGS-110332" "A" "G"
"ARS-BFGL-NGS-25368" "1" "113296627" "ARS-BFGL-NGS-25368" "A" "C"
"ARS-BFGL-BAC-6558" "1" "113346075" "ARS-BFGL-BAC-6558" "A" "G"
"BTB-01058465" "1" "113745976" "BTB-01058465" "A" "G"
"ARS-BFGL-NGS-43953" "1" "113855984" "ARS-BFGL-NGS-43953" "A" "G"
"BTB-01058228" "1" "113906808" "BTB-01058228" "A" "G"
"ARS-BFGL-NGS-2027" "1" "114239740" "ARS-BFGL-NGS-2027" "A" "G"
"BTB-01649757" "1" "114338523" "BTB-01649757" "A" "G"
"ARS-BFGL-NGS-76535" "1" "114868818" "ARS-BFGL-NGS-76535" "A" "G"
"ARS-BFGL-NGS-92715" "1" "114945541" "ARS-BFGL-NGS-92715" "A" "G"
"ARS-BFGL-NGS-11580" "1" "114981065" "ARS-BFGL-NGS-11580" "A" "C"
"BTB-01457148" "1" "115033039" "BTB-01457148" "A" "C"
"ARS-BFGL-NGS-37145" "1" "115072563" "ARS-BFGL-NGS-37145" "A" "G"
"UA-IFASA-1795" "1" "115133648" "UA-IFASA-1795" "A" "C"
"BTB-01744054" "1" "115185215" "BTB-01744054" "A" "G"
"BTB-00050464" "1" "115499944" "BTB-00050464" "A" "G"
"ARS-BFGL-NGS-57677" "1" "116472073" "ARS-BFGL-NGS-57677" "A" "G"
"BTB-01575226" "1" "116518604" "BTB-01575226" "A" "G"
"BTB-02041724" "1" "116700751" "BTB-02041724" "A" "G"
"BTB-00051291" "1" "116853616" "BTB-00051291" "A" "C"
"BTB-02083452" "1" "116879644" "BTB-02083452" "A" "G"
"BTB-02047820" "1" "117318567" "BTB-02047820" "A" "G"
"ARS-BFGL-NGS-20062" "1" "117547653" "ARS-BFGL-NGS-20062" "A" "G"
"BTB-01305960" "1" "117722957" "BTB-01305960" "A" "C"
"BTB-01305946" "1" "117751796" "BTB-01305946" "A" "G"
"ARS-BFGL-NGS-25618" "1" "117781148" "ARS-BFGL-NGS-25618" "C" "G"
"BTB-01641194" "1" "117817906" "BTB-01641194" "A" "G"
"BTB-01499384" "1" "117894695" "BTB-01499384" "A" "G"
"UA-IFASA-1947" "1" "117973576" "UA-IFASA-1947" "A" "G"
"ARS-BFGL-NGS-93375" "1" "118105327" "ARS-BFGL-NGS-93375" "A" "G"
"ARS-BFGL-NGS-13821" "1" "118127187" "ARS-BFGL-NGS-13821" "A" "G"
"BTB-00051887" "1" "118226740" "BTB-00051887" "A" "C"
"ARS-BFGL-NGS-10545" "1" "118289543" "ARS-BFGL-NGS-10545" "A" "G"
"BTB-00052307" "1" "118331487" "BTB-00052307" "A" "G"
"BTB-01543375" "1" "118552415" "BTB-01543375" "A" "G"
"BTB-00052514" "1" "118609659" "BTB-00052514" "A" "G"
"BTB-00052487" "1" "118643593" "BTB-00052487" "A" "G"
"BTB-00052471" "1" "118672043" "BTB-00052471" "A" "G"
"ARS-BFGL-NGS-31534" "1" "118750689" "ARS-BFGL-NGS-31534" "A" "C"
"ARS-BFGL-NGS-23299" "1" "118752046" "ARS-BFGL-NGS-23299" "A" "C"
"BTB-00052201" "1" "118815770" "BTB-00052201" "A" "G"
"ARS-BFGL-NGS-105650" "1" "118882592" "ARS-BFGL-NGS-105650" "A" "G"
"BTB-01543431" "1" "119018882" "BTB-01543431" "A" "G"
"BTB-01632443" "1" "119106826" "BTB-01632443" "A" "G"
"ARS-BFGL-NGS-59470" "1" "119329151" "ARS-BFGL-NGS-59470" "A" "G"
"BTB-02013809" "1" "119399386" "BTB-02013809" "A" "G"
"ARS-BFGL-NGS-112497" "1" "119421373" "ARS-BFGL-NGS-112497" "A" "G"
"BTB-01877866" "1" "119446658" "BTB-01877866" "A" "G"
"ARS-BFGL-NGS-119723" "1" "119470974" "ARS-BFGL-NGS-119723" "A" "G"
"BTB-00052737" "1" "119544478" "BTB-00052737" "A" "G"
"ARS-BFGL-NGS-27741" "1" "119579301" "ARS-BFGL-NGS-27741" "A" "G"
"ARS-BFGL-NGS-91306" "1" "119725960" "ARS-BFGL-NGS-91306" "A" "G"
"ARS-BFGL-NGS-117328" "1" "119749415" "ARS-BFGL-NGS-117328" "A" "G"
"BTB-00052826" "1" "119790569" "BTB-00052826" "A" "C"
"BTB-01943865" "1" "119835847" "BTB-01943865" "A" "G"
"ARS-BFGL-NGS-50236" "1" "119931878" "ARS-BFGL-NGS-50236" "A" "T"
"ARS-BFGL-BAC-7205" "1" "119976661" "ARS-BFGL-BAC-7205" "A" "C"
"ARS-BFGL-NGS-110032" "1" "120109716" "ARS-BFGL-NGS-110032" "A" "G"
"ARS-BFGL-BAC-7198" "1" "120303037" "ARS-BFGL-BAC-7198" "A" "G"
"BTB-00052125" "1" "120479376" "BTB-00052125" "A" "G"
"BTB-01476130" "1" "120496926" "BTB-01476130" "A" "G"
"BTB-00052149" "1" "120625309" "BTB-00052149" "A" "C"
"BTB-00053634" "1" "120732249" "BTB-00053634" "A" "G"
"ARS-BFGL-BAC-13578" "1" "120752725" "ARS-BFGL-BAC-13578" "A" "G"
"ARS-BFGL-NGS-23874" "1" "120842008" "ARS-BFGL-NGS-23874" "A" "C"
"BTB-00053769" "1" "121341406" "BTB-00053769" "A" "G"
"BTB-01117225" "1" "121498622" "BTB-01117225" "A" "G"
"BTB-01904540" "1" "121686760" "BTB-01904540" "A" "G"
"BTB-01116994" "1" "121733487" "BTB-01116994" "A" "G"
"BTB-01116848" "1" "121845053" "BTB-01116848" "A" "G"
"BTB-01116846" "1" "121871117" "BTB-01116846" "A" "C"
"ARS-BFGL-NGS-114386" "1" "121897831" "ARS-BFGL-NGS-114386" "A" "C"
"BTB-00054117" "1" "121928156" "BTB-00054117" "A" "G"
"BTB-00054095" "1" "122032672" "BTB-00054095" "A" "G"
"BTB-00054360" "1" "122271495" "BTB-00054360" "A" "G"
"ARS-BFGL-NGS-12402" "1" "122427093" "ARS-BFGL-NGS-12402" "A" "G"
"BTB-00054052" "1" "122565912" "BTB-00054052" "A" "G"
"BTB-00054069" "1" "122606040" "BTB-00054069" "A" "G"
"BTB-00054470" "1" "122789893" "BTB-00054470" "A" "G"
"ARS-BFGL-NGS-105510" "1" "122814776" "ARS-BFGL-NGS-105510" "A" "G"
"ARS-BFGL-BAC-14216" "1" "122884941" "ARS-BFGL-BAC-14216" "A" "T"
"ARS-BFGL-NGS-7472" "1" "122911380" "ARS-BFGL-NGS-7472" "A" "G"
"BTB-01382680" "1" "122973343" "BTB-01382680" "A" "G"
"BTB-00055938" "1" "122998950" "BTB-00055938" "A" "C"
"ARS-BFGL-NGS-15972" "1" "123130845" "ARS-BFGL-NGS-15972" "A" "G"
"BTB-01694763" "1" "123153828" "BTB-01694763" "A" "G"
"BTB-01694723" "1" "123176398" "BTB-01694723" "A" "G"
"BTB-01694682" "1" "123199831" "BTB-01694682" "A" "G"
"ARS-BFGL-NGS-39073" "1" "123230830" "ARS-BFGL-NGS-39073" "A" "G"
"BTB-00054661" "1" "123335404" "BTB-00054661" "A" "G"
"BTB-00054647" "1" "123372013" "BTB-00054647" "A" "G"
"BTB-00056029" "1" "123403379" "BTB-00056029" "A" "G"
"UA-IFASA-8594" "1" "123442760" "UA-IFASA-8594" "A" "G"
"BTB-00055741" "1" "123536637" "BTB-00055741" "A" "G"
"ARS-BFGL-BAC-14851" "1" "123646279" "ARS-BFGL-BAC-14851" "A" "C"
"ARS-BFGL-NGS-91292" "1" "123713681" "ARS-BFGL-NGS-91292" "A" "G"
"ARS-BFGL-BAC-14843" "1" "123759167" "ARS-BFGL-BAC-14843" "A" "G"
"BTB-00055621" "1" "123795324" "BTB-00055621" "A" "G"
"ARS-BFGL-NGS-72670" "1" "123825385" "ARS-BFGL-NGS-72670" "A" "G"
"BTB-01479818" "1" "123876268" "BTB-01479818" "A" "G"
"ARS-BFGL-NGS-553" "1" "124068962" "ARS-BFGL-NGS-553" "A" "G"
"BTB-00056059" "1" "124785274" "BTB-00056059" "A" "G"
"BTB-01369713" "1" "125943303" "BTB-01369713" "A" "G"
"BTB-01369884" "1" "126027422" "BTB-01369884" "A" "G"
"ARS-BFGL-NGS-89910" "1" "126118941" "ARS-BFGL-NGS-89910" "A" "G"
"BTB-01615126" "1" "126142305" "BTB-01615126" "A" "G"
"ARS-BFGL-NGS-107861" "1" "126434398" "ARS-BFGL-NGS-107861" "A" "G"
"BTB-00060880" "1" "126523428" "BTB-00060880" "A" "C"
"BTB-00060751" "1" "126549908" "BTB-00060751" "A" "G"
"ARS-BFGL-NGS-98257" "1" "126567481" "ARS-BFGL-NGS-98257" "A" "G"
"ARS-BFGL-NGS-113021" "1" "126606801" "ARS-BFGL-NGS-113021" "A" "G"
"ARS-BFGL-NGS-100109" "1" "126680933" "ARS-BFGL-NGS-100109" "A" "G"
"ARS-BFGL-NGS-79291" "1" "126898336" "ARS-BFGL-NGS-79291" "A" "G"
"ARS-BFGL-BAC-7227" "1" "126931293" "ARS-BFGL-BAC-7227" "A" "G"
"ARS-BFGL-NGS-55389" "1" "127006640" "ARS-BFGL-NGS-55389" "A" "G"
"ARS-BFGL-NGS-27011" "1" "127112983" "ARS-BFGL-NGS-27011" "A" "G"
"BTB-00056214" "1" "127167727" "BTB-00056214" "A" "G"
"BTB-00056233" "1" "127191498" "BTB-00056233" "A" "G"
"BTB-01472166" "1" "127358003" "BTB-01472166" "A" "G"
"BTB-00056151" "1" "127491286" "BTB-00056151" "A" "C"
"BTB-00056188" "1" "127546305" "BTB-00056188" "A" "G"
"BTB-01663737" "1" "127841330" "BTB-01663737" "A" "C"
"ARS-BFGL-NGS-105585" "1" "127998001" "ARS-BFGL-NGS-105585" "C" "G"
"ARS-BFGL-BAC-16161" "1" "128092950" "ARS-BFGL-BAC-16161" "A" "G"
"ARS-BFGL-NGS-92777" "1" "128320901" "ARS-BFGL-NGS-92777" "A" "G"
"BTB-00056583" "1" "128372905" "BTB-00056583" "A" "G"
"BTB-00056613" "1" "128398119" "BTB-00056613" "A" "C"
"ARS-BFGL-NGS-34197" "1" "128420783" "ARS-BFGL-NGS-34197" "A" "C"
"ARS-BFGL-NGS-1224" "1" "128436375" "ARS-BFGL-NGS-1224" "A" "G"
"ARS-BFGL-NGS-111607" "1" "128447062" "ARS-BFGL-NGS-111607" "A" "G"
"ARS-BFGL-NGS-118073" "1" "128471733" "ARS-BFGL-NGS-118073" "A" "G"
"ARS-BFGL-NGS-118749" "1" "128518666" "ARS-BFGL-NGS-118749" "C" "G"
"ARS-BFGL-NGS-42035" "1" "128581140" "ARS-BFGL-NGS-42035" "A" "C"
"ARS-BFGL-NGS-86926" "1" "128637028" "ARS-BFGL-NGS-86926" "A" "G"
"ARS-BFGL-NGS-411" "1" "128702093" "ARS-BFGL-NGS-411" "A" "G"
"BTB-00056939" "1" "128731809" "BTB-00056939" "A" "G"
"ARS-BFGL-NGS-36975" "1" "128799966" "ARS-BFGL-NGS-36975" "A" "G"
"ARS-BFGL-NGS-82206" "1" "128864268" "ARS-BFGL-NGS-82206" "A" "G"
"ARS-BFGL-NGS-104657" "1" "128908587" "ARS-BFGL-NGS-104657" "A" "C"
"ARS-BFGL-NGS-31046" "1" "128962989" "ARS-BFGL-NGS-31046" "C" "G"
"BTB-00057251" "1" "129007020" "BTB-00057251" "A" "G"
"ARS-BFGL-NGS-116868" "1" "129049315" "ARS-BFGL-NGS-116868" "A" "C"
"ARS-BFGL-NGS-57577" "1" "129076257" "ARS-BFGL-NGS-57577" "A" "G"
"ARS-BFGL-NGS-24528" "1" "129101492" "ARS-BFGL-NGS-24528" "A" "C"
"ARS-BFGL-NGS-99827" "1" "129125371" "ARS-BFGL-NGS-99827" "A" "G"
"BTB-02067404" "1" "129170050" "BTB-02067404" "A" "G"
"ARS-BFGL-NGS-110636" "1" "129181008" "ARS-BFGL-NGS-110636" "A" "G"
"BTB-00055174" "1" "129305266" "BTB-00055174" "A" "G"
"ARS-BFGL-NGS-14969" "1" "129339868" "ARS-BFGL-NGS-14969" "A" "C"
"BTB-00055549" "1" "129424205" "BTB-00055549" "A" "C"
"ARS-BFGL-NGS-64270" "1" "129505485" "ARS-BFGL-NGS-64270" "A" "G"
"ARS-BFGL-NGS-40583" "1" "129625019" "ARS-BFGL-NGS-40583" "A" "G"
"ARS-BFGL-NGS-31421" "1" "129646287" "ARS-BFGL-NGS-31421" "A" "G"
"ARS-BFGL-NGS-80200" "1" "129680892" "ARS-BFGL-NGS-80200" "A" "G"
"ARS-BFGL-NGS-33537" "1" "129774934" "ARS-BFGL-NGS-33537" "A" "G"
"ARS-BFGL-NGS-96173" "1" "129833191" "ARS-BFGL-NGS-96173" "A" "G"
"BTB-01744858" "1" "129942985" "BTB-01744858" "A" "G"
"ARS-BFGL-NGS-33162" "1" "129974968" "ARS-BFGL-NGS-33162" "A" "G"
"BTB-01662109" "1" "130217213" "BTB-01662109" "A" "G"
"BTB-01476933" "1" "130381286" "BTB-01476933" "A" "G"
"ARS-BFGL-NGS-35567" "1" "130414598" "ARS-BFGL-NGS-35567" "A" "C"
"ARS-BFGL-NGS-5193" "1" "130489300" "ARS-BFGL-NGS-5193" "A" "G"
"ARS-BFGL-NGS-18962" "1" "130517998" "ARS-BFGL-NGS-18962" "A" "G"
"ARS-BFGL-NGS-74871" "1" "130586554" "ARS-BFGL-NGS-74871" "A" "C"
"ARS-BFGL-NGS-112867" "1" "130616566" "ARS-BFGL-NGS-112867" "A" "G"
"ARS-BFGL-NGS-6392" "1" "131227520" "ARS-BFGL-NGS-6392" "A" "G"
"ARS-BFGL-NGS-56582" "1" "131261969" "ARS-BFGL-NGS-56582" "A" "G"
"BTB-00058404" "1" "131282768" "BTB-00058404" "A" "G"
"ARS-BFGL-NGS-117553" "1" "131326810" "ARS-BFGL-NGS-117553" "A" "G"
"ARS-BFGL-BAC-5990" "1" "131463730" "ARS-BFGL-BAC-5990" "A" "C"
"ARS-BFGL-NGS-111760" "1" "131501278" "ARS-BFGL-NGS-111760" "A" "G"
"BTB-00058659" "1" "131533041" "BTB-00058659" "A" "C"
"BTB-00058727" "1" "131642361" "BTB-00058727" "A" "C"
"BTB-00059126" "1" "131751589" "BTB-00059126" "A" "G"
"ARS-BFGL-NGS-107359" "1" "131785094" "ARS-BFGL-NGS-107359" "A" "C"
"ARS-BFGL-NGS-56103" "1" "131806595" "ARS-BFGL-NGS-56103" "A" "C"
"ARS-BFGL-NGS-26489" "1" "131865531" "ARS-BFGL-NGS-26489" "A" "G"
"ARS-BFGL-NGS-37759" "1" "131906267" "ARS-BFGL-NGS-37759" "A" "G"
"ARS-BFGL-NGS-23583" "1" "132049236" "ARS-BFGL-NGS-23583" "A" "G"
"BTB-00059412" "1" "132069357" "BTB-00059412" "A" "C"
"ARS-BFGL-NGS-10455" "1" "132112092" "ARS-BFGL-NGS-10455" "A" "G"
"ARS-BFGL-NGS-82386" "1" "132182348" "ARS-BFGL-NGS-82386" "A" "G"
"ARS-BFGL-NGS-98442" "1" "132213890" "ARS-BFGL-NGS-98442" "A" "G"
"ARS-BFGL-NGS-14657" "1" "132312674" "ARS-BFGL-NGS-14657" "A" "G"
"ARS-BFGL-NGS-37095" "1" "132497074" "ARS-BFGL-NGS-37095" "A" "G"
"ARS-BFGL-NGS-1834" "1" "132696696" "ARS-BFGL-NGS-1834" "A" "G"
"ARS-BFGL-NGS-79259" "1" "132768483" "ARS-BFGL-NGS-79259" "A" "G"
"ARS-BFGL-NGS-30324" "1" "132907828" "ARS-BFGL-NGS-30324" "A" "G"
"ARS-BFGL-BAC-11042" "1" "132983082" "ARS-BFGL-BAC-11042" "A" "G"
"BTB-00059569" "1" "133027725" "BTB-00059569" "A" "G"
"BTB-00059627" "1" "133113456" "BTB-00059627" "A" "G"
"ARS-BFGL-NGS-4200" "1" "133141325" "ARS-BFGL-NGS-4200" "A" "G"
"ARS-BFGL-NGS-104132" "1" "133264196" "ARS-BFGL-NGS-104132" "A" "G"
"BTB-00061242" "1" "133323967" "BTB-00061242" "A" "G"
"BTB-01215066" "1" "133570495" "BTB-01215066" "C" "G"
"BTB-01287574" "1" "133671941" "BTB-01287574" "A" "G"
"BTB-01215096" "1" "133818841" "BTB-01215096" "A" "C"
"BTB-01963898" "1" "133936071" "BTB-01963898" "A" "G"
"BTB-00061551" "1" "133958910" "BTB-00061551" "A" "G"
"ARS-BFGL-BAC-11057" "1" "134030804" "ARS-BFGL-BAC-11057" "A" "G"
"ARS-BFGL-NGS-115064" "1" "134069561" "ARS-BFGL-NGS-115064" "A" "C"
"ARS-BFGL-NGS-26880" "1" "134090244" "ARS-BFGL-NGS-26880" "A" "T"
"BTB-01641095" "1" "134467319" "BTB-01641095" "A" "G"
"ARS-BFGL-NGS-100206" "1" "134500353" "ARS-BFGL-NGS-100206" "A" "G"
"BTB-01789715" "1" "134666688" "BTB-01789715" "A" "G"
"ARS-BFGL-NGS-119029" "1" "134692148" "ARS-BFGL-NGS-119029" "A" "G"
"ARS-BFGL-NGS-3162" "1" "134808305" "ARS-BFGL-NGS-3162" "A" "C"
"BTB-00062051" "1" "134862036" "BTB-00062051" "A" "G"
"ARS-BFGL-BAC-11680" "1" "134918415" "ARS-BFGL-BAC-11680" "C" "G"
"ARS-BFGL-NGS-35508" "1" "135028845" "ARS-BFGL-NGS-35508" "A" "G"
"ARS-BFGL-NGS-108336" "1" "135050488" "ARS-BFGL-NGS-108336" "A" "G"
"ARS-BFGL-NGS-106616" "1" "135194234" "ARS-BFGL-NGS-106616" "A" "G"
"ARS-BFGL-NGS-34641" "1" "135232682" "ARS-BFGL-NGS-34641" "A" "G"
"BTB-00062715" "1" "135269426" "BTB-00062715" "A" "G"
"ARS-BFGL-NGS-114679" "1" "135291628" "ARS-BFGL-NGS-114679" "A" "G"
"ARS-BFGL-NGS-78666" "1" "135366450" "ARS-BFGL-NGS-78666" "A" "G"
"ARS-BFGL-NGS-2595" "1" "135444745" "ARS-BFGL-NGS-2595" "A" "G"
"ARS-BFGL-NGS-106296" "1" "135470382" "ARS-BFGL-NGS-106296" "A" "G"
"ARS-BFGL-NGS-105305" "1" "135491887" "ARS-BFGL-NGS-105305" "A" "C"
"ARS-BFGL-NGS-101030" "1" "135530772" "ARS-BFGL-NGS-101030" "A" "G"
"ARS-BFGL-NGS-30809" "1" "135580651" "ARS-BFGL-NGS-30809" "A" "G"
"BTB-01355084" "1" "135602002" "BTB-01355084" "A" "G"
"ARS-BFGL-NGS-72308" "1" "135751118" "ARS-BFGL-NGS-72308" "A" "G"
"ARS-BFGL-NGS-113451" "1" "135812920" "ARS-BFGL-NGS-113451" "A" "G"
"BTB-00063891" "1" "135883989" "BTB-00063891" "A" "G"
"BTB-00063876" "1" "135947079" "BTB-00063876" "A" "G"
"ARS-BFGL-NGS-13683" "1" "135995337" "ARS-BFGL-NGS-13683" "C" "G"
"ARS-BFGL-NGS-113807" "1" "136029972" "ARS-BFGL-NGS-113807" "C" "G"
"ARS-BFGL-NGS-99025" "1" "136127682" "ARS-BFGL-NGS-99025" "A" "G"
"ARS-BFGL-NGS-2473" "1" "136150358" "ARS-BFGL-NGS-2473" "A" "G"
"ARS-BFGL-BAC-11687" "1" "136210358" "ARS-BFGL-BAC-11687" "A" "G"
"ARS-BFGL-NGS-11236" "1" "136476195" "ARS-BFGL-NGS-11236" "A" "G"
"ARS-BFGL-NGS-12806" "1" "136603695" "ARS-BFGL-NGS-12806" "A" "C"
"ARS-BFGL-NGS-107390" "1" "136623809" "ARS-BFGL-NGS-107390" "A" "G"
"ARS-BFGL-NGS-27844" "1" "136770555" "ARS-BFGL-NGS-27844" "A" "G"
"ARS-BFGL-NGS-119153" "1" "136996471" "ARS-BFGL-NGS-119153" "A" "G"
"ARS-BFGL-NGS-91055" "1" "137033675" "ARS-BFGL-NGS-91055" "A" "G"
"ARS-BFGL-NGS-10246" "1" "137080380" "ARS-BFGL-NGS-10246" "A" "G"
"ARS-BFGL-NGS-37290" "1" "137129006" "ARS-BFGL-NGS-37290" "A" "C"
"BTB-00039698" "1" "137170300" "BTB-00039698" "A" "G"
"ARS-BFGL-NGS-112400" "1" "137426143" "ARS-BFGL-NGS-112400" "A" "G"
"ARS-BFGL-BAC-14872" "1" "137467169" "ARS-BFGL-BAC-14872" "C" "G"
"ARS-BFGL-BAC-14873" "1" "137500339" "ARS-BFGL-BAC-14873" "A" "C"
"ARS-BFGL-NGS-116855" "1" "137526694" "ARS-BFGL-NGS-116855" "A" "G"
"BTB-00406913" "1" "137821564" "BTB-00406913" "A" "G"
"ARS-BFGL-NGS-60119" "1" "138243679" "ARS-BFGL-NGS-60119" "A" "G"
"ARS-BFGL-BAC-5529" "1" "138362306" "ARS-BFGL-BAC-5529" "A" "C"
"ARS-BFGL-NGS-78397" "1" "138395988" "ARS-BFGL-NGS-78397" "A" "G"
"ARS-BFGL-NGS-76451" "1" "138927511" "ARS-BFGL-NGS-76451" "A" "G"
"BTB-01773000" "1" "138993085" "BTB-01773000" "A" "G"
"BTB-01777620" "1" "139094903" "BTB-01777620" "A" "G"
"ARS-BFGL-NGS-117937" "1" "139104963" "ARS-BFGL-NGS-117937" "A" "G"
"ARS-BFGL-NGS-103518" "1" "139280415" "ARS-BFGL-NGS-103518" "A" "G"
"BTB-01305554" "1" "139334259" "BTB-01305554" "A" "G"
"ARS-BFGL-NGS-13725" "1" "139381706" "ARS-BFGL-NGS-13725" "A" "G"
"ARS-BFGL-NGS-105560" "1" "139450331" "ARS-BFGL-NGS-105560" "A" "G"
"BTB-00126668" "1" "139524491" "BTB-00126668" "A" "G"
"ARS-BFGL-NGS-4637" "1" "139979761" "ARS-BFGL-NGS-4637" "A" "G"
"ARS-BFGL-NGS-82122" "1" "140000659" "ARS-BFGL-NGS-82122" "A" "C"
"ARS-BFGL-NGS-76160" "1" "140120689" "ARS-BFGL-NGS-76160" "A" "G"
"UA-IFASA-3942" "1" "140149026" "UA-IFASA-3942" "A" "G"
"BTB-00070923" "1" "140276805" "BTB-00070923" "A" "G"
"BTB-00070861" "1" "140302093" "BTB-00070861" "A" "G"
"BTB-00070740" "1" "140401992" "BTB-00070740" "A" "G"
"ARS-BFGL-NGS-73455" "1" "140524195" "ARS-BFGL-NGS-73455" "A" "G"
"ARS-BFGL-NGS-13638" "1" "140569637" "ARS-BFGL-NGS-13638" "A" "G"
"ARS-BFGL-NGS-14502" "1" "140685557" "ARS-BFGL-NGS-14502" "A" "G"
"ARS-BFGL-NGS-104662" "1" "140726958" "ARS-BFGL-NGS-104662" "A" "G"
"ARS-BFGL-NGS-52663" "1" "140870490" "ARS-BFGL-NGS-52663" "A" "G"
"ARS-BFGL-NGS-31585" "1" "140956576" "ARS-BFGL-NGS-31585" "A" "G"
"BTB-01839901" "1" "140996730" "BTB-01839901" "A" "G"
"ARS-BFGL-NGS-111417" "1" "141205936" "ARS-BFGL-NGS-111417" "A" "G"
"BTB-00067270" "1" "141351312" "BTB-00067270" "A" "G"
"ARS-BFGL-NGS-118700" "1" "141396322" "ARS-BFGL-NGS-118700" "A" "C"
"BTB-01951526" "1" "141419386" "BTB-01951526" "A" "G"
"UA-IFASA-4369" "1" "141531071" "UA-IFASA-4369" "A" "G"
"ARS-BFGL-NGS-91441" "1" "141691093" "ARS-BFGL-NGS-91441" "A" "G"
"ARS-BFGL-NGS-22768" "1" "141713896" "ARS-BFGL-NGS-22768" "A" "G"
"BTB-01225777" "1" "141738871" "BTB-01225777" "A" "G"
"ARS-BFGL-NGS-106484" "1" "141767788" "ARS-BFGL-NGS-106484" "A" "G"
"ARS-BFGL-NGS-44907" "1" "141807977" "ARS-BFGL-NGS-44907" "A" "G"
"ARS-BFGL-NGS-114203" "1" "141903958" "ARS-BFGL-NGS-114203" "A" "G"
"BTB-00067063" "1" "141926248" "BTB-00067063" "A" "G"
"UA-IFASA-3744" "1" "141950092" "UA-IFASA-3744" "A" "G"
"BTB-01955138" "1" "142041527" "BTB-01955138" "A" "C"
"BTB-01844108" "1" "142071725" "BTB-01844108" "A" "T"
"ARS-BFGL-NGS-39171" "1" "142172755" "ARS-BFGL-NGS-39171" "A" "C"
"ARS-BFGL-NGS-40286" "1" "142192985" "ARS-BFGL-NGS-40286" "A" "G"
"ARS-BFGL-NGS-118672" "1" "142296642" "ARS-BFGL-NGS-118672" "A" "G"
"BTB-01710763" "1" "142446153" "BTB-01710763" "A" "G"
"ARS-BFGL-NGS-39460" "1" "142475932" "ARS-BFGL-NGS-39460" "A" "G"
"ARS-BFGL-NGS-117826" "1" "142502514" "ARS-BFGL-NGS-117826" "A" "G"
"BTB-00066611" "1" "142595255" "BTB-00066611" "A" "G"
"BTB-00066658" "1" "142616678" "BTB-00066658" "A" "G"
"ARS-BFGL-NGS-112657" "1" "142958416" "ARS-BFGL-NGS-112657" "A" "G"
"ARS-BFGL-NGS-10924" "1" "143109768" "ARS-BFGL-NGS-10924" "A" "G"
"ARS-BFGL-NGS-34751" "1" "143136809" "ARS-BFGL-NGS-34751" "A" "G"
"ARS-BFGL-NGS-114130" "1" "143211930" "ARS-BFGL-NGS-114130" "A" "G"
"ARS-BFGL-NGS-31728" "1" "143291643" "ARS-BFGL-NGS-31728" "A" "G"
"UA-IFASA-2306" "1" "143359127" "UA-IFASA-2306" "A" "G"
"ARS-BFGL-NGS-29228" "1" "143379850" "ARS-BFGL-NGS-29228" "A" "G"
"ARS-BFGL-NGS-57723" "1" "143413848" "ARS-BFGL-NGS-57723" "A" "G"
"ARS-BFGL-NGS-104426" "1" "143474642" "ARS-BFGL-NGS-104426" "A" "G"
"ARS-BFGL-NGS-2621" "1" "143524601" "ARS-BFGL-NGS-2621" "A" "G"
"ARS-BFGL-BAC-15516" "1" "143567931" "ARS-BFGL-BAC-15516" "A" "G"
"ARS-BFGL-NGS-105531" "1" "143615536" "ARS-BFGL-NGS-105531" "A" "C"
"ARS-BFGL-BAC-15523" "1" "143711195" "ARS-BFGL-BAC-15523" "A" "G"
"ARS-BFGL-NGS-110098" "1" "143831554" "ARS-BFGL-NGS-110098" "A" "C"
"ARS-BFGL-NGS-115887" "1" "143871665" "ARS-BFGL-NGS-115887" "A" "G"
"BTB-00067759" "1" "143988123" "BTB-00067759" "A" "G"
"BTB-00067814" "1" "144010687" "BTB-00067814" "A" "G"
"ARS-BFGL-NGS-32029" "1" "144198500" "ARS-BFGL-NGS-32029" "A" "G"
"BTB-00068200" "1" "144273046" "BTB-00068200" "A" "G"
"ARS-BFGL-NGS-13498" "1" "144314248" "ARS-BFGL-NGS-13498" "A" "G"
"ARS-BFGL-NGS-26672" "1" "144348682" "ARS-BFGL-NGS-26672" "A" "C"
"ARS-BFGL-NGS-25984" "1" "144386276" "ARS-BFGL-NGS-25984" "A" "G"
"ARS-BFGL-NGS-106123" "1" "144411032" "ARS-BFGL-NGS-106123" "A" "G"
"ARS-BFGL-NGS-68058" "1" "144438520" "ARS-BFGL-NGS-68058" "A" "C"
"BTB-00977334" "1" "144524860" "BTB-00977334" "A" "G"
"ARS-BFGL-NGS-117505" "1" "144551980" "ARS-BFGL-NGS-117505" "A" "G"
"ARS-BFGL-NGS-20055" "1" "144655943" "ARS-BFGL-NGS-20055" "A" "G"
"ARS-BFGL-NGS-119891" "1" "144704305" "ARS-BFGL-NGS-119891" "A" "G"
"ARS-BFGL-NGS-103161" "1" "144733397" "ARS-BFGL-NGS-103161" "A" "C"
"ARS-BFGL-NGS-82590" "1" "144758824" "ARS-BFGL-NGS-82590" "A" "G"
"ARS-BFGL-NGS-40393" "1" "144797574" "ARS-BFGL-NGS-40393" "A" "G"
"ARS-BFGL-NGS-17766" "1" "144972015" "ARS-BFGL-NGS-17766" "A" "C"
"ARS-BFGL-NGS-34622" "1" "145222792" "ARS-BFGL-NGS-34622" "A" "C"
"ARS-BFGL-NGS-24811" "1" "145258083" "ARS-BFGL-NGS-24811" "A" "G"
"ARS-BFGL-BAC-15514" "1" "145280015" "ARS-BFGL-BAC-15514" "A" "G"
"ARS-BFGL-NGS-105140" "1" "145470565" "ARS-BFGL-NGS-105140" "A" "G"
"ARS-BFGL-NGS-109985" "1" "145524894" "ARS-BFGL-NGS-109985" "A" "G"
"ARS-BFGL-NGS-56584" "1" "145598398" "ARS-BFGL-NGS-56584" "A" "G"
"ARS-BFGL-NGS-4901" "1" "145643805" "ARS-BFGL-NGS-4901" "A" "G"
"ARS-BFGL-NGS-100090" "1" "145682206" "ARS-BFGL-NGS-100090" "A" "G"
"ARS-BFGL-NGS-113213" "1" "145777153" "ARS-BFGL-NGS-113213" "A" "G"
"ARS-BFGL-NGS-40732" "1" "145804209" "ARS-BFGL-NGS-40732" "A" "G"
"ARS-BFGL-NGS-22713" "1" "145833897" "ARS-BFGL-NGS-22713" "A" "G"
"ARS-BFGL-NGS-63622" "1" "145873011" "ARS-BFGL-NGS-63622" "A" "G"
"ARS-BFGL-NGS-25579" "1" "145943761" "ARS-BFGL-NGS-25579" "A" "G"
"ARS-BFGL-NGS-100302" "1" "145971743" "ARS-BFGL-NGS-100302" "A" "G"
"ARS-BFGL-NGS-105691" "1" "146011363" "ARS-BFGL-NGS-105691" "A" "G"
"ARS-BFGL-NGS-90750" "1" "146033173" "ARS-BFGL-NGS-90750" "A" "C"
"ARS-BFGL-NGS-41123" "1" "146059099" "ARS-BFGL-NGS-41123" "A" "G"
"ARS-BFGL-NGS-4848" "1" "146131914" "ARS-BFGL-NGS-4848" "A" "G"
"ARS-BFGL-NGS-109493" "1" "146222233" "ARS-BFGL-NGS-109493" "A" "G"
"ARS-BFGL-NGS-53898" "1" "146433117" "ARS-BFGL-NGS-53898" "A" "C"
"ARS-BFGL-NGS-108391" "1" "146455377" "ARS-BFGL-NGS-108391" "A" "G"
"ARS-BFGL-NGS-105044" "1" "146632014" "ARS-BFGL-NGS-105044" "A" "C"
"ARS-BFGL-NGS-103649" "1" "146677989" "ARS-BFGL-NGS-103649" "A" "G"
"ARS-BFGL-NGS-76347" "1" "146704618" "ARS-BFGL-NGS-76347" "A" "G"
"ARS-BFGL-NGS-87570" "1" "146790949" "ARS-BFGL-NGS-87570" "A" "G"
"ARS-BFGL-NGS-13121" "1" "146833973" "ARS-BFGL-NGS-13121" "A" "G"
"ARS-BFGL-NGS-31102" "1" "146862570" "ARS-BFGL-NGS-31102" "A" "G"
"BTB-01598310" "1" "146897615" "BTB-01598310" "A" "G"
"ARS-BFGL-NGS-26133" "1" "146940031" "ARS-BFGL-NGS-26133" "A" "G"
"ARS-BFGL-NGS-113680" "1" "146969169" "ARS-BFGL-NGS-113680" "A" "C"
"ARS-BFGL-NGS-1705" "1" "147066830" "ARS-BFGL-NGS-1705" "A" "G"
"ARS-BFGL-NGS-5057" "1" "147121098" "ARS-BFGL-NGS-5057" "A" "G"
"ARS-BFGL-NGS-78784" "1" "147141657" "ARS-BFGL-NGS-78784" "A" "C"
"BTB-01301015" "1" "147255491" "BTB-01301015" "A" "G"
"ARS-BFGL-NGS-13206" "1" "147335277" "ARS-BFGL-NGS-13206" "A" "G"
"ARS-BFGL-NGS-103851" "1" "147358989" "ARS-BFGL-NGS-103851" "A" "G"
"ARS-BFGL-NGS-29750" "1" "147383154" "ARS-BFGL-NGS-29750" "A" "G"
"ARS-BFGL-NGS-65139" "1" "147421398" "ARS-BFGL-NGS-65139" "A" "G"
"ARS-BFGL-NGS-110564" "1" "147484581" "ARS-BFGL-NGS-110564" "A" "G"
"ARS-BFGL-NGS-69609" "1" "147527101" "ARS-BFGL-NGS-69609" "A" "G"
"ARS-BFGL-NGS-43565" "1" "147556901" "ARS-BFGL-NGS-43565" "A" "C"
"ARS-BFGL-NGS-26772" "1" "147582980" "ARS-BFGL-NGS-26772" "A" "G"
"ARS-BFGL-NGS-25873" "1" "147640547" "ARS-BFGL-NGS-25873" "A" "G"
"ARS-BFGL-NGS-13051" "1" "147672973" "ARS-BFGL-NGS-13051" "A" "G"
"ARS-BFGL-NGS-30170" "1" "147698384" "ARS-BFGL-NGS-30170" "A" "G"
"ARS-BFGL-NGS-117882" "1" "147737756" "ARS-BFGL-NGS-117882" "A" "G"
"BTB-00043331" "1" "147787147" "BTB-00043331" "A" "G"
"ARS-BFGL-BAC-12960" "1" "147812230" "ARS-BFGL-BAC-12960" "C" "G"
"BTB-00043127" "1" "147883938" "BTB-00043127" "A" "G"
"ARS-BFGL-NGS-113002" "1" "147920597" "ARS-BFGL-NGS-113002" "A" "G"
"ARS-BFGL-NGS-8140" "1" "147955914" "ARS-BFGL-NGS-8140" "A" "G"
"BTB-01761180" "1" "147978297" "BTB-01761180" "A" "G"
"BTB-00043033" "1" "148009894" "BTB-00043033" "A" "G"
"ARS-BFGL-NGS-676" "1" "148057850" "ARS-BFGL-NGS-676" "A" "G"
"UA-IFASA-9633" "1" "148088593" "UA-IFASA-9633" "A" "C"
"ARS-BFGL-NGS-91705" "1" "148351770" "ARS-BFGL-NGS-91705" "A" "G"
"ARS-BFGL-NGS-33258" "1" "148388848" "ARS-BFGL-NGS-33258" "A" "G"
"ARS-BFGL-NGS-72541" "1" "148510695" "ARS-BFGL-NGS-72541" "A" "G"
"ARS-BFGL-NGS-54529" "1" "148684318" "ARS-BFGL-NGS-54529" "A" "G"
"ARS-BFGL-NGS-107257" "1" "148756389" "ARS-BFGL-NGS-107257" "A" "G"
"ARS-BFGL-NGS-59701" "1" "148794544" "ARS-BFGL-NGS-59701" "A" "C"
"ARS-BFGL-NGS-67754" "1" "148816004" "ARS-BFGL-NGS-67754" "A" "G"
"ARS-BFGL-NGS-72865" "1" "148841496" "ARS-BFGL-NGS-72865" "A" "G"
"ARS-BFGL-NGS-102593" "1" "148893434" "ARS-BFGL-NGS-102593" "A" "G"
"ARS-BFGL-NGS-97531" "1" "148969868" "ARS-BFGL-NGS-97531" "A" "G"
"ARS-BFGL-NGS-103594" "1" "149043397" "ARS-BFGL-NGS-103594" "A" "G"
"BTB-01975281" "1" "149101763" "BTB-01975281" "A" "C"
"ARS-BFGL-NGS-105884" "1" "149123433" "ARS-BFGL-NGS-105884" "A" "G"
"ARS-BFGL-NGS-60951" "1" "149279017" "ARS-BFGL-NGS-60951" "A" "G"
"BTB-00069838" "1" "149305906" "BTB-00069838" "A" "C"
"BTB-00069749" "1" "149377013" "BTB-00069749" "A" "G"
"BTB-00069681" "1" "149418667" "BTB-00069681" "A" "G"
"ARS-BFGL-BAC-5688" "1" "149514049" "ARS-BFGL-BAC-5688" "A" "C"
"ARS-BFGL-NGS-119736" "1" "149551396" "ARS-BFGL-NGS-119736" "A" "G"
"ARS-BFGL-NGS-95621" "1" "149852840" "ARS-BFGL-NGS-95621" "A" "G"
"ARS-BFGL-NGS-117639" "1" "149868990" "ARS-BFGL-NGS-117639" "A" "G"
"BTB-00070218" "1" "149901682" "BTB-00070218" "A" "G"
"ARS-BFGL-NGS-105124" "1" "150043489" "ARS-BFGL-NGS-105124" "A" "G"
"ARS-BFGL-NGS-110193" "1" "150191690" "ARS-BFGL-NGS-110193" "A" "G"
"ARS-BFGL-NGS-104670" "1" "150215815" "ARS-BFGL-NGS-104670" "A" "G"
"ARS-BFGL-NGS-22078" "1" "150253325" "ARS-BFGL-NGS-22078" "A" "G"
"ARS-BFGL-NGS-71332" "1" "150490806" "ARS-BFGL-NGS-71332" "A" "G"
"ARS-BFGL-NGS-39807" "1" "150546427" "ARS-BFGL-NGS-39807" "A" "G"
"ARS-BFGL-NGS-108762" "1" "150574361" "ARS-BFGL-NGS-108762" "C" "G"
"ARS-BFGL-NGS-110653" "1" "150650424" "ARS-BFGL-NGS-110653" "A" "G"
"ARS-BFGL-NGS-116625" "1" "150900517" "ARS-BFGL-NGS-116625" "A" "G"
"ARS-BFGL-NGS-5854" "1" "150924038" "ARS-BFGL-NGS-5854" "A" "G"
"ARS-BFGL-NGS-41125" "1" "150974434" "ARS-BFGL-NGS-41125" "A" "G"
"ARS-BFGL-NGS-14751" "1" "150998344" "ARS-BFGL-NGS-14751" "A" "C"
"ARS-BFGL-NGS-70523" "1" "151125563" "ARS-BFGL-NGS-70523" "A" "C"
"ARS-BFGL-NGS-57499" "1" "151146817" "ARS-BFGL-NGS-57499" "A" "C"
"ARS-BFGL-NGS-116979" "1" "151179972" "ARS-BFGL-NGS-116979" "A" "G"
"ARS-BFGL-NGS-16536" "1" "151379106" "ARS-BFGL-NGS-16536" "A" "C"
"ARS-BFGL-NGS-76122" "1" "151590393" "ARS-BFGL-NGS-76122" "A" "G"
"BTB-01241144" "1" "151615270" "BTB-01241144" "A" "G"
"ARS-BFGL-NGS-112213" "1" "151665620" "ARS-BFGL-NGS-112213" "A" "G"
"ARS-BFGL-NGS-117060" "1" "151693959" "ARS-BFGL-NGS-117060" "A" "G"
"BTB-00070977" "1" "152225015" "BTB-00070977" "A" "G"
"ARS-BFGL-NGS-110293" "1" "152509935" "ARS-BFGL-NGS-110293" "A" "G"
"ARS-BFGL-NGS-109294" "1" "152638655" "ARS-BFGL-NGS-109294" "A" "G"
"ARS-BFGL-NGS-41812" "1" "152673753" "ARS-BFGL-NGS-41812" "A" "G"
"BTB-00071918" "1" "152740970" "BTB-00071918" "A" "G"
"ARS-BFGL-NGS-98981" "1" "152779702" "ARS-BFGL-NGS-98981" "A" "G"
"ARS-BFGL-NGS-22321" "1" "152831377" "ARS-BFGL-NGS-22321" "A" "G"
"ARS-BFGL-NGS-16576" "1" "152850837" "ARS-BFGL-NGS-16576" "A" "G"
"ARS-BFGL-NGS-102650" "1" "152934177" "ARS-BFGL-NGS-102650" "A" "G"
"ARS-BFGL-NGS-77917" "1" "152967323" "ARS-BFGL-NGS-77917" "A" "G"
"ARS-BFGL-NGS-45342" "1" "153017273" "ARS-BFGL-NGS-45342" "A" "C"
"ARS-BFGL-NGS-39761" "1" "153085257" "ARS-BFGL-NGS-39761" "A" "C"
"ARS-BFGL-NGS-100423" "1" "153190553" "ARS-BFGL-NGS-100423" "A" "G"
"ARS-BFGL-BAC-13028" "1" "153326272" "ARS-BFGL-BAC-13028" "A" "G"
"ARS-BFGL-NGS-57103" "1" "153347900" "ARS-BFGL-NGS-57103" "A" "G"
"ARS-BFGL-NGS-118847" "1" "153421779" "ARS-BFGL-NGS-118847" "A" "C"
"ARS-BFGL-NGS-18905" "1" "153624165" "ARS-BFGL-NGS-18905" "A" "G"
"ARS-BFGL-NGS-105231" "1" "153643695" "ARS-BFGL-NGS-105231" "A" "G"
"ARS-BFGL-NGS-61565" "1" "153648152" "ARS-BFGL-NGS-61565" "A" "G"
"ARS-BFGL-NGS-45330" "1" "153692517" "ARS-BFGL-NGS-45330" "A" "T"
"BTB-01686439" "1" "153727592" "BTB-01686439" "A" "G"
"BTB-01008912" "1" "153775818" "BTB-01008912" "A" "G"
"BTB-01660026" "1" "153817556" "BTB-01660026" "A" "C"
"ARS-BFGL-NGS-115711" "1" "153842441" "ARS-BFGL-NGS-115711" "A" "G"
"ARS-BFGL-NGS-110570" "1" "153879972" "ARS-BFGL-NGS-110570" "A" "G"
"ARS-BFGL-NGS-114385" "1" "154030956" "ARS-BFGL-NGS-114385" "A" "G"
"ARS-BFGL-NGS-103669" "1" "154061961" "ARS-BFGL-NGS-103669" "A" "G"
"ARS-BFGL-NGS-4798" "1" "154109345" "ARS-BFGL-NGS-4798" "A" "G"
"ARS-BFGL-NGS-40247" "1" "154133697" "ARS-BFGL-NGS-40247" "A" "G"
"ARS-BFGL-NGS-78856" "1" "154185740" "ARS-BFGL-NGS-78856" "A" "G"
"ARS-BFGL-NGS-118315" "1" "154235336" "ARS-BFGL-NGS-118315" "A" "C"
"ARS-BFGL-NGS-26782" "1" "154299737" "ARS-BFGL-NGS-26782" "A" "G"
"BTB-01486160" "1" "154377666" "BTB-01486160" "A" "G"
"BTB-00073037" "1" "154755981" "BTB-00073037" "A" "G"
"ARS-BFGL-NGS-24636" "1" "154835531" "ARS-BFGL-NGS-24636" "A" "G"
"BTB-00072962" "1" "154857059" "BTB-00072962" "A" "G"
"ARS-BFGL-NGS-12744" "1" "154886451" "ARS-BFGL-NGS-12744" "A" "G"
"ARS-BFGL-NGS-35476" "1" "154989800" "ARS-BFGL-NGS-35476" "A" "G"
"ARS-BFGL-NGS-15024" "1" "155101934" "ARS-BFGL-NGS-15024" "A" "G"
"ARS-BFGL-NGS-31767" "1" "155203052" "ARS-BFGL-NGS-31767" "A" "G"
"ARS-BFGL-BAC-14292" "1" "155283483" "ARS-BFGL-BAC-14292" "A" "G"
"ARS-BFGL-NGS-43112" "1" "155323212" "ARS-BFGL-NGS-43112" "A" "G"
"ARS-BFGL-NGS-58627" "1" "155345571" "ARS-BFGL-NGS-58627" "A" "G"
"ARS-BFGL-NGS-284" "1" "155367316" "ARS-BFGL-NGS-284" "A" "G"
"ARS-BFGL-NGS-83392" "1" "155420800" "ARS-BFGL-NGS-83392" "A" "G"
"ARS-BFGL-NGS-93838" "1" "155455156" "ARS-BFGL-NGS-93838" "A" "G"
"ARS-BFGL-NGS-102466" "1" "155478973" "ARS-BFGL-NGS-102466" "A" "G"
"ARS-BFGL-NGS-103480" "1" "155574774" "ARS-BFGL-NGS-103480" "A" "G"
"ARS-BFGL-NGS-61517" "1" "155597212" "ARS-BFGL-NGS-61517" "A" "G"
"ARS-BFGL-NGS-104351" "1" "155835816" "ARS-BFGL-NGS-104351" "A" "G"
"BTB-00023885" "1" "155866844" "BTB-00023885" "A" "G"
"BTB-00074258" "1" "156105357" "BTB-00074258" "A" "C"
"BTB-00024024" "1" "156294225" "BTB-00024024" "A" "G"
"BTB-00073892" "1" "156571397" "BTB-00073892" "A" "G"
"BTB-01824186" "1" "156678040" "BTB-01824186" "A" "G"
"ARS-BFGL-NGS-114975" "1" "156710174" "ARS-BFGL-NGS-114975" "A" "G"
"ARS-BFGL-NGS-2430" "1" "156854530" "ARS-BFGL-NGS-2430" "A" "C"
"BTB-00074122" "1" "156900139" "BTB-00074122" "A" "G"
"BTB-00382006" "1" "156993660" "BTB-00382006" "A" "C"
"ARS-BFGL-NGS-24919" "1" "157016123" "ARS-BFGL-NGS-24919" "A" "G"
"ARS-BFGL-NGS-32312" "1" "157039952" "ARS-BFGL-NGS-32312" "A" "G"
"ARS-BFGL-NGS-27443" "1" "157074580" "ARS-BFGL-NGS-27443" "A" "G"
"ARS-BFGL-NGS-36332" "1" "157124942" "ARS-BFGL-NGS-36332" "A" "C"
"ARS-BFGL-NGS-87492" "1" "157156898" "ARS-BFGL-NGS-87492" "A" "C"
"ARS-BFGL-NGS-75385" "1" "157176980" "ARS-BFGL-NGS-75385" "A" "G"
"ARS-BFGL-NGS-39036" "1" "157199658" "ARS-BFGL-NGS-39036" "A" "G"
"BTB-00074914" "1" "157260458" "BTB-00074914" "A" "G"
"BTB-00074935" "1" "157284336" "BTB-00074935" "A" "G"
"ARS-BFGL-NGS-54653" "1" "157355192" "ARS-BFGL-NGS-54653" "A" "G"
"ARS-BFGL-BAC-16186" "1" "157395805" "ARS-BFGL-BAC-16186" "A" "C"
"ARS-BFGL-NGS-5053" "1" "157419451" "ARS-BFGL-NGS-5053" "A" "G"
"BTB-01633174" "1" "157457269" "BTB-01633174" "A" "G"
"BTB-01633159" "1" "157496407" "BTB-01633159" "A" "G"
"BTB-00075551" "1" "157682341" "BTB-00075551" "A" "C"
"ARS-BFGL-NGS-12147" "1" "157723699" "ARS-BFGL-NGS-12147" "A" "G"
"BTB-00075380" "1" "157746878" "BTB-00075380" "A" "G"
"ARS-BFGL-NGS-108970" "1" "157809496" "ARS-BFGL-NGS-108970" "A" "G"
"UA-IFASA-4140" "1" "157837373" "UA-IFASA-4140" "A" "G"
"ARS-BFGL-NGS-27660" "1" "157948736" "ARS-BFGL-NGS-27660" "A" "G"
"ARS-BFGL-NGS-111718" "1" "158037465" "ARS-BFGL-NGS-111718" "A" "G"
"BTB-00076308" "1" "158111999" "BTB-00076308" "A" "G"
"BTB-00076382" "1" "158139790" "BTB-00076382" "A" "C"
"ARS-BFGL-NGS-42512" "1" "158140010" "ARS-BFGL-NGS-42512" "A" "C"
"ARS-BFGL-NGS-1001" "1" "158140020" "ARS-BFGL-NGS-1001" "A" "G"
"ARS-BFGL-NGS-29472" "1" "158140070" "ARS-BFGL-NGS-29472" "A" "G"
"ARS-BFGL-NGS-116700" "1" "158140100" "ARS-BFGL-NGS-116700" "A" "G"
"BTB-00076647" "1" "158140110" "BTB-00076647" "A" "G"
"ARS-BFGL-NGS-5747" "1" "158140120" "ARS-BFGL-NGS-5747" "A" "G"
"ARS-BFGL-NGS-99002" "1" "158140140" "ARS-BFGL-NGS-99002" "A" "C"
"ARS-BFGL-NGS-4086" "1" "158140160" "ARS-BFGL-NGS-4086" "C" "G"
"ARS-BFGL-NGS-73542" "1" "158140170" "ARS-BFGL-NGS-73542" "A" "G"
"ARS-BFGL-NGS-19721" "1" "158140180" "ARS-BFGL-NGS-19721" "A" "G"
"ARS-BFGL-NGS-101788" "1" "158140190" "ARS-BFGL-NGS-101788" "A" "G"
"BTB-01585499" "1" "158140210" "BTB-01585499" "A" "G"
"ARS-BFGL-NGS-90894" "1" "158140230" "ARS-BFGL-NGS-90894" "A" "G"
"BTB-00076466" "1" "158161585" "BTB-00076466" "A" "G"
"BTB-01789851" "2" "189886" "BTB-01789851" "A" "G"
"ARS-BFGL-NGS-31104" "2" "215742" "ARS-BFGL-NGS-31104" "A" "G"
"BTB-00077301" "2" "238962" "BTB-00077301" "A" "G"
"ARS-BFGL-NGS-11180" "2" "346673" "ARS-BFGL-NGS-11180" "A" "G"
"ARS-BFGL-NGS-112825" "2" "487391" "ARS-BFGL-NGS-112825" "A" "G"
"BTB-01204098" "2" "577898" "BTB-01204098" "A" "C"
"ARS-BFGL-NGS-5376" "2" "608357" "ARS-BFGL-NGS-5376" "A" "C"
"BTB-01204067" "2" "631108" "BTB-01204067" "A" "T"
"ARS-BFGL-NGS-101054" "2" "657753" "ARS-BFGL-NGS-101054" "A" "G"
"ARS-BFGL-NGS-55528" "2" "747465" "ARS-BFGL-NGS-55528" "A" "G"
"ARS-BFGL-BAC-44757" "2" "930360" "ARS-BFGL-BAC-44757" "A" "G"
"ARS-BFGL-NGS-74920" "2" "944429" "ARS-BFGL-NGS-74920" "A" "C"
"ARS-BFGL-NGS-16717" "2" "970561" "ARS-BFGL-NGS-16717" "A" "C"
"ARS-BFGL-NGS-117794" "2" "1039834" "ARS-BFGL-NGS-117794" "A" "G"
"UA-IFASA-5944" "2" "1066919" "UA-IFASA-5944" "A" "G"
"ARS-BFGL-NGS-118760" "2" "1112333" "ARS-BFGL-NGS-118760" "A" "G"
"BTB-00077456" "2" "1164256" "BTB-00077456" "A" "G"
"BTB-00077399" "2" "1185087" "BTB-00077399" "A" "G"
"ARS-BFGL-NGS-6050" "2" "1216101" "ARS-BFGL-NGS-6050" "A" "G"
"BTB-00077286" "2" "1247436" "BTB-00077286" "A" "G"
"ARS-BFGL-NGS-55090" "2" "1273475" "ARS-BFGL-NGS-55090" "A" "G"
"BTB-01710358" "2" "1341326" "BTB-01710358" "A" "G"
"ARS-BFGL-NGS-27330" "2" "1406013" "ARS-BFGL-NGS-27330" "A" "G"
"ARS-BFGL-NGS-118297" "2" "1467475" "ARS-BFGL-NGS-118297" "A" "G"
"ARS-BFGL-NGS-31985" "2" "1524538" "ARS-BFGL-NGS-31985" "A" "G"
"BTB-00077049" "2" "1692982" "BTB-00077049" "A" "G"
"ARS-BFGL-NGS-60387" "2" "1795004" "ARS-BFGL-NGS-60387" "A" "G"
"ARS-BFGL-NGS-18261" "2" "1896078" "ARS-BFGL-NGS-18261" "A" "G"
"ARS-BFGL-NGS-108007" "2" "1926143" "ARS-BFGL-NGS-108007" "A" "C"
"ARS-BFGL-NGS-115117" "2" "1982197" "ARS-BFGL-NGS-115117" "A" "G"
"ARS-BFGL-BAC-35148" "2" "2043096" "ARS-BFGL-BAC-35148" "A" "C"
"ARS-BFGL-NGS-113652" "2" "2303356" "ARS-BFGL-NGS-113652" "A" "G"
"ARS-BFGL-NGS-23733" "2" "2333403" "ARS-BFGL-NGS-23733" "A" "G"
"ARS-BFGL-NGS-110437" "2" "2704070" "ARS-BFGL-NGS-110437" "A" "G"
"ARS-BFGL-NGS-113403" "2" "2944452" "ARS-BFGL-NGS-113403" "A" "G"
"ARS-BFGL-NGS-40516" "2" "2966881" "ARS-BFGL-NGS-40516" "A" "G"
"ARS-BFGL-NGS-118313" "2" "3046092" "ARS-BFGL-NGS-118313" "A" "C"
"ARS-BFGL-NGS-36537" "2" "3151989" "ARS-BFGL-NGS-36537" "A" "G"
"ARS-BFGL-NGS-67261" "2" "3172895" "ARS-BFGL-NGS-67261" "A" "G"
"ARS-BFGL-NGS-53839" "2" "3197666" "ARS-BFGL-NGS-53839" "A" "G"
"ARS-BFGL-NGS-60640" "2" "3242217" "ARS-BFGL-NGS-60640" "A" "G"
"ARS-BFGL-BAC-42496" "2" "3407803" "ARS-BFGL-BAC-42496" "A" "C"
"ARS-BFGL-NGS-58709" "2" "3435871" "ARS-BFGL-NGS-58709" "A" "G"
"ARS-BFGL-NGS-46839" "2" "3673286" "ARS-BFGL-NGS-46839" "C" "G"
"ARS-BFGL-NGS-15763" "2" "3793543" "ARS-BFGL-NGS-15763" "A" "G"
"ARS-BFGL-NGS-102353" "2" "3900181" "ARS-BFGL-NGS-102353" "A" "G"
"ARS-BFGL-NGS-63030" "2" "3950794" "ARS-BFGL-NGS-63030" "A" "G"
"ARS-BFGL-NGS-112731" "2" "4125005" "ARS-BFGL-NGS-112731" "A" "G"
"ARS-BFGL-NGS-4063" "2" "4165880" "ARS-BFGL-NGS-4063" "A" "G"
"BTB-00078030" "2" "4421299" "BTB-00078030" "A" "G"
"BTB-00077963" "2" "4460405" "BTB-00077963" "A" "C"
"BTB-01790271" "2" "4543996" "BTB-01790271" "A" "C"
"BTB-01739851" "2" "4650209" "BTB-01739851" "A" "G"
"ARS-BFGL-NGS-43499" "2" "4758063" "ARS-BFGL-NGS-43499" "A" "G"
"BTB-00078999" "2" "4779103" "BTB-00078999" "A" "G"
"BTB-00079042" "2" "4848753" "BTB-00079042" "A" "G"
"ARS-BFGL-NGS-17759" "2" "4883261" "ARS-BFGL-NGS-17759" "A" "C"
"ARS-BFGL-NGS-12749" "2" "4921527" "ARS-BFGL-NGS-12749" "C" "G"
"ARS-BFGL-NGS-6152" "2" "4979830" "ARS-BFGL-NGS-6152" "A" "G"
"ARS-BFGL-NGS-24135" "2" "5193223" "ARS-BFGL-NGS-24135" "A" "G"
"ARS-BFGL-NGS-24537" "2" "5276521" "ARS-BFGL-NGS-24537" "A" "G"
"ARS-BFGL-NGS-21306" "2" "5305197" "ARS-BFGL-NGS-21306" "A" "G"
"ARS-BFGL-NGS-2658" "2" "5370008" "ARS-BFGL-NGS-2658" "A" "C"
"ARS-BFGL-NGS-4106" "2" "5390383" "ARS-BFGL-NGS-4106" "A" "G"
"ARS-BFGL-NGS-101125" "2" "5537379" "ARS-BFGL-NGS-101125" "A" "G"
"ARS-BFGL-NGS-106761" "2" "5601419" "ARS-BFGL-NGS-106761" "A" "T"
"ARS-BFGL-NGS-39978" "2" "5757355" "ARS-BFGL-NGS-39978" "A" "G"
"ARS-BFGL-BAC-2619" "2" "5780265" "ARS-BFGL-BAC-2619" "A" "C"
"ARS-BFGL-NGS-6033" "2" "5844056" "ARS-BFGL-NGS-6033" "A" "G"
"ARS-BFGL-NGS-100748" "2" "6073765" "ARS-BFGL-NGS-100748" "A" "G"
"ARS-BFGL-NGS-4516" "2" "6151365" "ARS-BFGL-NGS-4516" "A" "G"
"ARS-BFGL-NGS-17147" "2" "6183129" "ARS-BFGL-NGS-17147" "A" "G"
"ARS-BFGL-NGS-15417" "2" "6645590" "ARS-BFGL-NGS-15417" "A" "C"
"ARS-BFGL-NGS-112454" "2" "6675045" "ARS-BFGL-NGS-112454" "A" "G"
"ARS-BFGL-NGS-11319" "2" "6763227" "ARS-BFGL-NGS-11319" "A" "G"
"ARS-BFGL-NGS-81865" "2" "7046478" "ARS-BFGL-NGS-81865" "A" "G"
"ARS-BFGL-NGS-59102" "2" "7248683" "ARS-BFGL-NGS-59102" "A" "G"
"BTB-00078586" "2" "7427864" "BTB-00078586" "A" "G"
"ARS-BFGL-NGS-52961" "2" "7457310" "ARS-BFGL-NGS-52961" "A" "G"
"BTB-00078691" "2" "7492224" "BTB-00078691" "A" "G"
"BTB-01977132" "2" "7520210" "BTB-01977132" "A" "G"
"ARS-BFGL-BAC-2817" "2" "7562127" "ARS-BFGL-BAC-2817" "A" "G"
"BTB-01717869" "2" "7635061" "BTB-01717869" "C" "G"
"ARS-BFGL-NGS-110677" "2" "7650023" "ARS-BFGL-NGS-110677" "A" "G"
"BTB-00078927" "2" "7676702" "BTB-00078927" "A" "G"
"UA-IFASA-9562" "2" "7798268" "UA-IFASA-9562" "A" "G"
"ARS-BFGL-NGS-1661" "2" "8000159" "ARS-BFGL-NGS-1661" "A" "G"
"BTB-01110991" "2" "8153715" "BTB-01110991" "A" "G"
"BTB-01929922" "2" "8188132" "BTB-01929922" "A" "C"
"BTB-01929933" "2" "8212407" "BTB-01929933" "A" "G"
"BTB-01435656" "2" "8305740" "BTB-01435656" "A" "C"
"ARS-BFGL-NGS-37283" "2" "8340148" "ARS-BFGL-NGS-37283" "A" "G"
"BTB-01435557" "2" "8361295" "BTB-01435557" "A" "G"
"ARS-BFGL-NGS-59921" "2" "8430515" "ARS-BFGL-NGS-59921" "A" "G"
"BTB-00079213" "2" "8476975" "BTB-00079213" "A" "G"
"ARS-BFGL-NGS-35384" "2" "8637217" "ARS-BFGL-NGS-35384" "A" "G"
"ARS-BFGL-NGS-11560" "2" "8736092" "ARS-BFGL-NGS-11560" "A" "G"
"BTB-00862033" "2" "8884527" "BTB-00862033" "A" "G"
"BTB-00079285" "2" "8979837" "BTB-00079285" "A" "G"
"BTB-00079297" "2" "9003563" "BTB-00079297" "A" "G"
"BTB-00079257" "2" "9113368" "BTB-00079257" "A" "G"
"BTB-00079368" "2" "9163293" "BTB-00079368" "A" "C"
"ARS-BFGL-NGS-111530" "2" "9202511" "ARS-BFGL-NGS-111530" "A" "G"
"BTB-00079476" "2" "9311143" "BTB-00079476" "A" "G"
"BTB-01282688" "2" "9392865" "BTB-01282688" "A" "G"
"BTB-00079551" "2" "9454144" "BTB-00079551" "A" "C"
"BTB-02016659" "2" "9537636" "BTB-02016659" "A" "G"
"ARS-BFGL-NGS-64273" "2" "9594421" "ARS-BFGL-NGS-64273" "A" "C"
"ARS-BFGL-NGS-114790" "2" "9785462" "ARS-BFGL-NGS-114790" "A" "C"
"ARS-BFGL-NGS-69447" "2" "10528990" "ARS-BFGL-NGS-69447" "A" "C"
"ARS-BFGL-NGS-30075" "2" "10560879" "ARS-BFGL-NGS-30075" "A" "G"
"ARS-BFGL-NGS-38353" "2" "11215815" "ARS-BFGL-NGS-38353" "A" "G"
"ARS-BFGL-NGS-53911" "2" "11458935" "ARS-BFGL-NGS-53911" "A" "G"
"ARS-BFGL-NGS-39506" "2" "11485041" "ARS-BFGL-NGS-39506" "A" "G"
"ARS-BFGL-NGS-91026" "2" "11605232" "ARS-BFGL-NGS-91026" "A" "G"
"ARS-BFGL-NGS-116628" "2" "11732396" "ARS-BFGL-NGS-116628" "A" "C"
"ARS-BFGL-NGS-40106" "2" "11925246" "ARS-BFGL-NGS-40106" "A" "G"
"ARS-BFGL-NGS-103955" "2" "12118550" "ARS-BFGL-NGS-103955" "A" "G"
"ARS-BFGL-BAC-27295" "2" "12326602" "ARS-BFGL-BAC-27295" "A" "G"
"ARS-BFGL-NGS-91327" "2" "12533969" "ARS-BFGL-NGS-91327" "A" "G"
"ARS-BFGL-BAC-27271" "2" "12632490" "ARS-BFGL-BAC-27271" "A" "C"
"ARS-BFGL-BAC-35552" "2" "12823369" "ARS-BFGL-BAC-35552" "A" "G"
"ARS-BFGL-BAC-27305" "2" "13202377" "ARS-BFGL-BAC-27305" "A" "G"
"ARS-BFGL-BAC-32402" "2" "13277993" "ARS-BFGL-BAC-32402" "A" "G"
"ARS-BFGL-NGS-43437" "2" "13309591" "ARS-BFGL-NGS-43437" "A" "G"
"ARS-BFGL-BAC-32404" "2" "13343685" "ARS-BFGL-BAC-32404" "A" "G"
"ARS-BFGL-NGS-88388" "2" "13411225" "ARS-BFGL-NGS-88388" "A" "G"
"ARS-BFGL-NGS-38281" "2" "13800470" "ARS-BFGL-NGS-38281" "A" "G"
"ARS-BFGL-NGS-89098" "2" "13901492" "ARS-BFGL-NGS-89098" "A" "C"
"ARS-BFGL-NGS-74668" "2" "13941524" "ARS-BFGL-NGS-74668" "A" "G"
"ARS-BFGL-NGS-112128" "2" "14336331" "ARS-BFGL-NGS-112128" "A" "G"
"ARS-BFGL-NGS-98581" "2" "14403663" "ARS-BFGL-NGS-98581" "A" "G"
"BTB-01144233" "2" "14428308" "BTB-01144233" "A" "G"
"ARS-BFGL-NGS-117019" "2" "14717851" "ARS-BFGL-NGS-117019" "A" "G"
"ARS-BFGL-NGS-45446" "2" "14738491" "ARS-BFGL-NGS-45446" "C" "G"
"BTB-01084842" "2" "15021561" "BTB-01084842" "A" "G"
"ARS-BFGL-NGS-82028" "2" "15075787" "ARS-BFGL-NGS-82028" "A" "G"
"BTB-01084639" "2" "15130630" "BTB-01084639" "A" "G"
"ARS-BFGL-NGS-105012" "2" "15212100" "ARS-BFGL-NGS-105012" "A" "G"
"BTB-01084561" "2" "15250050" "BTB-01084561" "A" "G"
"BTB-01084484" "2" "15338769" "BTB-01084484" "A" "G"
"ARS-BFGL-NGS-104492" "2" "15361703" "ARS-BFGL-NGS-104492" "A" "G"
"BTB-01600567" "2" "15510901" "BTB-01600567" "A" "G"
"BTB-01600593" "2" "15542136" "BTB-01600593" "A" "G"
"BTB-01410599" "2" "15652034" "BTB-01410599" "A" "C"
"ARS-BFGL-NGS-36375" "2" "15709188" "ARS-BFGL-NGS-36375" "A" "G"
"BTB-01410432" "2" "15730233" "BTB-01410432" "A" "G"
"BTB-01845736" "2" "15916907" "BTB-01845736" "A" "G"
"ARS-BFGL-NGS-118141" "2" "15993240" "ARS-BFGL-NGS-118141" "A" "G"
"BTB-00080812" "2" "16026397" "BTB-00080812" "A" "G"
"ARS-BFGL-NGS-1216" "2" "16087638" "ARS-BFGL-NGS-1216" "A" "G"
"BTB-01363466" "2" "16356005" "BTB-01363466" "A" "G"
"BTB-01952715" "2" "16484729" "BTB-01952715" "A" "C"
"BTB-01792501" "2" "16527366" "BTB-01792501" "A" "G"
"BTB-00081694" "2" "16686097" "BTB-00081694" "A" "G"
"ARS-BFGL-NGS-38278" "2" "17142680" "ARS-BFGL-NGS-38278" "A" "C"
"BTB-01290659" "2" "17379799" "BTB-01290659" "A" "G"
"BTB-01290636" "2" "17408424" "BTB-01290636" "A" "G"
"ARS-BFGL-NGS-71755" "2" "17461491" "ARS-BFGL-NGS-71755" "A" "G"
"BTB-00081745" "2" "17627839" "BTB-00081745" "A" "C"
"BTB-02054371" "2" "17774569" "BTB-02054371" "A" "C"
"BTB-01559455" "2" "17830735" "BTB-01559455" "A" "G"
"ARS-BFGL-NGS-104601" "2" "17857541" "ARS-BFGL-NGS-104601" "A" "G"
"BTB-01559610" "2" "17930178" "BTB-01559610" "A" "G"
"BTB-00082046" "2" "17942946" "BTB-00082046" "A" "G"
"BTB-00081145" "2" "18078290" "BTB-00081145" "A" "G"
"BTB-00081257" "2" "18164650" "BTB-00081257" "A" "G"
"ARS-BFGL-NGS-113397" "2" "18197654" "ARS-BFGL-NGS-113397" "A" "G"
"BTB-00081403" "2" "18292435" "BTB-00081403" "A" "G"
"BTB-00081518" "2" "18408562" "BTB-00081518" "A" "G"
"ARS-BFGL-BAC-35137" "2" "18548104" "ARS-BFGL-BAC-35137" "A" "G"
"ARS-BFGL-NGS-86079" "2" "18570639" "ARS-BFGL-NGS-86079" "A" "C"
"BTB-00065996" "2" "18660276" "BTB-00065996" "A" "C"
"BTB-00066182" "2" "18745691" "BTB-00066182" "A" "C"
"BTB-00082256" "2" "18978322" "BTB-00082256" "A" "G"
"ARS-BFGL-NGS-101460" "2" "19105629" "ARS-BFGL-NGS-101460" "A" "G"
"BTB-01112664" "2" "19155572" "BTB-01112664" "A" "C"
"ARS-BFGL-NGS-17648" "2" "19228789" "ARS-BFGL-NGS-17648" "A" "G"
"BTB-01112800" "2" "19338223" "BTB-01112800" "A" "C"
"ARS-BFGL-NGS-23300" "2" "19463458" "ARS-BFGL-NGS-23300" "A" "C"
"ARS-BFGL-NGS-32739" "2" "19611904" "ARS-BFGL-NGS-32739" "A" "C"
"BTB-01555229" "2" "19807432" "BTB-01555229" "A" "G"
"BTB-01555215" "2" "19827577" "BTB-01555215" "A" "G"
"ARS-BFGL-NGS-105466" "2" "19851161" "ARS-BFGL-NGS-105466" "A" "C"
"BTB-01112976" "2" "19965497" "BTB-01112976" "A" "G"
"ARS-BFGL-NGS-39206" "2" "20011011" "ARS-BFGL-NGS-39206" "A" "G"
"BTB-00083220" "2" "20136165" "BTB-00083220" "A" "C"
"BTB-00083120" "2" "20212418" "BTB-00083120" "A" "C"
"ARS-BFGL-NGS-111881" "2" "20399423" "ARS-BFGL-NGS-111881" "A" "G"
"ARS-BFGL-NGS-116058" "2" "20421605" "ARS-BFGL-NGS-116058" "A" "G"
"BTB-00082770" "2" "20568089" "BTB-00082770" "A" "G"
"ARS-BFGL-NGS-27536" "2" "20672829" "ARS-BFGL-NGS-27536" "A" "G"
"ARS-BFGL-NGS-118009" "2" "20760409" "ARS-BFGL-NGS-118009" "A" "C"
"BTB-00086860" "2" "20896601" "BTB-00086860" "A" "G"
"BTB-00083549" "2" "21029759" "BTB-00083549" "A" "C"
"BTB-01168588" "2" "21185174" "BTB-01168588" "A" "C"
"BTB-01168392" "2" "21191311" "BTB-01168392" "A" "G"
"UA-IFASA-1574" "2" "21214256" "UA-IFASA-1574" "A" "G"
"BTB-01728391" "2" "21267547" "BTB-01728391" "A" "G"
"ARS-BFGL-NGS-102509" "2" "21290918" "ARS-BFGL-NGS-102509" "A" "G"
"ARS-BFGL-NGS-119036" "2" "21323746" "ARS-BFGL-NGS-119036" "A" "G"
"BTB-01168531" "2" "21352903" "BTB-01168531" "A" "G"
"ARS-BFGL-NGS-77089" "2" "21378013" "ARS-BFGL-NGS-77089" "A" "C"
"BTB-01782721" "2" "21389327" "BTB-01782721" "A" "T"
"ARS-BFGL-NGS-86527" "2" "21448855" "ARS-BFGL-NGS-86527" "A" "G"
"ARS-BFGL-NGS-37899" "2" "21512341" "ARS-BFGL-NGS-37899" "A" "G"
"BTB-00085394" "2" "21696086" "BTB-00085394" "A" "G"
"BTB-00085347" "2" "21802428" "BTB-00085347" "A" "G"
"BTB-00085328" "2" "21826349" "BTB-00085328" "A" "C"
"BTB-00085286" "2" "21884395" "BTB-00085286" "A" "G"
"ARS-BFGL-NGS-32709" "2" "21980040" "ARS-BFGL-NGS-32709" "A" "C"
"ARS-BFGL-NGS-23786" "2" "22125320" "ARS-BFGL-NGS-23786" "A" "G"
"ARS-BFGL-BAC-30348" "2" "22151093" "ARS-BFGL-BAC-30348" "A" "G"
"BTB-00084907" "2" "22283989" "BTB-00084907" "A" "G"
"BTB-00084791" "2" "22352656" "BTB-00084791" "A" "G"
"BTB-00084784" "2" "22395493" "BTB-00084784" "A" "T"
"BTB-00084343" "2" "22644664" "BTB-00084343" "A" "G"
"ARS-BFGL-NGS-59293" "2" "22768217" "ARS-BFGL-NGS-59293" "A" "G"
"ARS-BFGL-NGS-32608" "2" "22946115" "ARS-BFGL-NGS-32608" "A" "G"
"BTB-01693574" "2" "23061078" "BTB-01693574" "A" "G"
"ARS-BFGL-NGS-118058" "2" "23091680" "ARS-BFGL-NGS-118058" "A" "G"
"ARS-BFGL-NGS-14826" "2" "23142668" "ARS-BFGL-NGS-14826" "A" "G"
"BTB-00721870" "2" "23180223" "BTB-00721870" "A" "G"
"BTB-01543286" "2" "23256213" "BTB-01543286" "A" "G"
"BTB-01543251" "2" "23287010" "BTB-01543251" "A" "G"
"BTB-01543204" "2" "23313156" "BTB-01543204" "A" "G"
"BTB-01543144" "2" "23334606" "BTB-01543144" "A" "G"
"BTB-00085503" "2" "23405887" "BTB-00085503" "A" "G"
"BTB-00085538" "2" "23498197" "BTB-00085538" "A" "G"
"BTB-00085877" "2" "23628756" "BTB-00085877" "A" "G"
"ARS-BFGL-NGS-14141" "2" "23654385" "ARS-BFGL-NGS-14141" "A" "G"
"ARS-BFGL-NGS-103110" "2" "23715994" "ARS-BFGL-NGS-103110" "A" "G"
"BTB-00086968" "2" "24221002" "BTB-00086968" "A" "G"
"ARS-BFGL-NGS-10872" "2" "24325003" "ARS-BFGL-NGS-10872" "A" "G"
"ARS-BFGL-NGS-99222" "2" "24362479" "ARS-BFGL-NGS-99222" "A" "C"
"ARS-BFGL-NGS-14875" "2" "24403108" "ARS-BFGL-NGS-14875" "A" "G"
"ARS-BFGL-NGS-4499" "2" "24441912" "ARS-BFGL-NGS-4499" "A" "G"
"BTB-00087562" "2" "24543348" "BTB-00087562" "A" "G"
"BTB-00087717" "2" "24592039" "BTB-00087717" "A" "G"
"BTB-00087761" "2" "24662233" "BTB-00087761" "A" "C"
"BTB-00087821" "2" "24695545" "BTB-00087821" "A" "G"
"ARS-BFGL-NGS-3079" "2" "24773731" "ARS-BFGL-NGS-3079" "A" "G"
"BTB-00083874" "2" "24801186" "BTB-00083874" "A" "C"
"ARS-BFGL-NGS-113556" "2" "24882812" "ARS-BFGL-NGS-113556" "A" "G"
"BTB-00084004" "2" "24905225" "BTB-00084004" "A" "G"
"ARS-BFGL-NGS-28193" "2" "24987192" "ARS-BFGL-NGS-28193" "A" "G"
"ARS-BFGL-NGS-108909" "2" "25253188" "ARS-BFGL-NGS-108909" "A" "G"
"BTB-00085949" "2" "25359234" "BTB-00085949" "A" "G"
"BTB-00086044" "2" "25498932" "BTB-00086044" "A" "T"
"ARS-BFGL-NGS-67669" "2" "25762707" "ARS-BFGL-NGS-67669" "A" "G"
"ARS-BFGL-NGS-61392" "2" "25949259" "ARS-BFGL-NGS-61392" "A" "C"
"ARS-BFGL-NGS-6133" "2" "26108646" "ARS-BFGL-NGS-6133" "A" "G"
"BTB-00088008" "2" "26191728" "BTB-00088008" "A" "G"
"ARS-BFGL-NGS-38536" "2" "26212397" "ARS-BFGL-NGS-38536" "A" "G"
"ARS-BFGL-NGS-26680" "2" "26263326" "ARS-BFGL-NGS-26680" "A" "G"
"BTB-00091700" "2" "26308838" "BTB-00091700" "A" "C"
"BTB-00091568" "2" "26362611" "BTB-00091568" "A" "G"
"ARS-BFGL-NGS-11470" "2" "26861021" "ARS-BFGL-NGS-11470" "A" "G"
"BTB-00089002" "2" "26904683" "BTB-00089002" "A" "G"
"ARS-BFGL-NGS-39504" "2" "26994889" "ARS-BFGL-NGS-39504" "A" "C"
"ARS-BFGL-NGS-14624" "2" "27055328" "ARS-BFGL-NGS-14624" "C" "G"
"BTB-01724071" "2" "27122705" "BTB-01724071" "A" "C"
"UA-IFASA-5527" "2" "27180995" "UA-IFASA-5527" "A" "G"
"BTB-00091356" "2" "27266773" "BTB-00091356" "A" "C"
"BTB-00091350" "2" "27323747" "BTB-00091350" "A" "G"
"BTB-00091195" "2" "27412491" "BTB-00091195" "A" "G"
"ARS-BFGL-NGS-16854" "2" "27714533" "ARS-BFGL-NGS-16854" "A" "G"
"BTB-00090874" "2" "27724930" "BTB-00090874" "A" "G"
"ARS-BFGL-NGS-48318" "2" "27756641" "ARS-BFGL-NGS-48318" "A" "T"
"ARS-BFGL-NGS-77438" "2" "27814925" "ARS-BFGL-NGS-77438" "A" "G"
"ARS-BFGL-NGS-63575" "2" "27915549" "ARS-BFGL-NGS-63575" "A" "G"
"ARS-BFGL-NGS-77240" "2" "28035273" "ARS-BFGL-NGS-77240" "A" "C"
"ARS-BFGL-NGS-40971" "2" "28073362" "ARS-BFGL-NGS-40971" "A" "C"
"ARS-BFGL-NGS-110725" "2" "28105529" "ARS-BFGL-NGS-110725" "A" "G"
"BTB-00090016" "2" "28310926" "BTB-00090016" "A" "G"
"ARS-BFGL-NGS-60458" "2" "28438999" "ARS-BFGL-NGS-60458" "A" "G"
"BTB-01141030" "2" "28462521" "BTB-01141030" "A" "G"
"ARS-BFGL-NGS-13789" "2" "28508619" "ARS-BFGL-NGS-13789" "A" "G"
"BTB-01141260" "2" "28533076" "BTB-01141260" "A" "C"
"ARS-BFGL-BAC-31010" "2" "28635618" "ARS-BFGL-BAC-31010" "A" "G"
"BTB-01494206" "2" "28803276" "BTB-01494206" "A" "G"
"ARS-BFGL-NGS-19813" "2" "28834748" "ARS-BFGL-NGS-19813" "A" "G"
"ARS-BFGL-NGS-99856" "2" "29055572" "ARS-BFGL-NGS-99856" "A" "G"
"BTB-01987495" "2" "29215002" "BTB-01987495" "A" "G"
"ARS-BFGL-NGS-13167" "2" "29335326" "ARS-BFGL-NGS-13167" "C" "G"
"ARS-BFGL-NGS-104761" "2" "29356111" "ARS-BFGL-NGS-104761" "A" "G"
"BTB-01978664" "2" "29509798" "BTB-01978664" "A" "G"
"BTB-01817112" "2" "29591727" "BTB-01817112" "A" "G"
"ARS-BFGL-BAC-33169" "2" "29812959" "ARS-BFGL-BAC-33169" "A" "G"
"BTB-01045439" "2" "29839570" "BTB-01045439" "A" "C"
"ARS-BFGL-NGS-118404" "2" "29893086" "ARS-BFGL-NGS-118404" "A" "G"
"ARS-BFGL-NGS-38622" "2" "29919184" "ARS-BFGL-NGS-38622" "A" "G"
"ARS-BFGL-NGS-72090" "2" "30011666" "ARS-BFGL-NGS-72090" "A" "G"
"ARS-BFGL-BAC-2683" "2" "30131000" "ARS-BFGL-BAC-2683" "A" "C"
"ARS-BFGL-BAC-28969" "2" "30197027" "ARS-BFGL-BAC-28969" "A" "G"
"BTB-01386993" "2" "30262141" "BTB-01386993" "A" "G"
"ARS-BFGL-BAC-29585" "2" "30307800" "ARS-BFGL-BAC-29585" "A" "G"
"ARS-BFGL-BAC-30773" "2" "30369211" "ARS-BFGL-BAC-30773" "A" "G"
"ARS-BFGL-NGS-103589" "2" "30402454" "ARS-BFGL-NGS-103589" "A" "G"
"ARS-BFGL-NGS-61127" "2" "30528677" "ARS-BFGL-NGS-61127" "A" "G"
"ARS-BFGL-BAC-28436" "2" "30607947" "ARS-BFGL-BAC-28436" "A" "G"
"ARS-BFGL-BAC-29664" "2" "30635269" "ARS-BFGL-BAC-29664" "A" "G"
"ARS-BFGL-BAC-30229" "2" "30659411" "ARS-BFGL-BAC-30229" "A" "G"
"ARS-BFGL-NGS-36416" "2" "30899389" "ARS-BFGL-NGS-36416" "A" "G"
"ARS-BFGL-BAC-29051" "2" "30930693" "ARS-BFGL-BAC-29051" "A" "G"
"ARS-BFGL-BAC-30252" "2" "30970796" "ARS-BFGL-BAC-30252" "A" "G"
"ARS-BFGL-BAC-30866" "2" "30992555" "ARS-BFGL-BAC-30866" "A" "C"
"ARS-BFGL-BAC-33842" "2" "31050929" "ARS-BFGL-BAC-33842" "A" "C"
"ARS-BFGL-BAC-29669" "2" "31080979" "ARS-BFGL-BAC-29669" "A" "G"
"ARS-BFGL-BAC-29706" "2" "31112142" "ARS-BFGL-BAC-29706" "A" "G"
"ARS-BFGL-BAC-68" "2" "31242327" "ARS-BFGL-BAC-68" "A" "G"
"ARS-BFGL-BAC-32035" "2" "31265623" "ARS-BFGL-BAC-32035" "A" "G"
"ARS-BFGL-NGS-119470" "2" "31327919" "ARS-BFGL-NGS-119470" "A" "G"
"BTB-01944931" "2" "31500118" "BTB-01944931" "A" "G"
"BTB-00092571" "2" "31647578" "BTB-00092571" "A" "C"
"BTB-01571963" "2" "31671085" "BTB-01571963" "A" "G"
"ARS-BFGL-NGS-80635" "2" "31695296" "ARS-BFGL-NGS-80635" "A" "G"
"ARS-BFGL-NGS-38895" "2" "31793643" "ARS-BFGL-NGS-38895" "A" "G"
"BTB-00093493" "2" "31870220" "BTB-00093493" "A" "G"
"BTB-00093483" "2" "31927369" "BTB-00093483" "A" "G"
"ARS-BFGL-NGS-36319" "2" "31971668" "ARS-BFGL-NGS-36319" "A" "G"
"ARS-BFGL-NGS-39862" "2" "32214197" "ARS-BFGL-NGS-39862" "A" "G"
"BTB-00093074" "2" "32305832" "BTB-00093074" "A" "G"
"ARS-BFGL-NGS-3960" "2" "32484368" "ARS-BFGL-NGS-3960" "C" "G"
"BTB-00092817" "2" "32520300" "BTB-00092817" "A" "G"
"BTB-00092756" "2" "32703555" "BTB-00092756" "A" "G"
"ARS-BFGL-NGS-113793" "2" "32770767" "ARS-BFGL-NGS-113793" "A" "G"
"BTB-00094591" "2" "32971826" "BTB-00094591" "A" "G"
"BTB-00094379" "2" "33121559" "BTB-00094379" "A" "G"
"BTB-00094296" "2" "33215993" "BTB-00094296" "A" "G"
"BTB-00092669" "2" "33238910" "BTB-00092669" "A" "G"
"BTB-00094289" "2" "33245068" "BTB-00094289" "A" "G"
"ARS-BFGL-NGS-6378" "2" "33365058" "ARS-BFGL-NGS-6378" "A" "G"
"ARS-BFGL-BAC-42858" "2" "33401608" "ARS-BFGL-BAC-42858" "A" "G"
"BTB-00093853" "2" "33433015" "BTB-00093853" "A" "G"
"BTB-00093776" "2" "33484646" "BTB-00093776" "A" "G"
"BTB-00093748" "2" "33570231" "BTB-00093748" "A" "G"
"ARS-BFGL-NGS-7878" "2" "33678860" "ARS-BFGL-NGS-7878" "A" "C"
"ARS-BFGL-NGS-31279" "2" "33776171" "ARS-BFGL-NGS-31279" "A" "C"
"BTB-00093713" "2" "33798764" "BTB-00093713" "A" "T"
"BTB-00088434" "2" "33966115" "BTB-00088434" "A" "G"
"BTB-00088458" "2" "33986797" "BTB-00088458" "A" "G"
"ARS-BFGL-NGS-65913" "2" "34015788" "ARS-BFGL-NGS-65913" "A" "G"
"BTB-00088563" "2" "34084746" "BTB-00088563" "A" "C"
"BTB-00088621" "2" "34118200" "BTB-00088621" "A" "C"
"ARS-BFGL-BAC-30629" "2" "34229500" "ARS-BFGL-BAC-30629" "A" "G"
"BTB-00088688" "2" "34258157" "BTB-00088688" "A" "G"
"BTB-01896843" "2" "34329085" "BTB-01896843" "A" "G"
"BTB-00092589" "2" "34379341" "BTB-00092589" "A" "G"
"ARS-BFGL-NGS-64127" "2" "34500208" "ARS-BFGL-NGS-64127" "A" "G"
"UA-IFASA-6488" "2" "34537333" "UA-IFASA-6488" "A" "G"
"ARS-BFGL-NGS-64022" "2" "34594243" "ARS-BFGL-NGS-64022" "A" "G"
"BTB-00969696" "2" "34638721" "BTB-00969696" "A" "G"
"BTB-00969746" "2" "34657974" "BTB-00969746" "A" "G"
"BTB-00969752" "2" "34679700" "BTB-00969752" "A" "G"
"ARS-BFGL-BAC-30745" "2" "34918437" "ARS-BFGL-BAC-30745" "A" "C"
"ARS-BFGL-NGS-100791" "2" "35004695" "ARS-BFGL-NGS-100791" "A" "G"
"BTB-00089384" "2" "35264900" "BTB-00089384" "A" "G"
"BTB-00089403" "2" "35478963" "BTB-00089403" "A" "G"
"BTB-01246228" "2" "35727838" "BTB-01246228" "A" "G"
"BTB-00295753" "2" "35827910" "BTB-00295753" "A" "G"
"BTB-00295725" "2" "35852731" "BTB-00295725" "A" "C"
"ARS-BFGL-NGS-8633" "2" "35898373" "ARS-BFGL-NGS-8633" "A" "C"
"ARS-BFGL-BAC-3633" "2" "35936557" "ARS-BFGL-BAC-3633" "A" "G"
"ARS-BFGL-NGS-32446" "2" "36077493" "ARS-BFGL-NGS-32446" "A" "G"
"ARS-BFGL-NGS-85296" "2" "36206558" "ARS-BFGL-NGS-85296" "A" "G"
"ARS-BFGL-NGS-110726" "2" "36228793" "ARS-BFGL-NGS-110726" "A" "G"
"ARS-BFGL-NGS-117164" "2" "36393032" "ARS-BFGL-NGS-117164" "A" "G"
"ARS-BFGL-NGS-102089" "2" "36655521" "ARS-BFGL-NGS-102089" "A" "G"
"ARS-BFGL-BAC-30704" "2" "36891323" "ARS-BFGL-BAC-30704" "A" "G"
"ARS-BFGL-BAC-30703" "2" "37156818" "ARS-BFGL-BAC-30703" "A" "G"
"ARS-BFGL-NGS-75" "2" "37405656" "ARS-BFGL-NGS-75" "A" "G"
"ARS-BFGL-NGS-117267" "2" "37675264" "ARS-BFGL-NGS-117267" "A" "G"
"ARS-BFGL-NGS-28859" "2" "37729012" "ARS-BFGL-NGS-28859" "A" "G"
"ARS-BFGL-NGS-114956" "2" "37769598" "ARS-BFGL-NGS-114956" "A" "G"
"ARS-BFGL-NGS-118643" "2" "37777606" "ARS-BFGL-NGS-118643" "A" "G"
"ARS-BFGL-NGS-57870" "2" "37813654" "ARS-BFGL-NGS-57870" "A" "G"
"ARS-BFGL-NGS-34549" "2" "38340255" "ARS-BFGL-NGS-34549" "A" "G"
"ARS-BFGL-NGS-78890" "2" "38436921" "ARS-BFGL-NGS-78890" "A" "G"
"ARS-BFGL-NGS-3108" "2" "38636687" "ARS-BFGL-NGS-3108" "A" "G"
"ARS-BFGL-NGS-38727" "2" "38670519" "ARS-BFGL-NGS-38727" "A" "G"
"ARS-BFGL-BAC-31338" "2" "38709480" "ARS-BFGL-BAC-31338" "A" "G"
"BTB-00096057" "2" "38880084" "BTB-00096057" "A" "G"
"ARS-BFGL-NGS-29623" "2" "38908651" "ARS-BFGL-NGS-29623" "A" "G"
"ARS-BFGL-NGS-60043" "2" "39056934" "ARS-BFGL-NGS-60043" "A" "C"
"ARS-BFGL-BAC-2813" "2" "39086521" "ARS-BFGL-BAC-2813" "A" "G"
"ARS-BFGL-NGS-103291" "2" "39158935" "ARS-BFGL-NGS-103291" "A" "G"
"ARS-BFGL-NGS-20574" "2" "39195410" "ARS-BFGL-NGS-20574" "A" "C"
"UA-IFASA-9548" "2" "39350058" "UA-IFASA-9548" "A" "G"
"ARS-BFGL-NGS-112315" "2" "39654734" "ARS-BFGL-NGS-112315" "A" "G"
"ARS-BFGL-NGS-104922" "2" "39775205" "ARS-BFGL-NGS-104922" "A" "G"
"BTB-01053796" "2" "39842336" "BTB-01053796" "A" "G"
"ARS-BFGL-NGS-98401" "2" "39976359" "ARS-BFGL-NGS-98401" "A" "G"
"BTB-01053755" "2" "40313359" "BTB-01053755" "A" "G"
"BTB-01053741" "2" "40337325" "BTB-01053741" "A" "G"
"ARS-BFGL-NGS-83225" "2" "40358906" "ARS-BFGL-NGS-83225" "A" "G"
"BTB-01053710" "2" "40390786" "BTB-01053710" "A" "G"
"ARS-BFGL-NGS-35226" "2" "40513966" "ARS-BFGL-NGS-35226" "A" "G"
"ARS-BFGL-NGS-30068" "2" "40540747" "ARS-BFGL-NGS-30068" "A" "T"
"ARS-BFGL-BAC-41568" "2" "40653110" "ARS-BFGL-BAC-41568" "A" "G"
"ARS-BFGL-NGS-2854" "2" "41228198" "ARS-BFGL-NGS-2854" "A" "G"
"ARS-BFGL-NGS-99769" "2" "41353953" "ARS-BFGL-NGS-99769" "A" "C"
"BTB-01341517" "2" "41428478" "BTB-01341517" "A" "G"
"ARS-BFGL-NGS-55184" "2" "41564195" "ARS-BFGL-NGS-55184" "A" "G"
"BTB-01883711" "2" "41592409" "BTB-01883711" "A" "G"
"ARS-BFGL-BAC-2790" "2" "41672298" "ARS-BFGL-BAC-2790" "A" "G"
"BTB-00096979" "2" "41717655" "BTB-00096979" "A" "C"
"BTB-00097114" "2" "41987155" "BTB-00097114" "A" "T"
"BTB-00097126" "2" "42008005" "BTB-00097126" "A" "C"
"BTB-01871274" "2" "42035814" "BTB-01871274" "A" "C"
"BTB-01242431" "2" "42243268" "BTB-01242431" "A" "G"
"BTB-01242342" "2" "42336766" "BTB-01242342" "A" "G"
"BTB-01242298" "2" "42363937" "BTB-01242298" "A" "G"
"ARS-BFGL-NGS-115659" "2" "42772590" "ARS-BFGL-NGS-115659" "A" "T"
"ARS-BFGL-NGS-105507" "2" "42815136" "ARS-BFGL-NGS-105507" "A" "C"
"BTB-01247298" "2" "42897811" "BTB-01247298" "A" "G"
"BTB-01247241" "2" "43042276" "BTB-01247241" "A" "T"
"ARS-BFGL-NGS-112050" "2" "43396276" "ARS-BFGL-NGS-112050" "A" "G"
"ARS-BFGL-NGS-41803" "2" "43456893" "ARS-BFGL-NGS-41803" "A" "G"
"ARS-BFGL-NGS-43758" "2" "43488810" "ARS-BFGL-NGS-43758" "A" "G"
"ARS-BFGL-NGS-8309" "2" "43513143" "ARS-BFGL-NGS-8309" "A" "G"
"ARS-BFGL-NGS-79459" "2" "43905458" "ARS-BFGL-NGS-79459" "A" "G"
"ARS-BFGL-NGS-81054" "2" "43966884" "ARS-BFGL-NGS-81054" "A" "C"
"UA-IFASA-9607" "2" "44116574" "UA-IFASA-9607" "A" "G"
"ARS-BFGL-NGS-18591" "2" "44193968" "ARS-BFGL-NGS-18591" "A" "G"
"ARS-BFGL-NGS-30987" "2" "44228718" "ARS-BFGL-NGS-30987" "A" "C"
"ARS-BFGL-NGS-93283" "2" "44264949" "ARS-BFGL-NGS-93283" "A" "G"
"ARS-BFGL-NGS-25825" "2" "44455898" "ARS-BFGL-NGS-25825" "A" "G"
"BTB-01247268" "2" "44996947" "BTB-01247268" "A" "G"
"ARS-BFGL-NGS-66375" "2" "45144958" "ARS-BFGL-NGS-66375" "A" "G"
"ARS-BFGL-NGS-27169" "2" "45309586" "ARS-BFGL-NGS-27169" "A" "G"
"ARS-BFGL-NGS-6038" "2" "45379047" "ARS-BFGL-NGS-6038" "A" "G"
"ARS-BFGL-NGS-67924" "2" "45643391" "ARS-BFGL-NGS-67924" "A" "C"
"ARS-BFGL-BAC-41571" "2" "46244844" "ARS-BFGL-BAC-41571" "A" "C"
"ARS-BFGL-NGS-44416" "2" "46498119" "ARS-BFGL-NGS-44416" "A" "G"
"ARS-BFGL-NGS-16519" "2" "46557061" "ARS-BFGL-NGS-16519" "A" "G"
"ARS-BFGL-NGS-29014" "2" "46661883" "ARS-BFGL-NGS-29014" "A" "G"
"ARS-BFGL-NGS-119305" "2" "46889391" "ARS-BFGL-NGS-119305" "A" "C"
"ARS-BFGL-NGS-100319" "2" "46995644" "ARS-BFGL-NGS-100319" "A" "G"
"ARS-BFGL-NGS-110511" "2" "47238139" "ARS-BFGL-NGS-110511" "A" "G"
"ARS-BFGL-BAC-47330" "2" "47339483" "ARS-BFGL-BAC-47330" "A" "G"
"ARS-BFGL-NGS-83687" "2" "47361073" "ARS-BFGL-NGS-83687" "A" "C"
"ARS-BFGL-BAC-2793" "2" "47449015" "ARS-BFGL-BAC-2793" "C" "G"
"ARS-BFGL-NGS-103557" "2" "48154122" "ARS-BFGL-NGS-103557" "A" "C"
"ARS-BFGL-NGS-82865" "2" "48217714" "ARS-BFGL-NGS-82865" "A" "G"
"ARS-BFGL-BAC-35245" "2" "48282793" "ARS-BFGL-BAC-35245" "A" "G"
"UA-IFASA-9180" "2" "48394699" "UA-IFASA-9180" "A" "G"
"ARS-BFGL-NGS-113042" "2" "49095661" "ARS-BFGL-NGS-113042" "A" "G"
"ARS-BFGL-NGS-38341" "2" "49808137" "ARS-BFGL-NGS-38341" "A" "G"
"ARS-BFGL-NGS-113925" "2" "49943710" "ARS-BFGL-NGS-113925" "A" "G"
"BTB-00099032" "2" "50262148" "BTB-00099032" "A" "G"
"BTB-00098912" "2" "50506143" "BTB-00098912" "A" "G"
"BTB-01720538" "2" "50744605" "BTB-01720538" "A" "G"
"ARS-BFGL-NGS-108848" "2" "50767757" "ARS-BFGL-NGS-108848" "A" "G"
"BTB-01741678" "2" "50916490" "BTB-01741678" "A" "G"
"BTB-00097813" "2" "51012229" "BTB-00097813" "A" "C"
"BTB-00098202" "2" "51200785" "BTB-00098202" "A" "G"
"BTB-00098220" "2" "51227309" "BTB-00098220" "A" "G"
"BTB-00098296" "2" "51273999" "BTB-00098296" "A" "G"
"ARS-BFGL-NGS-117857" "2" "51430054" "ARS-BFGL-NGS-117857" "A" "G"
"ARS-BFGL-NGS-115807" "2" "51546568" "ARS-BFGL-NGS-115807" "A" "G"
"BTB-00098343" "2" "51621921" "BTB-00098343" "A" "C"
"ARS-BFGL-BAC-37051" "2" "51854482" "ARS-BFGL-BAC-37051" "A" "T"
"ARS-BFGL-NGS-34526" "2" "51914519" "ARS-BFGL-NGS-34526" "A" "G"
"BTB-00098528" "2" "51983283" "BTB-00098528" "A" "G"
"BTB-00098730" "2" "52130607" "BTB-00098730" "A" "T"
"ARS-BFGL-NGS-3385" "2" "52156024" "ARS-BFGL-NGS-3385" "A" "G"
"ARS-BFGL-NGS-118744" "2" "52176845" "ARS-BFGL-NGS-118744" "A" "C"
"BTB-00098799" "2" "52476850" "BTB-00098799" "A" "G"
"BTB-00098773" "2" "52497009" "BTB-00098773" "A" "G"
"BTB-00098707" "2" "52501859" "BTB-00098707" "A" "G"
"BTB-01266880" "2" "52692341" "BTB-01266880" "A" "G"
"BTB-01266707" "2" "52899889" "BTB-01266707" "A" "G"
"BTB-01625704" "2" "52986917" "BTB-01625704" "A" "G"
"BTB-01274050" "2" "53161676" "BTB-01274050" "A" "G"
"ARS-BFGL-NGS-49789" "2" "53369279" "ARS-BFGL-NGS-49789" "C" "G"
"ARS-BFGL-NGS-59969" "2" "53389738" "ARS-BFGL-NGS-59969" "A" "C"
"BTB-01559051" "2" "53431931" "BTB-01559051" "A" "G"
"BTB-01412384" "2" "53452826" "BTB-01412384" "A" "G"
"BTB-01412526" "2" "53502146" "BTB-01412526" "A" "C"
"BTB-01412462" "2" "53614731" "BTB-01412462" "A" "G"
"BTB-01412441" "2" "53646650" "BTB-01412441" "A" "G"
"BTB-00082706" "2" "53814015" "BTB-00082706" "A" "G"
"BTB-01390827" "2" "53907394" "BTB-01390827" "A" "C"
"BTB-01390865" "2" "53931759" "BTB-01390865" "A" "G"
"ARS-BFGL-NGS-118904" "2" "53951533" "ARS-BFGL-NGS-118904" "A" "G"
"BTB-01390921" "2" "54051242" "BTB-01390921" "A" "T"
"ARS-BFGL-NGS-110491" "2" "54186574" "ARS-BFGL-NGS-110491" "A" "G"
"ARS-BFGL-NGS-34148" "2" "54237423" "ARS-BFGL-NGS-34148" "A" "G"
"BTB-01621450" "2" "54409482" "BTB-01621450" "A" "G"
"BTB-01775964" "2" "54519795" "BTB-01775964" "A" "G"
"ARS-BFGL-NGS-88182" "2" "54588834" "ARS-BFGL-NGS-88182" "A" "G"
"BTB-01391891" "2" "54740773" "BTB-01391891" "A" "G"
"UA-IFASA-8123" "2" "54770542" "UA-IFASA-8123" "A" "G"
"BTB-00183404" "2" "54812608" "BTB-00183404" "A" "G"
"BTB-00183384" "2" "54839057" "BTB-00183384" "A" "G"
"BTB-01294125" "2" "55067325" "BTB-01294125" "A" "G"
"BTB-01293919" "2" "55118828" "BTB-01293919" "A" "G"
"BTB-01165311" "2" "55283216" "BTB-01165311" "A" "G"
"ARS-BFGL-NGS-111213" "2" "55308672" "ARS-BFGL-NGS-111213" "A" "C"
"BTB-01165248" "2" "55372153" "BTB-01165248" "A" "G"
"BTB-01165225" "2" "55442525" "BTB-01165225" "A" "C"
"BTB-01165150" "2" "55546478" "BTB-01165150" "A" "G"
"BTB-01892981" "2" "55566541" "BTB-01892981" "A" "G"
"ARS-BFGL-NGS-34732" "2" "55698595" "ARS-BFGL-NGS-34732" "A" "G"
"BTB-01753605" "2" "55729126" "BTB-01753605" "A" "G"
"BTB-00353784" "2" "55852340" "BTB-00353784" "A" "C"
"BTB-00353647" "2" "55905779" "BTB-00353647" "A" "G"
"BTB-01160816" "2" "55976443" "BTB-01160816" "A" "C"
"ARS-BFGL-NGS-105321" "2" "56040478" "ARS-BFGL-NGS-105321" "A" "T"
"BTB-01165238" "2" "56203776" "BTB-01165238" "A" "G"
"BTB-01819043" "2" "56504541" "BTB-01819043" "A" "G"
"BTB-01588936" "2" "56583793" "BTB-01588936" "A" "G"
"ARS-BFGL-NGS-43395" "2" "56636575" "ARS-BFGL-NGS-43395" "A" "C"
"BTB-01160731" "2" "56723131" "BTB-01160731" "A" "C"
"ARS-BFGL-NGS-15557" "2" "56743409" "ARS-BFGL-NGS-15557" "A" "C"
"BTB-01146092" "2" "56775988" "BTB-01146092" "A" "G"
"BTB-00335888" "2" "56966172" "BTB-00335888" "A" "G"
"BTB-00099725" "2" "57449775" "BTB-00099725" "A" "G"
"ARS-BFGL-NGS-43662" "2" "57481115" "ARS-BFGL-NGS-43662" "A" "G"
"BTB-01146113" "2" "57483994" "BTB-01146113" "A" "G"
"BTB-01145879" "2" "57615057" "BTB-01145879" "A" "G"
"BTB-01145846" "2" "57689275" "BTB-01145846" "A" "G"
"BTB-00099180" "2" "57768704" "BTB-00099180" "A" "G"
"ARS-BFGL-NGS-25349" "2" "57833417" "ARS-BFGL-NGS-25349" "A" "G"
"ARS-BFGL-NGS-117385" "2" "57980393" "ARS-BFGL-NGS-117385" "A" "C"
"BTB-01197150" "2" "58351712" "BTB-01197150" "A" "G"
"BTB-01196985" "2" "58393701" "BTB-01196985" "A" "G"
"ARS-BFGL-NGS-72562" "2" "58492031" "ARS-BFGL-NGS-72562" "A" "G"
"ARS-BFGL-NGS-33092" "2" "58519836" "ARS-BFGL-NGS-33092" "A" "G"
"ARS-BFGL-NGS-90955" "2" "58545892" "ARS-BFGL-NGS-90955" "A" "G"
"ARS-BFGL-NGS-111122" "2" "58580638" "ARS-BFGL-NGS-111122" "A" "G"
"ARS-BFGL-NGS-43350" "2" "58622479" "ARS-BFGL-NGS-43350" "A" "C"
"ARS-BFGL-NGS-23883" "2" "58745694" "ARS-BFGL-NGS-23883" "A" "G"
"ARS-BFGL-NGS-37839" "2" "59083405" "ARS-BFGL-NGS-37839" "A" "G"
"ARS-BFGL-NGS-117608" "2" "59143632" "ARS-BFGL-NGS-117608" "A" "G"
"BTB-01328981" "2" "59261715" "BTB-01328981" "A" "G"
"BTB-01361440" "2" "59318500" "BTB-01361440" "A" "G"
"BTB-01902301" "2" "59461527" "BTB-01902301" "A" "C"
"BTB-01402854" "2" "59488095" "BTB-01402854" "A" "G"
"ARS-BFGL-NGS-44854" "2" "59569007" "ARS-BFGL-NGS-44854" "A" "T"
"ARS-BFGL-NGS-74193" "2" "59591867" "ARS-BFGL-NGS-74193" "A" "G"
"ARS-BFGL-NGS-9262" "2" "59614350" "ARS-BFGL-NGS-9262" "A" "G"
"BTB-01651888" "2" "59760905" "BTB-01651888" "A" "G"
"BTB-01806590" "2" "59799053" "BTB-01806590" "A" "G"
"ARS-BFGL-NGS-108325" "2" "59927024" "ARS-BFGL-NGS-108325" "A" "G"
"BTB-00100191" "2" "60087290" "BTB-00100191" "A" "C"
"ARS-BFGL-NGS-4659" "2" "60143778" "ARS-BFGL-NGS-4659" "A" "G"
"ARS-BFGL-NGS-38875" "2" "60308526" "ARS-BFGL-NGS-38875" "A" "C"
"ARS-BFGL-NGS-114516" "2" "60388375" "ARS-BFGL-NGS-114516" "A" "C"
"ARS-BFGL-NGS-2796" "2" "60451952" "ARS-BFGL-NGS-2796" "A" "G"
"ARS-BFGL-NGS-117095" "2" "60487160" "ARS-BFGL-NGS-117095" "A" "G"
"BTB-01071488" "2" "60592353" "BTB-01071488" "A" "G"
"ARS-BFGL-NGS-13806" "2" "60775596" "ARS-BFGL-NGS-13806" "A" "G"
"ARS-BFGL-NGS-36803" "2" "61015598" "ARS-BFGL-NGS-36803" "A" "G"
"ARS-BFGL-NGS-42047" "2" "61047858" "ARS-BFGL-NGS-42047" "A" "G"
"ARS-BFGL-NGS-114507" "2" "61080508" "ARS-BFGL-NGS-114507" "A" "G"
"ARS-BFGL-NGS-50482" "2" "61134245" "ARS-BFGL-NGS-50482" "A" "T"
"ARS-BFGL-NGS-43990" "2" "61173795" "ARS-BFGL-NGS-43990" "A" "C"
"ARS-BFGL-NGS-119079" "2" "61365176" "ARS-BFGL-NGS-119079" "A" "G"
"ARS-BFGL-NGS-110203" "2" "61411345" "ARS-BFGL-NGS-110203" "A" "G"
"ARS-BFGL-NGS-3831" "2" "61527377" "ARS-BFGL-NGS-3831" "A" "C"
"ARS-BFGL-NGS-109852" "2" "61611083" "ARS-BFGL-NGS-109852" "A" "G"
"ARS-BFGL-NGS-65334" "2" "61663100" "ARS-BFGL-NGS-65334" "A" "G"
"ARS-BFGL-NGS-103465" "2" "61822538" "ARS-BFGL-NGS-103465" "A" "G"
"ARS-BFGL-NGS-92772" "2" "61893116" "ARS-BFGL-NGS-92772" "A" "G"
"ARS-BFGL-NGS-12099" "2" "62447051" "ARS-BFGL-NGS-12099" "A" "G"
"ARS-BFGL-NGS-106570" "2" "62470718" "ARS-BFGL-NGS-106570" "A" "G"
"ARS-BFGL-NGS-102253" "2" "62853776" "ARS-BFGL-NGS-102253" "A" "G"
"ARS-BFGL-NGS-79494" "2" "62890977" "ARS-BFGL-NGS-79494" "A" "G"
"ARS-BFGL-NGS-30962" "2" "63139750" "ARS-BFGL-NGS-30962" "A" "G"
"ARS-BFGL-NGS-115485" "2" "63181292" "ARS-BFGL-NGS-115485" "A" "G"
"ARS-BFGL-NGS-101408" "2" "63275355" "ARS-BFGL-NGS-101408" "A" "G"
"ARS-BFGL-NGS-35045" "2" "63355675" "ARS-BFGL-NGS-35045" "A" "C"
"ARS-BFGL-NGS-61102" "2" "63432710" "ARS-BFGL-NGS-61102" "A" "G"
"ARS-BFGL-NGS-100643" "2" "63460235" "ARS-BFGL-NGS-100643" "A" "C"
"ARS-BFGL-NGS-117921" "2" "63551705" "ARS-BFGL-NGS-117921" "A" "G"
"ARS-BFGL-NGS-42334" "2" "63900374" "ARS-BFGL-NGS-42334" "A" "C"
"ARS-BFGL-NGS-118706" "2" "63948276" "ARS-BFGL-NGS-118706" "A" "G"
"ARS-BFGL-NGS-85797" "2" "64198992" "ARS-BFGL-NGS-85797" "A" "G"
"ARS-BFGL-NGS-102881" "2" "64375198" "ARS-BFGL-NGS-102881" "A" "G"
"ARS-BFGL-NGS-91754" "2" "64399273" "ARS-BFGL-NGS-91754" "A" "G"
"ARS-BFGL-NGS-41523" "2" "64485917" "ARS-BFGL-NGS-41523" "A" "G"
"ARS-BFGL-NGS-111934" "2" "65004490" "ARS-BFGL-NGS-111934" "A" "G"
"ARS-BFGL-NGS-115279" "2" "65017334" "ARS-BFGL-NGS-115279" "A" "G"
"ARS-BFGL-NGS-72192" "2" "65044427" "ARS-BFGL-NGS-72192" "A" "G"
"ARS-BFGL-NGS-35984" "2" "65172196" "ARS-BFGL-NGS-35984" "A" "G"
"ARS-BFGL-NGS-100756" "2" "65279621" "ARS-BFGL-NGS-100756" "A" "G"
"ARS-BFGL-NGS-36544" "2" "65415110" "ARS-BFGL-NGS-36544" "A" "G"
"ARS-BFGL-NGS-116582" "2" "65435521" "ARS-BFGL-NGS-116582" "A" "G"
"ARS-BFGL-NGS-55238" "2" "65513882" "ARS-BFGL-NGS-55238" "A" "G"
"ARS-BFGL-NGS-96204" "2" "65600025" "ARS-BFGL-NGS-96204" "A" "G"
"UA-IFASA-3968" "2" "65746051" "UA-IFASA-3968" "A" "C"
"ARS-BFGL-NGS-102636" "2" "65946493" "ARS-BFGL-NGS-102636" "A" "G"
"ARS-BFGL-NGS-110609" "2" "65969723" "ARS-BFGL-NGS-110609" "A" "G"
"ARS-BFGL-NGS-33852" "2" "66070654" "ARS-BFGL-NGS-33852" "A" "C"
"ARS-BFGL-NGS-24410" "2" "66093445" "ARS-BFGL-NGS-24410" "A" "G"
"ARS-BFGL-NGS-33412" "2" "66143379" "ARS-BFGL-NGS-33412" "C" "G"
"ARS-BFGL-NGS-55924" "2" "66226122" "ARS-BFGL-NGS-55924" "A" "G"
"ARS-BFGL-NGS-117458" "2" "66329113" "ARS-BFGL-NGS-117458" "A" "G"
"ARS-BFGL-NGS-118876" "2" "66585600" "ARS-BFGL-NGS-118876" "A" "G"
"ARS-BFGL-NGS-71473" "2" "66731640" "ARS-BFGL-NGS-71473" "A" "C"
"ARS-BFGL-NGS-59506" "2" "66860284" "ARS-BFGL-NGS-59506" "A" "G"
"ARS-BFGL-NGS-70734" "2" "67055991" "ARS-BFGL-NGS-70734" "A" "G"
"BTB-01332880" "2" "67130856" "BTB-01332880" "A" "C"
"BTB-01332833" "2" "67165879" "BTB-01332833" "A" "G"
"BTB-01332745" "2" "67213974" "BTB-01332745" "A" "C"
"ARS-BFGL-NGS-118138" "2" "67292723" "ARS-BFGL-NGS-118138" "A" "G"
"BTB-01332511" "2" "67361632" "BTB-01332511" "A" "G"
"ARS-BFGL-NGS-95329" "2" "67387596" "ARS-BFGL-NGS-95329" "A" "G"
"BTB-01730399" "2" "67542665" "BTB-01730399" "A" "G"
"ARS-BFGL-NGS-38034" "2" "67575238" "ARS-BFGL-NGS-38034" "A" "G"
"BTB-01953354" "2" "67604758" "BTB-01953354" "A" "C"
"ARS-BFGL-NGS-112281" "2" "67700266" "ARS-BFGL-NGS-112281" "A" "G"
"BTB-01601989" "2" "67766127" "BTB-01601989" "A" "G"
"BTB-01654063" "2" "67847791" "BTB-01654063" "A" "G"
"BTB-01297051" "2" "68024655" "BTB-01297051" "A" "G"
"ARS-BFGL-NGS-80573" "2" "68089041" "ARS-BFGL-NGS-80573" "A" "G"
"BTB-01297138" "2" "68154640" "BTB-01297138" "A" "G"
"ARS-BFGL-NGS-115732" "2" "68190974" "ARS-BFGL-NGS-115732" "A" "G"
"BTB-01536946" "2" "68429456" "BTB-01536946" "C" "G"
"BTB-01536920" "2" "68514758" "BTB-01536920" "A" "C"
"BTB-01352059" "2" "68554311" "BTB-01352059" "A" "G"
"ARS-BFGL-NGS-47229" "2" "68718027" "ARS-BFGL-NGS-47229" "C" "G"
"ARS-BFGL-BAC-40066" "2" "68795555" "ARS-BFGL-BAC-40066" "A" "T"
"BTB-01366705" "2" "68911266" "BTB-01366705" "A" "C"
"BTB-00121016" "2" "69359925" "BTB-00121016" "A" "G"
"BTB-00121035" "2" "69415937" "BTB-00121035" "A" "T"
"ARS-BFGL-NGS-90287" "2" "69662990" "ARS-BFGL-NGS-90287" "A" "G"
"ARS-BFGL-NGS-119922" "2" "69753620" "ARS-BFGL-NGS-119922" "A" "C"
"BTB-01611164" "2" "69837548" "BTB-01611164" "A" "C"
"ARS-BFGL-NGS-12128" "2" "70232878" "ARS-BFGL-NGS-12128" "A" "G"
"ARS-BFGL-NGS-105016" "2" "70299376" "ARS-BFGL-NGS-105016" "A" "G"
"ARS-BFGL-NGS-80431" "2" "70357655" "ARS-BFGL-NGS-80431" "A" "G"
"ARS-BFGL-NGS-95316" "2" "70485741" "ARS-BFGL-NGS-95316" "A" "G"
"BTB-00121590" "2" "70491634" "BTB-00121590" "A" "G"
"BTB-01522343" "2" "70582764" "BTB-01522343" "A" "C"
"BTB-01774593" "2" "70680985" "BTB-01774593" "A" "C"
"ARS-BFGL-NGS-83221" "2" "70719167" "ARS-BFGL-NGS-83221" "A" "C"
"ARS-BFGL-NGS-40052" "2" "70978502" "ARS-BFGL-NGS-40052" "A" "G"
"ARS-BFGL-NGS-26766" "2" "71023597" "ARS-BFGL-NGS-26766" "A" "G"
"ARS-BFGL-NGS-12123" "2" "71238486" "ARS-BFGL-NGS-12123" "A" "G"
"ARS-BFGL-NGS-1606" "2" "71295677" "ARS-BFGL-NGS-1606" "A" "C"
"ARS-BFGL-NGS-88046" "2" "71382630" "ARS-BFGL-NGS-88046" "A" "G"
"ARS-BFGL-NGS-103138" "2" "71598307" "ARS-BFGL-NGS-103138" "A" "G"
"ARS-BFGL-NGS-114814" "2" "71632662" "ARS-BFGL-NGS-114814" "A" "G"
"ARS-BFGL-NGS-12877" "2" "71657308" "ARS-BFGL-NGS-12877" "A" "C"
"ARS-BFGL-NGS-200" "2" "71710397" "ARS-BFGL-NGS-200" "A" "G"
"ARS-BFGL-NGS-58619" "2" "71779928" "ARS-BFGL-NGS-58619" "A" "G"
"ARS-BFGL-NGS-16745" "2" "71848377" "ARS-BFGL-NGS-16745" "A" "G"
"ARS-BFGL-NGS-22157" "2" "71906695" "ARS-BFGL-NGS-22157" "A" "C"
"ARS-BFGL-NGS-26704" "2" "71927870" "ARS-BFGL-NGS-26704" "A" "G"
"ARS-BFGL-NGS-61695" "2" "72100193" "ARS-BFGL-NGS-61695" "A" "G"
"ARS-BFGL-NGS-112141" "2" "72154256" "ARS-BFGL-NGS-112141" "C" "G"
"ARS-BFGL-NGS-101411" "2" "72163562" "ARS-BFGL-NGS-101411" "A" "G"
"ARS-BFGL-NGS-1934" "2" "72324157" "ARS-BFGL-NGS-1934" "A" "G"
"ARS-BFGL-NGS-48402" "2" "72445788" "ARS-BFGL-NGS-48402" "C" "G"
"ARS-BFGL-NGS-29723" "2" "72583890" "ARS-BFGL-NGS-29723" "A" "G"
"ARS-BFGL-NGS-112489" "2" "72632052" "ARS-BFGL-NGS-112489" "A" "G"
"ARS-BFGL-NGS-22906" "2" "72692197" "ARS-BFGL-NGS-22906" "A" "G"
"ARS-BFGL-NGS-85252" "2" "72752229" "ARS-BFGL-NGS-85252" "A" "G"
"ARS-BFGL-NGS-86652" "2" "72790595" "ARS-BFGL-NGS-86652" "A" "G"
"ARS-BFGL-NGS-17953" "2" "72814849" "ARS-BFGL-NGS-17953" "A" "G"
"ARS-BFGL-NGS-81871" "2" "73165500" "ARS-BFGL-NGS-81871" "A" "G"
"ARS-BFGL-NGS-114696" "2" "73185504" "ARS-BFGL-NGS-114696" "A" "G"
"ARS-BFGL-NGS-43775" "2" "73209337" "ARS-BFGL-NGS-43775" "C" "G"
"ARS-BFGL-NGS-39860" "2" "73234975" "ARS-BFGL-NGS-39860" "A" "G"
"ARS-BFGL-NGS-25338" "2" "73412080" "ARS-BFGL-NGS-25338" "A" "G"
"ARS-BFGL-NGS-69450" "2" "73653622" "ARS-BFGL-NGS-69450" "A" "G"
"ARS-BFGL-NGS-33838" "2" "73710328" "ARS-BFGL-NGS-33838" "A" "G"
"ARS-BFGL-NGS-15669" "2" "74063186" "ARS-BFGL-NGS-15669" "A" "G"
"ARS-BFGL-NGS-106694" "2" "74101924" "ARS-BFGL-NGS-106694" "A" "G"
"ARS-BFGL-NGS-114498" "2" "74130414" "ARS-BFGL-NGS-114498" "A" "G"
"ARS-BFGL-NGS-38139" "2" "74228539" "ARS-BFGL-NGS-38139" "A" "C"
"ARS-BFGL-NGS-47830" "2" "74289327" "ARS-BFGL-NGS-47830" "A" "T"
"ARS-BFGL-NGS-110318" "2" "74332820" "ARS-BFGL-NGS-110318" "A" "G"
"ARS-BFGL-NGS-38374" "2" "74388391" "ARS-BFGL-NGS-38374" "A" "G"
"ARS-BFGL-NGS-104166" "2" "74548518" "ARS-BFGL-NGS-104166" "A" "G"
"ARS-BFGL-NGS-51807" "2" "74877647" "ARS-BFGL-NGS-51807" "A" "T"
"ARS-BFGL-NGS-23847" "2" "75001159" "ARS-BFGL-NGS-23847" "A" "G"
"ARS-BFGL-NGS-32559" "2" "75724252" "ARS-BFGL-NGS-32559" "A" "G"
"ARS-BFGL-NGS-69160" "2" "76136460" "ARS-BFGL-NGS-69160" "A" "G"
"ARS-BFGL-NGS-104820" "2" "76270430" "ARS-BFGL-NGS-104820" "A" "G"
"UA-IFASA-4619" "2" "76309053" "UA-IFASA-4619" "A" "G"
"BTB-01063267" "2" "76335841" "BTB-01063267" "A" "G"
"BTB-01313469" "2" "76384320" "BTB-01313469" "A" "G"
"ARS-BFGL-NGS-78520" "2" "76400643" "ARS-BFGL-NGS-78520" "A" "G"
"BTB-01313376" "2" "76422853" "BTB-01313376" "A" "G"
"ARS-BFGL-NGS-102866" "2" "76518493" "ARS-BFGL-NGS-102866" "A" "C"
"BTB-02066351" "2" "76563133" "BTB-02066351" "A" "C"
"ARS-BFGL-NGS-106237" "2" "76637668" "ARS-BFGL-NGS-106237" "A" "G"
"BTB-00917603" "2" "76730474" "BTB-00917603" "A" "G"
"BTB-00917506" "2" "76759957" "BTB-00917506" "A" "C"
"ARS-BFGL-NGS-83161" "2" "76852429" "ARS-BFGL-NGS-83161" "A" "G"
"ARS-BFGL-NGS-109828" "2" "77033601" "ARS-BFGL-NGS-109828" "A" "G"
"BTB-00425912" "2" "77099320" "BTB-00425912" "A" "G"
"ARS-BFGL-NGS-18407" "2" "77175718" "ARS-BFGL-NGS-18407" "A" "C"
"BTB-00103137" "2" "77202062" "BTB-00103137" "A" "G"
"ARS-BFGL-NGS-111158" "2" "77226464" "ARS-BFGL-NGS-111158" "A" "G"
"BTB-00102936" "2" "77289259" "BTB-00102936" "A" "G"
"BTB-00425849" "2" "77476978" "BTB-00425849" "A" "G"
"ARS-BFGL-NGS-65669" "2" "77583642" "ARS-BFGL-NGS-65669" "A" "C"
"BTB-02007152" "2" "77786220" "BTB-02007152" "A" "G"
"ARS-BFGL-NGS-88183" "2" "78028191" "ARS-BFGL-NGS-88183" "A" "C"
"BTB-01720563" "2" "78280305" "BTB-01720563" "A" "G"
"BTB-01945480" "2" "78366932" "BTB-01945480" "A" "G"
"BTB-01767882" "2" "78405537" "BTB-01767882" "A" "G"
"BTB-01767855" "2" "78433731" "BTB-01767855" "A" "G"
"BTB-01963677" "2" "78533652" "BTB-01963677" "A" "C"
"BTB-01516197" "2" "78536250" "BTB-01516197" "A" "G"
"BTB-00103401" "2" "78556325" "BTB-00103401" "A" "T"
"ARS-BFGL-NGS-21252" "2" "78581503" "ARS-BFGL-NGS-21252" "A" "G"
"BTB-00103489" "2" "78604521" "BTB-00103489" "A" "G"
"BTB-01860738" "2" "78691609" "BTB-01860738" "A" "G"
"BTB-01860839" "2" "78726622" "BTB-01860839" "A" "G"
"BTB-00103543" "2" "78749162" "BTB-00103543" "A" "C"
"BTB-01374180" "2" "78872254" "BTB-01374180" "A" "G"
"ARS-BFGL-NGS-116036" "2" "78993931" "ARS-BFGL-NGS-116036" "A" "G"
"BTB-01373917" "2" "79056259" "BTB-01373917" "A" "G"
"BTB-01809666" "2" "79090198" "BTB-01809666" "A" "G"
"UA-IFASA-2241" "2" "79158290" "UA-IFASA-2241" "A" "C"
"ARS-BFGL-NGS-37942" "2" "79179255" "ARS-BFGL-NGS-37942" "A" "G"
"ARS-BFGL-NGS-31780" "2" "79226952" "ARS-BFGL-NGS-31780" "A" "G"
"ARS-BFGL-NGS-110862" "2" "79257749" "ARS-BFGL-NGS-110862" "C" "G"
"ARS-BFGL-NGS-5148" "2" "79300301" "ARS-BFGL-NGS-5148" "A" "C"
"BTB-01374162" "2" "79353960" "BTB-01374162" "A" "G"
"ARS-BFGL-NGS-33744" "2" "79388083" "ARS-BFGL-NGS-33744" "A" "G"
"ARS-BFGL-NGS-65317" "2" "79414331" "ARS-BFGL-NGS-65317" "A" "G"
"ARS-BFGL-NGS-118432" "2" "79759353" "ARS-BFGL-NGS-118432" "A" "G"
"ARS-BFGL-NGS-117618" "2" "79954468" "ARS-BFGL-NGS-117618" "A" "G"
"ARS-BFGL-NGS-38368" "2" "80044248" "ARS-BFGL-NGS-38368" "A" "C"
"ARS-BFGL-NGS-114651" "2" "80096393" "ARS-BFGL-NGS-114651" "A" "C"
"ARS-BFGL-NGS-84024" "2" "80133105" "ARS-BFGL-NGS-84024" "A" "C"
"ARS-BFGL-NGS-94630" "2" "80356639" "ARS-BFGL-NGS-94630" "A" "G"
"ARS-BFGL-NGS-105974" "2" "80426417" "ARS-BFGL-NGS-105974" "A" "G"
"ARS-BFGL-NGS-5680" "2" "80666057" "ARS-BFGL-NGS-5680" "A" "C"
"ARS-BFGL-NGS-94696" "2" "80970515" "ARS-BFGL-NGS-94696" "A" "G"
"ARS-BFGL-NGS-55339" "2" "83616368" "ARS-BFGL-NGS-55339" "A" "G"
"ARS-BFGL-NGS-8503" "2" "84373550" "ARS-BFGL-NGS-8503" "A" "G"
"ARS-BFGL-NGS-117030" "2" "84807787" "ARS-BFGL-NGS-117030" "A" "G"
"ARS-BFGL-NGS-108914" "2" "85452055" "ARS-BFGL-NGS-108914" "A" "G"
"ARS-BFGL-NGS-114269" "2" "85524425" "ARS-BFGL-NGS-114269" "A" "G"
"ARS-BFGL-NGS-33177" "2" "85585849" "ARS-BFGL-NGS-33177" "A" "G"
"ARS-BFGL-NGS-147" "2" "86035295" "ARS-BFGL-NGS-147" "A" "G"
"ARS-BFGL-NGS-55270" "2" "87004473" "ARS-BFGL-NGS-55270" "A" "C"
"ARS-BFGL-NGS-32625" "2" "87108690" "ARS-BFGL-NGS-32625" "A" "G"
"ARS-BFGL-NGS-100636" "2" "87133202" "ARS-BFGL-NGS-100636" "A" "G"
"ARS-BFGL-NGS-91673" "2" "87843486" "ARS-BFGL-NGS-91673" "A" "G"
"ARS-BFGL-NGS-94983" "2" "87944722" "ARS-BFGL-NGS-94983" "A" "G"
"ARS-BFGL-NGS-119235" "2" "88162563" "ARS-BFGL-NGS-119235" "A" "G"
"ARS-BFGL-NGS-87101" "2" "88462321" "ARS-BFGL-NGS-87101" "A" "G"
"ARS-BFGL-NGS-37296" "2" "88511266" "ARS-BFGL-NGS-37296" "A" "G"
"ARS-BFGL-NGS-115594" "2" "88582171" "ARS-BFGL-NGS-115594" "A" "G"
"ARS-BFGL-NGS-106192" "2" "88609199" "ARS-BFGL-NGS-106192" "A" "G"
"ARS-BFGL-NGS-40189" "2" "89008935" "ARS-BFGL-NGS-40189" "A" "G"
"ARS-BFGL-NGS-87633" "2" "89240442" "ARS-BFGL-NGS-87633" "A" "G"
"ARS-BFGL-NGS-110835" "2" "89374373" "ARS-BFGL-NGS-110835" "A" "G"
"ARS-BFGL-NGS-34371" "2" "89478521" "ARS-BFGL-NGS-34371" "A" "G"
"ARS-BFGL-NGS-118468" "2" "89707126" "ARS-BFGL-NGS-118468" "A" "G"
"ARS-BFGL-NGS-26540" "2" "89752875" "ARS-BFGL-NGS-26540" "A" "G"
"ARS-BFGL-NGS-102616" "2" "89778173" "ARS-BFGL-NGS-102616" "A" "G"
"ARS-BFGL-NGS-109793" "2" "89801146" "ARS-BFGL-NGS-109793" "A" "G"
"ARS-BFGL-NGS-15250" "2" "89845085" "ARS-BFGL-NGS-15250" "A" "G"
"ARS-BFGL-NGS-117117" "2" "89931378" "ARS-BFGL-NGS-117117" "A" "C"
"ARS-BFGL-NGS-102842" "2" "90257472" "ARS-BFGL-NGS-102842" "A" "G"
"ARS-BFGL-NGS-113881" "2" "90325351" "ARS-BFGL-NGS-113881" "A" "G"
"ARS-BFGL-NGS-116169" "2" "90355514" "ARS-BFGL-NGS-116169" "A" "G"
"ARS-BFGL-NGS-18347" "2" "90381185" "ARS-BFGL-NGS-18347" "A" "G"
"ARS-BFGL-NGS-25165" "2" "90808788" "ARS-BFGL-NGS-25165" "A" "C"
"ARS-BFGL-NGS-28347" "2" "90897881" "ARS-BFGL-NGS-28347" "A" "T"
"ARS-BFGL-NGS-26907" "2" "91061862" "ARS-BFGL-NGS-26907" "A" "G"
"ARS-BFGL-NGS-43977" "2" "91117564" "ARS-BFGL-NGS-43977" "A" "G"
"ARS-BFGL-NGS-20350" "2" "91221891" "ARS-BFGL-NGS-20350" "A" "C"
"ARS-BFGL-NGS-35056" "2" "92080445" "ARS-BFGL-NGS-35056" "A" "G"
"ARS-BFGL-NGS-25774" "2" "92350004" "ARS-BFGL-NGS-25774" "A" "T"
"ARS-BFGL-NGS-33666" "2" "92796573" "ARS-BFGL-NGS-33666" "C" "G"
"ARS-BFGL-NGS-92633" "2" "92828714" "ARS-BFGL-NGS-92633" "A" "G"
"ARS-BFGL-NGS-83045" "2" "92923678" "ARS-BFGL-NGS-83045" "A" "G"
"ARS-BFGL-NGS-25561" "2" "92950410" "ARS-BFGL-NGS-25561" "A" "G"
"ARS-BFGL-NGS-46633" "2" "93003339" "ARS-BFGL-NGS-46633" "C" "G"
"ARS-BFGL-NGS-40833" "2" "93065483" "ARS-BFGL-NGS-40833" "C" "G"
"ARS-BFGL-NGS-47406" "2" "93144357" "ARS-BFGL-NGS-47406" "C" "G"
"ARS-BFGL-NGS-111012" "2" "93255549" "ARS-BFGL-NGS-111012" "A" "G"
"ARS-BFGL-NGS-3031" "2" "93369611" "ARS-BFGL-NGS-3031" "A" "G"
"ARS-BFGL-NGS-55602" "2" "93600676" "ARS-BFGL-NGS-55602" "A" "G"
"ARS-BFGL-NGS-102205" "2" "93885846" "ARS-BFGL-NGS-102205" "A" "G"
"ARS-BFGL-NGS-31922" "2" "93961513" "ARS-BFGL-NGS-31922" "A" "G"
"ARS-BFGL-NGS-117556" "2" "94057043" "ARS-BFGL-NGS-117556" "A" "T"
"ARS-BFGL-NGS-29095" "2" "94257890" "ARS-BFGL-NGS-29095" "A" "G"
"ARS-BFGL-NGS-2970" "2" "94407497" "ARS-BFGL-NGS-2970" "A" "G"
"ARS-BFGL-NGS-21761" "2" "94534831" "ARS-BFGL-NGS-21761" "A" "G"
"ARS-BFGL-NGS-73869" "2" "94702739" "ARS-BFGL-NGS-73869" "A" "G"
"ARS-BFGL-NGS-109871" "2" "94761274" "ARS-BFGL-NGS-109871" "A" "G"
"ARS-BFGL-NGS-101080" "2" "94804682" "ARS-BFGL-NGS-101080" "A" "G"
"ARS-BFGL-NGS-3705" "2" "95141342" "ARS-BFGL-NGS-3705" "A" "G"
"ARS-BFGL-NGS-19042" "2" "95245853" "ARS-BFGL-NGS-19042" "A" "G"
"ARS-BFGL-NGS-98354" "2" "95512347" "ARS-BFGL-NGS-98354" "A" "G"
"ARS-BFGL-NGS-36683" "2" "95861435" "ARS-BFGL-NGS-36683" "A" "G"
"ARS-BFGL-NGS-103501" "2" "96021111" "ARS-BFGL-NGS-103501" "A" "G"
"ARS-BFGL-NGS-33331" "2" "96388684" "ARS-BFGL-NGS-33331" "A" "G"
"ARS-BFGL-NGS-100369" "2" "96410491" "ARS-BFGL-NGS-100369" "A" "C"
"ARS-BFGL-NGS-4709" "2" "96612179" "ARS-BFGL-NGS-4709" "A" "G"
"ARS-BFGL-NGS-1113" "2" "96725242" "ARS-BFGL-NGS-1113" "A" "G"
"ARS-BFGL-NGS-24608" "2" "96857370" "ARS-BFGL-NGS-24608" "A" "G"
"UA-IFASA-7039" "2" "96953499" "UA-IFASA-7039" "A" "G"
"ARS-BFGL-NGS-115142" "2" "97368169" "ARS-BFGL-NGS-115142" "A" "C"
"ARS-BFGL-NGS-26395" "2" "97457613" "ARS-BFGL-NGS-26395" "A" "G"
"ARS-BFGL-NGS-113475" "2" "97929853" "ARS-BFGL-NGS-113475" "C" "G"
"ARS-BFGL-NGS-5965" "2" "98073699" "ARS-BFGL-NGS-5965" "A" "C"
"ARS-BFGL-NGS-99030" "2" "98160191" "ARS-BFGL-NGS-99030" "A" "G"
"ARS-BFGL-NGS-3990" "2" "98217598" "ARS-BFGL-NGS-3990" "A" "G"
"ARS-BFGL-NGS-107381" "2" "98268164" "ARS-BFGL-NGS-107381" "A" "G"
"ARS-BFGL-NGS-67961" "2" "98490521" "ARS-BFGL-NGS-67961" "A" "G"
"ARS-BFGL-NGS-12630" "2" "98522351" "ARS-BFGL-NGS-12630" "A" "G"
"ARS-BFGL-NGS-101219" "2" "98580745" "ARS-BFGL-NGS-101219" "A" "G"
"ARS-BFGL-NGS-97871" "2" "98666598" "ARS-BFGL-NGS-97871" "A" "G"
"ARS-BFGL-NGS-6067" "2" "98764258" "ARS-BFGL-NGS-6067" "A" "G"
"UA-IFASA-4555" "2" "98822877" "UA-IFASA-4555" "A" "G"
"ARS-BFGL-NGS-43366" "2" "98938838" "ARS-BFGL-NGS-43366" "A" "G"
"ARS-BFGL-NGS-10610" "2" "99398654" "ARS-BFGL-NGS-10610" "A" "G"
"ARS-BFGL-NGS-29467" "2" "100376419" "ARS-BFGL-NGS-29467" "A" "G"
"ARS-BFGL-NGS-103616" "2" "100407427" "ARS-BFGL-NGS-103616" "A" "G"
"ARS-BFGL-NGS-113504" "2" "101089845" "ARS-BFGL-NGS-113504" "A" "C"
"ARS-BFGL-NGS-25939" "2" "101255449" "ARS-BFGL-NGS-25939" "A" "G"
"ARS-BFGL-NGS-10239" "2" "101307425" "ARS-BFGL-NGS-10239" "A" "G"
"ARS-BFGL-NGS-13829" "2" "101636994" "ARS-BFGL-NGS-13829" "A" "C"
"ARS-BFGL-NGS-100077" "2" "101835294" "ARS-BFGL-NGS-100077" "A" "G"
"ARS-BFGL-NGS-60714" "2" "102060979" "ARS-BFGL-NGS-60714" "A" "G"
"ARS-BFGL-NGS-94750" "2" "102611374" "ARS-BFGL-NGS-94750" "A" "G"
"ARS-BFGL-NGS-102802" "2" "102825867" "ARS-BFGL-NGS-102802" "A" "C"
"ARS-BFGL-NGS-17875" "2" "103113956" "ARS-BFGL-NGS-17875" "A" "G"
"ARS-BFGL-NGS-10767" "2" "103349600" "ARS-BFGL-NGS-10767" "C" "G"
"ARS-BFGL-NGS-37100" "2" "104761159" "ARS-BFGL-NGS-37100" "A" "G"
"ARS-BFGL-NGS-116538" "2" "105169858" "ARS-BFGL-NGS-116538" "A" "G"
"ARS-BFGL-NGS-35963" "2" "105193025" "ARS-BFGL-NGS-35963" "A" "C"
"ARS-BFGL-NGS-3947" "2" "105246554" "ARS-BFGL-NGS-3947" "A" "G"
"DPI-42" "2" "105382162" "DPI-42" "A" "G"
"ARS-BFGL-NGS-108514" "2" "105521127" "ARS-BFGL-NGS-108514" "A" "G"
"ARS-BFGL-NGS-31901" "2" "105602018" "ARS-BFGL-NGS-31901" "A" "G"
"ARS-BFGL-NGS-100821" "2" "105666691" "ARS-BFGL-NGS-100821" "A" "G"
"ARS-BFGL-NGS-86172" "2" "105687751" "ARS-BFGL-NGS-86172" "A" "G"
"ARS-BFGL-NGS-30149" "2" "105813306" "ARS-BFGL-NGS-30149" "A" "G"
"INRA-475" "2" "105860790" "INRA-475" "A" "G"
"ARS-BFGL-NGS-114318" "2" "105900619" "ARS-BFGL-NGS-114318" "A" "G"
"ARS-BFGL-NGS-105142" "2" "106311320" "ARS-BFGL-NGS-105142" "A" "G"
"ARS-BFGL-NGS-110823" "2" "106465563" "ARS-BFGL-NGS-110823" "A" "C"
"ARS-BFGL-NGS-108614" "2" "106526130" "ARS-BFGL-NGS-108614" "A" "C"
"BTB-00107988" "2" "106604939" "BTB-00107988" "A" "C"
"UA-IFASA-5357" "2" "106663843" "UA-IFASA-5357" "A" "G"
"ARS-BFGL-NGS-116634" "2" "107318080" "ARS-BFGL-NGS-116634" "A" "G"
"ARS-BFGL-NGS-36309" "2" "107370183" "ARS-BFGL-NGS-36309" "A" "G"
"ARS-BFGL-NGS-5566" "2" "107378666" "ARS-BFGL-NGS-5566" "A" "G"
"BTB-00108904" "2" "107455392" "BTB-00108904" "A" "G"
"BTB-00108937" "2" "107478590" "BTB-00108937" "A" "G"
"ARS-BFGL-NGS-116461" "2" "107505296" "ARS-BFGL-NGS-116461" "A" "C"
"ARS-BFGL-NGS-41507" "2" "107529096" "ARS-BFGL-NGS-41507" "A" "G"
"ARS-BFGL-NGS-108395" "2" "107555316" "ARS-BFGL-NGS-108395" "A" "G"
"ARS-BFGL-NGS-20052" "2" "107616903" "ARS-BFGL-NGS-20052" "A" "T"
"UA-IFASA-6288" "2" "107657675" "UA-IFASA-6288" "A" "C"
"ARS-BFGL-NGS-19219" "2" "107747873" "ARS-BFGL-NGS-19219" "A" "G"
"ARS-BFGL-NGS-31902" "2" "107799001" "ARS-BFGL-NGS-31902" "A" "G"
"BTB-00109355" "2" "107880854" "BTB-00109355" "C" "G"
"ARS-BFGL-NGS-7772" "2" "108030356" "ARS-BFGL-NGS-7772" "A" "G"
"BTB-00108873" "2" "108129101" "BTB-00108873" "A" "G"
"ARS-BFGL-NGS-19550" "2" "108181274" "ARS-BFGL-NGS-19550" "A" "G"
"ARS-BFGL-NGS-109206" "2" "108269454" "ARS-BFGL-NGS-109206" "A" "C"
"BTB-00108243" "2" "108342493" "BTB-00108243" "A" "G"
"ARS-BFGL-NGS-60484" "2" "108399388" "ARS-BFGL-NGS-60484" "A" "G"
"ARS-BFGL-NGS-82228" "2" "108414809" "ARS-BFGL-NGS-82228" "A" "G"
"ARS-BFGL-NGS-5061" "2" "108423092" "ARS-BFGL-NGS-5061" "A" "G"
"BTB-00109619" "2" "108437574" "BTB-00109619" "A" "G"
"BTB-00109560" "2" "108486036" "BTB-00109560" "A" "G"
"ARS-BFGL-NGS-99327" "2" "108529237" "ARS-BFGL-NGS-99327" "A" "G"
"ARS-BFGL-NGS-14681" "2" "108549488" "ARS-BFGL-NGS-14681" "A" "G"
"ARS-BFGL-NGS-117879" "2" "108792569" "ARS-BFGL-NGS-117879" "A" "G"
"ARS-BFGL-NGS-113828" "2" "108823285" "ARS-BFGL-NGS-113828" "C" "G"
"ARS-BFGL-NGS-23161" "2" "108869015" "ARS-BFGL-NGS-23161" "A" "C"
"BTB-01307548" "2" "108928559" "BTB-01307548" "A" "G"
"BTB-01307478" "2" "108999223" "BTB-01307478" "A" "G"
"BTB-01307462" "2" "109020542" "BTB-01307462" "A" "G"
"ARS-BFGL-NGS-10727" "2" "109106216" "ARS-BFGL-NGS-10727" "A" "G"
"ARS-BFGL-NGS-72876" "2" "109122570" "ARS-BFGL-NGS-72876" "A" "G"
"BTB-00109704" "2" "109372695" "BTB-00109704" "A" "G"
"BTB-00111033" "2" "109500850" "BTB-00111033" "A" "G"
"BTB-00111019" "2" "109560947" "BTB-00111019" "A" "G"
"BTB-00111010" "2" "109586793" "BTB-00111010" "C" "G"
"ARS-BFGL-NGS-78128" "2" "109607207" "ARS-BFGL-NGS-78128" "A" "G"
"BTB-00110958" "2" "109636110" "BTB-00110958" "A" "C"
"BTB-00110886" "2" "109660849" "BTB-00110886" "A" "G"
"ARS-BFGL-NGS-110109" "2" "109873484" "ARS-BFGL-NGS-110109" "A" "G"
"BTB-00110695" "2" "109910398" "BTB-00110695" "A" "G"
"BTB-00110654" "2" "109969263" "BTB-00110654" "A" "C"
"BTB-00110604" "2" "110031447" "BTB-00110604" "A" "G"
"BTB-00110277" "2" "110266419" "BTB-00110277" "A" "G"
"BTB-00110204" "2" "110353189" "BTB-00110204" "A" "G"
"BTB-00110046" "2" "110477897" "BTB-00110046" "A" "G"
"BTB-01169423" "2" "110559605" "BTB-01169423" "A" "C"
"BTB-01169886" "2" "110598183" "BTB-01169886" "A" "G"
"BTB-01169838" "2" "110642302" "BTB-01169838" "A" "G"
"BTB-01169774" "2" "110668292" "BTB-01169774" "A" "G"
"ARS-BFGL-NGS-58985" "2" "110743602" "ARS-BFGL-NGS-58985" "A" "G"
"ARS-BFGL-NGS-76658" "2" "111024426" "ARS-BFGL-NGS-76658" "A" "G"
"BTB-01291176" "2" "111103057" "BTB-01291176" "A" "G"
"UA-IFASA-5029" "2" "111206088" "UA-IFASA-5029" "A" "G"
"ARS-BFGL-NGS-78979" "2" "111255488" "ARS-BFGL-NGS-78979" "A" "G"
"ARS-BFGL-BAC-34335" "2" "111315241" "ARS-BFGL-BAC-34335" "A" "G"
"ARS-BFGL-NGS-110787" "2" "111403362" "ARS-BFGL-NGS-110787" "A" "G"
"ARS-BFGL-NGS-66563" "2" "111575978" "ARS-BFGL-NGS-66563" "A" "G"
"ARS-BFGL-NGS-13938" "2" "111650859" "ARS-BFGL-NGS-13938" "C" "G"
"DPI-47" "2" "111870534" "DPI-47" "A" "G"
"BTB-00551399" "2" "111929156" "BTB-00551399" "A" "C"
"UA-IFASA-5601" "2" "111996244" "UA-IFASA-5601" "A" "G"
"ARS-BFGL-NGS-25868" "2" "112126934" "ARS-BFGL-NGS-25868" "A" "G"
"BTB-00427067" "2" "112147748" "BTB-00427067" "A" "G"
"BTB-00111467" "2" "112268897" "BTB-00111467" "A" "C"
"ARS-BFGL-NGS-5579" "2" "112301239" "ARS-BFGL-NGS-5579" "A" "G"
"BTB-00111486" "2" "112331026" "BTB-00111486" "A" "G"
"ARS-BFGL-NGS-30241" "2" "112351426" "ARS-BFGL-NGS-30241" "A" "G"
"BTB-00111799" "2" "112418955" "BTB-00111799" "A" "G"
"BTB-00112380" "2" "112756530" "BTB-00112380" "A" "G"
"ARS-BFGL-NGS-63424" "2" "112784738" "ARS-BFGL-NGS-63424" "A" "G"
"ARS-BFGL-NGS-27703" "2" "112819932" "ARS-BFGL-NGS-27703" "A" "G"
"ARS-BFGL-NGS-23793" "2" "112929325" "ARS-BFGL-NGS-23793" "A" "G"
"BTB-00112740" "2" "112955917" "BTB-00112740" "A" "T"
"ARS-BFGL-NGS-12225" "2" "113039609" "ARS-BFGL-NGS-12225" "A" "G"
"BTB-00112997" "2" "113064768" "BTB-00112997" "A" "C"
"BTB-00113177" "2" "113245420" "BTB-00113177" "A" "G"
"ARS-BFGL-NGS-68289" "2" "113287376" "ARS-BFGL-NGS-68289" "A" "G"
"ARS-BFGL-NGS-6012" "2" "113321109" "ARS-BFGL-NGS-6012" "A" "C"
"ARS-BFGL-BAC-34933" "2" "113483502" "ARS-BFGL-BAC-34933" "A" "G"
"ARS-BFGL-NGS-33229" "2" "113530859" "ARS-BFGL-NGS-33229" "A" "G"
"ARS-BFGL-NGS-18886" "2" "113655775" "ARS-BFGL-NGS-18886" "A" "G"
"ARS-BFGL-NGS-5970" "2" "113680314" "ARS-BFGL-NGS-5970" "A" "G"
"UA-IFASA-2047" "2" "113716333" "UA-IFASA-2047" "A" "G"
"ARS-BFGL-NGS-11306" "2" "113749689" "ARS-BFGL-NGS-11306" "A" "G"
"BTB-01145402" "2" "113946668" "BTB-01145402" "A" "G"
"ARS-BFGL-NGS-43428" "2" "114060265" "ARS-BFGL-NGS-43428" "A" "G"
"BTB-01694252" "2" "114112197" "BTB-01694252" "A" "G"
"ARS-BFGL-NGS-38350" "2" "114216823" "ARS-BFGL-NGS-38350" "A" "G"
"BTB-01301691" "2" "114262794" "BTB-01301691" "A" "G"
"ARS-BFGL-BAC-34939" "2" "114317194" "ARS-BFGL-BAC-34939" "A" "G"
"ARS-BFGL-NGS-5017" "2" "114380742" "ARS-BFGL-NGS-5017" "A" "G"
"ARS-BFGL-NGS-40251" "2" "114415455" "ARS-BFGL-NGS-40251" "A" "G"
"ARS-BFGL-NGS-59820" "2" "114517270" "ARS-BFGL-NGS-59820" "A" "C"
"ARS-BFGL-NGS-67309" "2" "114710664" "ARS-BFGL-NGS-67309" "A" "G"
"BTB-01991723" "2" "114742983" "BTB-01991723" "A" "T"
"ARS-BFGL-NGS-25010" "2" "114935170" "ARS-BFGL-NGS-25010" "A" "G"
"BTB-01343453" "2" "115092998" "BTB-01343453" "A" "G"
"ARS-BFGL-NGS-1630" "2" "115122795" "ARS-BFGL-NGS-1630" "A" "G"
"ARS-BFGL-NGS-71980" "2" "115322601" "ARS-BFGL-NGS-71980" "A" "G"
"ARS-BFGL-NGS-95256" "2" "115475433" "ARS-BFGL-NGS-95256" "A" "G"
"ARS-BFGL-NGS-34440" "2" "115714967" "ARS-BFGL-NGS-34440" "A" "G"
"ARS-BFGL-NGS-87148" "2" "115771013" "ARS-BFGL-NGS-87148" "A" "G"
"ARS-BFGL-NGS-102003" "2" "115791101" "ARS-BFGL-NGS-102003" "A" "G"
"UA-IFASA-4825" "2" "115913656" "UA-IFASA-4825" "A" "G"
"ARS-BFGL-NGS-21107" "2" "115973199" "ARS-BFGL-NGS-21107" "A" "G"
"UA-IFASA-8833" "2" "116087072" "UA-IFASA-8833" "A" "G"
"ARS-BFGL-NGS-117340" "2" "116142693" "ARS-BFGL-NGS-117340" "A" "G"
"ARS-BFGL-NGS-94004" "2" "116293266" "ARS-BFGL-NGS-94004" "A" "G"
"ARS-BFGL-BAC-35548" "2" "116477222" "ARS-BFGL-BAC-35548" "A" "G"
"ARS-BFGL-NGS-30337" "2" "116542326" "ARS-BFGL-NGS-30337" "A" "G"
"ARS-BFGL-NGS-14276" "2" "116591724" "ARS-BFGL-NGS-14276" "A" "G"
"ARS-BFGL-NGS-103753" "2" "116628431" "ARS-BFGL-NGS-103753" "A" "G"
"ARS-BFGL-NGS-43721" "2" "116797036" "ARS-BFGL-NGS-43721" "A" "G"
"ARS-BFGL-NGS-107330" "2" "116829914" "ARS-BFGL-NGS-107330" "A" "G"
"ARS-BFGL-NGS-107909" "2" "116934708" "ARS-BFGL-NGS-107909" "A" "G"
"ARS-BFGL-NGS-112195" "2" "117022469" "ARS-BFGL-NGS-112195" "A" "C"
"ARS-BFGL-BAC-27299" "2" "117267277" "ARS-BFGL-BAC-27299" "A" "C"
"ARS-BFGL-NGS-15373" "2" "117575646" "ARS-BFGL-NGS-15373" "A" "C"
"ARS-BFGL-NGS-317" "2" "117946210" "ARS-BFGL-NGS-317" "A" "C"
"ARS-BFGL-NGS-89183" "2" "117982134" "ARS-BFGL-NGS-89183" "A" "G"
"ARS-BFGL-NGS-31620" "2" "118217699" "ARS-BFGL-NGS-31620" "A" "G"
"ARS-BFGL-NGS-115797" "2" "118277989" "ARS-BFGL-NGS-115797" "A" "C"
"ARS-BFGL-NGS-89972" "2" "118581255" "ARS-BFGL-NGS-89972" "A" "G"
"ARS-BFGL-NGS-67146" "2" "118773633" "ARS-BFGL-NGS-67146" "A" "G"
"ARS-BFGL-NGS-41173" "2" "118897146" "ARS-BFGL-NGS-41173" "A" "G"
"ARS-BFGL-BAC-2444" "2" "118932435" "ARS-BFGL-BAC-2444" "A" "G"
"ARS-BFGL-NGS-41920" "2" "119015064" "ARS-BFGL-NGS-41920" "A" "G"
"ARS-BFGL-NGS-25658" "2" "119059379" "ARS-BFGL-NGS-25658" "A" "G"
"ARS-BFGL-NGS-114878" "2" "119104115" "ARS-BFGL-NGS-114878" "A" "C"
"ARS-BFGL-NGS-110996" "2" "119204532" "ARS-BFGL-NGS-110996" "A" "G"
"ARS-BFGL-NGS-12170" "2" "119489131" "ARS-BFGL-NGS-12170" "A" "G"
"ARS-BFGL-NGS-90746" "2" "119514496" "ARS-BFGL-NGS-90746" "A" "G"
"ARS-BFGL-NGS-8841" "2" "119543056" "ARS-BFGL-NGS-8841" "A" "G"
"ARS-BFGL-NGS-15508" "2" "119595498" "ARS-BFGL-NGS-15508" "A" "G"
"DPI-38" "2" "119705280" "DPI-38" "A" "G"
"ARS-BFGL-NGS-81996" "2" "119772030" "ARS-BFGL-NGS-81996" "A" "G"
"ARS-BFGL-NGS-108985" "2" "119844881" "ARS-BFGL-NGS-108985" "A" "G"
"ARS-BFGL-NGS-101286" "2" "119869465" "ARS-BFGL-NGS-101286" "A" "G"
"ARS-BFGL-NGS-84106" "2" "119970477" "ARS-BFGL-NGS-84106" "A" "G"
"ARS-BFGL-NGS-118696" "2" "120008794" "ARS-BFGL-NGS-118696" "A" "G"
"ARS-BFGL-NGS-61938" "2" "120111418" "ARS-BFGL-NGS-61938" "A" "G"
"ARS-BFGL-NGS-66771" "2" "120148776" "ARS-BFGL-NGS-66771" "A" "G"
"ARS-BFGL-NGS-27277" "2" "120174934" "ARS-BFGL-NGS-27277" "A" "G"
"ARS-BFGL-NGS-31836" "2" "120221738" "ARS-BFGL-NGS-31836" "A" "G"
"ARS-BFGL-NGS-112016" "2" "120350282" "ARS-BFGL-NGS-112016" "A" "C"
"ARS-BFGL-NGS-38010" "2" "120644489" "ARS-BFGL-NGS-38010" "A" "G"
"ARS-BFGL-NGS-100978" "2" "120663999" "ARS-BFGL-NGS-100978" "A" "G"
"ARS-BFGL-NGS-83173" "2" "120975500" "ARS-BFGL-NGS-83173" "A" "G"
"ARS-BFGL-NGS-115856" "2" "121356910" "ARS-BFGL-NGS-115856" "A" "C"
"ARS-BFGL-NGS-108220" "2" "121387324" "ARS-BFGL-NGS-108220" "A" "G"
"ARS-BFGL-NGS-116850" "2" "121432374" "ARS-BFGL-NGS-116850" "A" "G"
"ARS-BFGL-NGS-84506" "2" "121476153" "ARS-BFGL-NGS-84506" "A" "C"
"UA-IFASA-7185" "2" "121503634" "UA-IFASA-7185" "A" "C"
"ARS-BFGL-NGS-7234" "2" "121649725" "ARS-BFGL-NGS-7234" "A" "G"
"ARS-BFGL-NGS-4641" "2" "121731564" "ARS-BFGL-NGS-4641" "A" "G"
"ARS-BFGL-NGS-7800" "2" "121753051" "ARS-BFGL-NGS-7800" "A" "G"
"ARS-BFGL-NGS-64846" "2" "121992956" "ARS-BFGL-NGS-64846" "A" "G"
"ARS-BFGL-NGS-40444" "2" "122409628" "ARS-BFGL-NGS-40444" "A" "G"
"ARS-BFGL-NGS-58778" "2" "122461245" "ARS-BFGL-NGS-58778" "A" "G"
"ARS-BFGL-NGS-101039" "2" "122509616" "ARS-BFGL-NGS-101039" "A" "G"
"ARS-BFGL-NGS-66184" "2" "122997112" "ARS-BFGL-NGS-66184" "A" "G"
"ARS-BFGL-NGS-102874" "2" "123152276" "ARS-BFGL-NGS-102874" "A" "G"
"ARS-BFGL-NGS-73087" "2" "123191539" "ARS-BFGL-NGS-73087" "A" "G"
"ARS-BFGL-NGS-109463" "2" "123226556" "ARS-BFGL-NGS-109463" "A" "G"
"ARS-BFGL-NGS-98246" "2" "123274465" "ARS-BFGL-NGS-98246" "A" "G"
"ARS-BFGL-NGS-42079" "2" "123296159" "ARS-BFGL-NGS-42079" "A" "C"
"ARS-BFGL-NGS-100296" "2" "123330136" "ARS-BFGL-NGS-100296" "A" "G"
"ARS-BFGL-NGS-22422" "2" "123421577" "ARS-BFGL-NGS-22422" "A" "G"
"ARS-BFGL-NGS-33757" "2" "123463996" "ARS-BFGL-NGS-33757" "A" "C"
"ARS-BFGL-NGS-119472" "2" "123561620" "ARS-BFGL-NGS-119472" "A" "G"
"ARS-BFGL-NGS-108473" "2" "123615442" "ARS-BFGL-NGS-108473" "A" "G"
"ARS-BFGL-NGS-34396" "2" "123645089" "ARS-BFGL-NGS-34396" "A" "C"
"ARS-BFGL-NGS-69013" "2" "123717269" "ARS-BFGL-NGS-69013" "A" "G"
"ARS-BFGL-NGS-109716" "2" "123738751" "ARS-BFGL-NGS-109716" "A" "C"
"ARS-BFGL-NGS-81173" "2" "123795837" "ARS-BFGL-NGS-81173" "A" "G"
"ARS-BFGL-BAC-27287" "2" "123829949" "ARS-BFGL-BAC-27287" "A" "G"
"ARS-BFGL-NGS-83761" "2" "123890726" "ARS-BFGL-NGS-83761" "A" "G"
"ARS-BFGL-NGS-106374" "2" "123919123" "ARS-BFGL-NGS-106374" "A" "G"
"ARS-BFGL-NGS-15468" "2" "123990664" "ARS-BFGL-NGS-15468" "A" "G"
"ARS-BFGL-NGS-54715" "2" "124052334" "ARS-BFGL-NGS-54715" "A" "C"
"UA-IFASA-5041" "2" "124086648" "UA-IFASA-5041" "A" "G"
"ARS-BFGL-NGS-63081" "2" "124108914" "ARS-BFGL-NGS-63081" "A" "C"
"ARS-BFGL-NGS-41408" "2" "124137395" "ARS-BFGL-NGS-41408" "A" "G"
"ARS-BFGL-NGS-58655" "2" "124171901" "ARS-BFGL-NGS-58655" "A" "G"
"ARS-BFGL-NGS-62504" "2" "124265089" "ARS-BFGL-NGS-62504" "A" "G"
"ARS-BFGL-NGS-75379" "2" "124495893" "ARS-BFGL-NGS-75379" "A" "G"
"ARS-BFGL-NGS-5804" "2" "124553759" "ARS-BFGL-NGS-5804" "A" "C"
"ARS-BFGL-NGS-19266" "2" "124651277" "ARS-BFGL-NGS-19266" "A" "G"
"ARS-BFGL-NGS-118090" "2" "124821120" "ARS-BFGL-NGS-118090" "A" "G"
"ARS-BFGL-NGS-64086" "2" "124862319" "ARS-BFGL-NGS-64086" "A" "C"
"ARS-BFGL-NGS-39882" "2" "124900467" "ARS-BFGL-NGS-39882" "A" "C"
"ARS-BFGL-NGS-73988" "2" "125175094" "ARS-BFGL-NGS-73988" "A" "G"
"ARS-BFGL-NGS-15108" "2" "125248041" "ARS-BFGL-NGS-15108" "C" "G"
"ARS-BFGL-NGS-47002" "2" "125426036" "ARS-BFGL-NGS-47002" "C" "G"
"ARS-BFGL-BAC-27911" "2" "125497767" "ARS-BFGL-BAC-27911" "A" "G"
"ARS-BFGL-NGS-117131" "2" "125677712" "ARS-BFGL-NGS-117131" "A" "C"
"ARS-BFGL-NGS-116217" "2" "125772675" "ARS-BFGL-NGS-116217" "A" "G"
"ARS-BFGL-NGS-35163" "2" "125798507" "ARS-BFGL-NGS-35163" "A" "G"
"ARS-BFGL-NGS-118068" "2" "126058677" "ARS-BFGL-NGS-118068" "A" "G"
"ARS-BFGL-NGS-112535" "2" "126089026" "ARS-BFGL-NGS-112535" "A" "G"
"ARS-BFGL-NGS-21164" "2" "126126854" "ARS-BFGL-NGS-21164" "A" "G"
"ARS-BFGL-NGS-113668" "2" "126229389" "ARS-BFGL-NGS-113668" "A" "G"
"ARS-BFGL-NGS-110953" "2" "126249559" "ARS-BFGL-NGS-110953" "A" "G"
"ARS-BFGL-NGS-119884" "2" "126270358" "ARS-BFGL-NGS-119884" "A" "G"
"ARS-BFGL-NGS-15428" "2" "126341038" "ARS-BFGL-NGS-15428" "A" "G"
"ARS-BFGL-NGS-60545" "2" "126372006" "ARS-BFGL-NGS-60545" "A" "G"
"BTB-00115953" "2" "126420376" "BTB-00115953" "A" "C"
"UA-IFASA-8340" "2" "126684192" "UA-IFASA-8340" "A" "G"
"ARS-BFGL-NGS-20267" "2" "126809260" "ARS-BFGL-NGS-20267" "A" "G"
"ARS-BFGL-NGS-24930" "2" "126860673" "ARS-BFGL-NGS-24930" "A" "G"
"ARS-BFGL-NGS-118505" "2" "126957475" "ARS-BFGL-NGS-118505" "A" "G"
"ARS-BFGL-NGS-38248" "2" "127047563" "ARS-BFGL-NGS-38248" "A" "G"
"ARS-BFGL-BAC-32411" "2" "127119233" "ARS-BFGL-BAC-32411" "A" "G"
"ARS-BFGL-NGS-119799" "2" "127192536" "ARS-BFGL-NGS-119799" "A" "G"
"ARS-BFGL-NGS-115982" "2" "127309459" "ARS-BFGL-NGS-115982" "A" "G"
"ARS-BFGL-NGS-104716" "2" "127375881" "ARS-BFGL-NGS-104716" "A" "G"
"ARS-BFGL-NGS-108804" "2" "127412313" "ARS-BFGL-NGS-108804" "A" "G"
"ARS-BFGL-BAC-32424" "2" "127473570" "ARS-BFGL-BAC-32424" "A" "G"
"ARS-BFGL-NGS-75279" "2" "127553417" "ARS-BFGL-NGS-75279" "A" "G"
"ARS-BFGL-NGS-21994" "2" "127651690" "ARS-BFGL-NGS-21994" "A" "C"
"ARS-BFGL-NGS-6176" "2" "127782861" "ARS-BFGL-NGS-6176" "C" "G"
"ARS-BFGL-BAC-32707" "2" "127814244" "ARS-BFGL-BAC-32707" "A" "G"
"ARS-BFGL-NGS-68798" "2" "127834529" "ARS-BFGL-NGS-68798" "A" "G"
"ARS-BFGL-NGS-58272" "2" "128013805" "ARS-BFGL-NGS-58272" "A" "G"
"ARS-BFGL-NGS-80059" "2" "128081087" "ARS-BFGL-NGS-80059" "A" "C"
"ARS-BFGL-NGS-98458" "2" "128149644" "ARS-BFGL-NGS-98458" "A" "G"
"ARS-BFGL-NGS-55920" "2" "128251331" "ARS-BFGL-NGS-55920" "A" "G"
"ARS-BFGL-NGS-104560" "2" "128362357" "ARS-BFGL-NGS-104560" "A" "G"
"ARS-BFGL-NGS-45691" "2" "128484790" "ARS-BFGL-NGS-45691" "C" "G"
"ARS-BFGL-NGS-118924" "2" "128529102" "ARS-BFGL-NGS-118924" "A" "G"
"ARS-BFGL-NGS-116294" "2" "128580697" "ARS-BFGL-NGS-116294" "A" "G"
"ARS-BFGL-NGS-41994" "2" "128602295" "ARS-BFGL-NGS-41994" "A" "C"
"ARS-BFGL-NGS-10586" "2" "128636098" "ARS-BFGL-NGS-10586" "A" "G"
"ARS-BFGL-NGS-104227" "2" "128670186" "ARS-BFGL-NGS-104227" "A" "G"
"ARS-BFGL-NGS-17529" "2" "128695085" "ARS-BFGL-NGS-17529" "A" "G"
"ARS-BFGL-NGS-62579" "2" "128947842" "ARS-BFGL-NGS-62579" "A" "G"
"ARS-BFGL-NGS-77983" "2" "129053865" "ARS-BFGL-NGS-77983" "A" "G"
"ARS-BFGL-NGS-112511" "2" "129160558" "ARS-BFGL-NGS-112511" "A" "G"
"ARS-BFGL-NGS-106554" "2" "129290171" "ARS-BFGL-NGS-106554" "A" "G"
"ARS-BFGL-NGS-3925" "2" "129314836" "ARS-BFGL-NGS-3925" "A" "C"
"ARS-BFGL-NGS-63980" "2" "129388250" "ARS-BFGL-NGS-63980" "A" "C"
"ARS-BFGL-NGS-40911" "2" "129554709" "ARS-BFGL-NGS-40911" "A" "C"
"ARS-BFGL-NGS-118648" "2" "129609082" "ARS-BFGL-NGS-118648" "A" "G"
"ARS-BFGL-NGS-88498" "2" "129677633" "ARS-BFGL-NGS-88498" "A" "G"
"ARS-BFGL-NGS-116941" "2" "129738866" "ARS-BFGL-NGS-116941" "A" "G"
"ARS-BFGL-NGS-118140" "2" "129768904" "ARS-BFGL-NGS-118140" "A" "G"
"ARS-BFGL-NGS-111873" "2" "129809374" "ARS-BFGL-NGS-111873" "A" "G"
"ARS-BFGL-NGS-116403" "2" "129845311" "ARS-BFGL-NGS-116403" "A" "G"
"ARS-BFGL-NGS-36151" "2" "129927678" "ARS-BFGL-NGS-36151" "A" "G"
"ARS-BFGL-NGS-2341" "2" "129947923" "ARS-BFGL-NGS-2341" "A" "G"
"ARS-BFGL-NGS-102007" "2" "130031069" "ARS-BFGL-NGS-102007" "A" "G"
"ARS-BFGL-NGS-90021" "2" "130076674" "ARS-BFGL-NGS-90021" "A" "G"
"ARS-BFGL-NGS-33709" "2" "130187033" "ARS-BFGL-NGS-33709" "A" "G"
"ARS-BFGL-NGS-22750" "2" "130328684" "ARS-BFGL-NGS-22750" "A" "G"
"ARS-BFGL-NGS-106346" "2" "130452409" "ARS-BFGL-NGS-106346" "A" "G"
"ARS-BFGL-NGS-56131" "2" "130511453" "ARS-BFGL-NGS-56131" "A" "G"
"ARS-BFGL-NGS-63923" "2" "130613164" "ARS-BFGL-NGS-63923" "A" "C"
"ARS-BFGL-NGS-39631" "2" "130652581" "ARS-BFGL-NGS-39631" "A" "G"
"ARS-BFGL-NGS-118362" "2" "130754721" "ARS-BFGL-NGS-118362" "A" "G"
"ARS-BFGL-NGS-104608" "2" "130786495" "ARS-BFGL-NGS-104608" "A" "G"
"ARS-BFGL-NGS-114524" "2" "130850007" "ARS-BFGL-NGS-114524" "A" "G"
"ARS-BFGL-NGS-108175" "2" "130910035" "ARS-BFGL-NGS-108175" "A" "G"
"ARS-BFGL-NGS-43912" "2" "130965838" "ARS-BFGL-NGS-43912" "A" "G"
"ARS-BFGL-NGS-116330" "2" "131016477" "ARS-BFGL-NGS-116330" "A" "G"
"ARS-BFGL-NGS-54356" "2" "131041728" "ARS-BFGL-NGS-54356" "A" "G"
"ARS-BFGL-NGS-14778" "2" "131089397" "ARS-BFGL-NGS-14778" "A" "G"
"ARS-BFGL-NGS-60058" "2" "131196339" "ARS-BFGL-NGS-60058" "A" "G"
"ARS-BFGL-NGS-44323" "2" "131305612" "ARS-BFGL-NGS-44323" "A" "G"
"BTB-00117379" "2" "131325971" "BTB-00117379" "A" "G"
"UA-IFASA-1690" "2" "131347628" "UA-IFASA-1690" "A" "G"
"BTB-02096577" "2" "131372857" "BTB-02096577" "A" "G"
"BTB-00117780" "2" "131393741" "BTB-00117780" "A" "G"
"ARS-BFGL-NGS-110186" "2" "131461020" "ARS-BFGL-NGS-110186" "A" "G"
"ARS-BFGL-NGS-37699" "2" "131504361" "ARS-BFGL-NGS-37699" "A" "G"
"ARS-BFGL-NGS-30621" "2" "131539751" "ARS-BFGL-NGS-30621" "A" "G"
"ARS-BFGL-NGS-31856" "2" "131695670" "ARS-BFGL-NGS-31856" "A" "G"
"BTB-01230903" "2" "131754525" "BTB-01230903" "A" "G"
"BTB-01978832" "2" "131882804" "BTB-01978832" "A" "G"
"ARS-BFGL-NGS-26965" "2" "131906865" "ARS-BFGL-NGS-26965" "A" "G"
"ARS-BFGL-NGS-105785" "2" "131968682" "ARS-BFGL-NGS-105785" "A" "G"
"ARS-BFGL-NGS-77887" "2" "131994228" "ARS-BFGL-NGS-77887" "A" "G"
"ARS-BFGL-NGS-83481" "2" "132028943" "ARS-BFGL-NGS-83481" "A" "G"
"ARS-BFGL-NGS-2286" "2" "132158619" "ARS-BFGL-NGS-2286" "A" "G"
"ARS-BFGL-NGS-110419" "2" "132426982" "ARS-BFGL-NGS-110419" "A" "G"
"BTB-00118121" "2" "132476872" "BTB-00118121" "A" "G"
"ARS-BFGL-NGS-118497" "2" "132560449" "ARS-BFGL-NGS-118497" "A" "G"
"ARS-BFGL-NGS-60038" "2" "132602751" "ARS-BFGL-NGS-60038" "A" "G"
"ARS-BFGL-NGS-108583" "2" "132668144" "ARS-BFGL-NGS-108583" "A" "C"
"ARS-BFGL-NGS-10357" "2" "132764293" "ARS-BFGL-NGS-10357" "A" "C"
"ARS-BFGL-NGS-100214" "2" "132821698" "ARS-BFGL-NGS-100214" "A" "G"
"ARS-BFGL-NGS-39303" "2" "132921343" "ARS-BFGL-NGS-39303" "A" "G"
"ARS-BFGL-NGS-10870" "2" "133019470" "ARS-BFGL-NGS-10870" "A" "G"
"BTB-01734946" "2" "133043817" "BTB-01734946" "A" "G"
"ARS-BFGL-NGS-116376" "2" "133075404" "ARS-BFGL-NGS-116376" "A" "G"
"ARS-BFGL-NGS-89509" "2" "133210731" "ARS-BFGL-NGS-89509" "A" "C"
"ARS-BFGL-NGS-113511" "2" "133236851" "ARS-BFGL-NGS-113511" "A" "C"
"ARS-BFGL-NGS-55823" "2" "133297791" "ARS-BFGL-NGS-55823" "A" "C"
"ARS-BFGL-NGS-22876" "2" "133403110" "ARS-BFGL-NGS-22876" "A" "G"
"BTB-01662262" "2" "133427914" "BTB-01662262" "A" "G"
"BTB-01411358" "2" "133474052" "BTB-01411358" "A" "G"
"ARS-BFGL-NGS-32991" "2" "133504852" "ARS-BFGL-NGS-32991" "A" "G"
"ARS-BFGL-NGS-18173" "2" "133545906" "ARS-BFGL-NGS-18173" "A" "G"
"ARS-BFGL-NGS-88930" "2" "133568950" "ARS-BFGL-NGS-88930" "A" "G"
"ARS-BFGL-NGS-110390" "2" "133599634" "ARS-BFGL-NGS-110390" "A" "C"
"ARS-BFGL-NGS-58955" "2" "133620177" "ARS-BFGL-NGS-58955" "A" "G"
"ARS-BFGL-NGS-40768" "2" "133699531" "ARS-BFGL-NGS-40768" "A" "G"
"ARS-BFGL-NGS-115355" "2" "133816808" "ARS-BFGL-NGS-115355" "A" "G"
"ARS-BFGL-NGS-109758" "2" "133889239" "ARS-BFGL-NGS-109758" "A" "G"
"ARS-BFGL-NGS-110038" "2" "133914351" "ARS-BFGL-NGS-110038" "A" "G"
"ARS-BFGL-NGS-40019" "2" "133941380" "ARS-BFGL-NGS-40019" "A" "C"
"ARS-BFGL-NGS-66860" "2" "133979803" "ARS-BFGL-NGS-66860" "A" "G"
"ARS-BFGL-NGS-22691" "2" "134054689" "ARS-BFGL-NGS-22691" "A" "G"
"ARS-BFGL-NGS-93576" "2" "134162476" "ARS-BFGL-NGS-93576" "A" "G"
"ARS-BFGL-NGS-35304" "2" "134210058" "ARS-BFGL-NGS-35304" "A" "C"
"ARS-BFGL-NGS-45803" "2" "134246808" "ARS-BFGL-NGS-45803" "A" "G"
"ARS-BFGL-NGS-1284" "2" "134310690" "ARS-BFGL-NGS-1284" "A" "G"
"ARS-BFGL-NGS-95583" "2" "134333230" "ARS-BFGL-NGS-95583" "A" "G"
"ARS-BFGL-NGS-86145" "2" "134355559" "ARS-BFGL-NGS-86145" "A" "G"
"ARS-BFGL-NGS-60573" "2" "134388958" "ARS-BFGL-NGS-60573" "A" "G"
"ARS-BFGL-NGS-73961" "2" "134422281" "ARS-BFGL-NGS-73961" "A" "C"
"ARS-BFGL-NGS-112835" "2" "134444007" "ARS-BFGL-NGS-112835" "A" "G"
"ARS-BFGL-NGS-113378" "2" "134486603" "ARS-BFGL-NGS-113378" "A" "G"
"ARS-BFGL-NGS-10134" "2" "134632287" "ARS-BFGL-NGS-10134" "A" "C"
"ARS-BFGL-NGS-36536" "2" "134702903" "ARS-BFGL-NGS-36536" "A" "G"
"ARS-BFGL-NGS-27023" "2" "134738023" "ARS-BFGL-NGS-27023" "A" "G"
"ARS-BFGL-NGS-5980" "2" "134759459" "ARS-BFGL-NGS-5980" "A" "G"
"ARS-BFGL-NGS-63440" "2" "134792816" "ARS-BFGL-NGS-63440" "A" "G"
"ARS-BFGL-NGS-37211" "2" "134853068" "ARS-BFGL-NGS-37211" "A" "G"
"ARS-BFGL-NGS-64060" "2" "134896826" "ARS-BFGL-NGS-64060" "A" "G"
"ARS-BFGL-NGS-110388" "2" "134922862" "ARS-BFGL-NGS-110388" "A" "G"
"ARS-BFGL-NGS-55916" "2" "134985418" "ARS-BFGL-NGS-55916" "A" "C"
"ARS-BFGL-NGS-93197" "2" "135068750" "ARS-BFGL-NGS-93197" "A" "G"
"ARS-BFGL-NGS-115989" "2" "135096060" "ARS-BFGL-NGS-115989" "A" "G"
"ARS-BFGL-NGS-42074" "2" "135122819" "ARS-BFGL-NGS-42074" "A" "G"
"ARS-BFGL-NGS-24053" "2" "135138292" "ARS-BFGL-NGS-24053" "A" "G"
"ARS-BFGL-NGS-67260" "2" "135190642" "ARS-BFGL-NGS-67260" "A" "G"
"ARS-BFGL-NGS-17276" "2" "135268418" "ARS-BFGL-NGS-17276" "A" "C"
"ARS-BFGL-NGS-1066" "2" "135326169" "ARS-BFGL-NGS-1066" "A" "G"
"ARS-BFGL-NGS-102755" "2" "135347580" "ARS-BFGL-NGS-102755" "A" "G"
"ARS-BFGL-NGS-111732" "2" "135373581" "ARS-BFGL-NGS-111732" "A" "G"
"BTB-01349174" "2" "135378292" "BTB-01349174" "A" "C"
"BTB-01349081" "2" "135466648" "BTB-01349081" "A" "G"
"ARS-BFGL-NGS-97851" "2" "135491609" "ARS-BFGL-NGS-97851" "A" "G"
"ARS-BFGL-NGS-108967" "2" "135540126" "ARS-BFGL-NGS-108967" "A" "G"
"ARS-BFGL-NGS-114321" "2" "135615229" "ARS-BFGL-NGS-114321" "A" "C"
"ARS-BFGL-NGS-59235" "2" "135642360" "ARS-BFGL-NGS-59235" "A" "G"
"ARS-BFGL-NGS-22059" "2" "135697526" "ARS-BFGL-NGS-22059" "A" "G"
"ARS-BFGL-NGS-36460" "2" "135723087" "ARS-BFGL-NGS-36460" "A" "G"
"ARS-BFGL-NGS-5444" "2" "135751326" "ARS-BFGL-NGS-5444" "A" "G"
"BTB-01367355" "2" "135779233" "BTB-01367355" "A" "G"
"ARS-BFGL-NGS-105413" "2" "135879731" "ARS-BFGL-NGS-105413" "A" "G"
"ARS-BFGL-NGS-65879" "2" "135903459" "ARS-BFGL-NGS-65879" "A" "G"
"ARS-BFGL-NGS-2645" "2" "135926465" "ARS-BFGL-NGS-2645" "C" "G"
"ARS-BFGL-NGS-110452" "2" "135946704" "ARS-BFGL-NGS-110452" "A" "G"
"ARS-BFGL-NGS-63882" "2" "135994305" "ARS-BFGL-NGS-63882" "A" "G"
"ARS-BFGL-NGS-37352" "2" "136101696" "ARS-BFGL-NGS-37352" "A" "G"
"ARS-BFGL-NGS-108902" "2" "136128658" "ARS-BFGL-NGS-108902" "A" "G"
"ARS-BFGL-NGS-116288" "2" "136165185" "ARS-BFGL-NGS-116288" "A" "C"
"ARS-BFGL-NGS-102467" "2" "136188090" "ARS-BFGL-NGS-102467" "A" "G"
"ARS-BFGL-NGS-14555" "2" "136248228" "ARS-BFGL-NGS-14555" "A" "G"
"ARS-BFGL-NGS-118957" "2" "136305920" "ARS-BFGL-NGS-118957" "A" "G"
"ARS-BFGL-NGS-18350" "2" "136437458" "ARS-BFGL-NGS-18350" "A" "G"
"ARS-BFGL-NGS-2129" "3" "306322" "ARS-BFGL-NGS-2129" "A" "G"
"ARS-BFGL-NGS-64689" "3" "567542" "ARS-BFGL-NGS-64689" "A" "G"
"ARS-BFGL-NGS-67047" "3" "787371" "ARS-BFGL-NGS-67047" "A" "G"
"ARS-BFGL-NGS-15882" "3" "991777" "ARS-BFGL-NGS-15882" "A" "G"
"ARS-BFGL-NGS-104680" "3" "1079354" "ARS-BFGL-NGS-104680" "A" "C"
"ARS-BFGL-NGS-100744" "3" "1223441" "ARS-BFGL-NGS-100744" "A" "G"
"UA-IFASA-7054" "3" "1244879" "UA-IFASA-7054" "A" "G"
"ARS-BFGL-NGS-11332" "3" "1267869" "ARS-BFGL-NGS-11332" "A" "G"
"ARS-BFGL-NGS-32185" "3" "1310626" "ARS-BFGL-NGS-32185" "A" "C"
"ARS-BFGL-NGS-81937" "3" "1686320" "ARS-BFGL-NGS-81937" "A" "G"
"ARS-BFGL-NGS-55261" "3" "1737421" "ARS-BFGL-NGS-55261" "A" "C"
"ARS-BFGL-NGS-22647" "3" "1779182" "ARS-BFGL-NGS-22647" "A" "C"
"ARS-BFGL-NGS-103585" "3" "2108535" "ARS-BFGL-NGS-103585" "A" "C"
"ARS-BFGL-NGS-104816" "3" "2142981" "ARS-BFGL-NGS-104816" "A" "G"
"ARS-BFGL-NGS-65445" "3" "2509595" "ARS-BFGL-NGS-65445" "A" "G"
"ARS-BFGL-NGS-112097" "3" "2621602" "ARS-BFGL-NGS-112097" "A" "C"
"INRA-516" "3" "2758916" "INRA-516" "A" "C"
"ARS-BFGL-NGS-70807" "3" "2786211" "ARS-BFGL-NGS-70807" "A" "G"
"ARS-BFGL-NGS-56798" "3" "3296452" "ARS-BFGL-NGS-56798" "A" "G"
"ARS-BFGL-NGS-55588" "3" "3320855" "ARS-BFGL-NGS-55588" "A" "G"
"INRA-483" "3" "3397426" "INRA-483" "A" "C"
"ARS-BFGL-NGS-37900" "3" "3424295" "ARS-BFGL-NGS-37900" "A" "G"
"ARS-BFGL-NGS-100433" "3" "3471942" "ARS-BFGL-NGS-100433" "A" "G"
"ARS-BFGL-NGS-71702" "3" "3537330" "ARS-BFGL-NGS-71702" "A" "G"
"ARS-BFGL-NGS-35211" "3" "3723881" "ARS-BFGL-NGS-35211" "A" "G"
"BTB-01214837" "3" "3963449" "BTB-01214837" "A" "G"
"BTB-01214798" "3" "4001307" "BTB-01214798" "A" "G"
"INRA-603" "3" "4099239" "INRA-603" "A" "G"
"BTB-01769418" "3" "4180412" "BTB-01769418" "A" "G"
"BTB-01214581" "3" "4224017" "BTB-01214581" "A" "G"
"BTB-01214467" "3" "4335766" "BTB-01214467" "A" "G"
"ARS-BFGL-NGS-114501" "3" "4390531" "ARS-BFGL-NGS-114501" "A" "G"
"ARS-BFGL-NGS-112520" "3" "4410951" "ARS-BFGL-NGS-112520" "A" "C"
"ARS-BFGL-NGS-37237" "3" "4475884" "ARS-BFGL-NGS-37237" "A" "G"
"BTB-01879182" "3" "4609457" "BTB-01879182" "A" "C"
"ARS-BFGL-NGS-7652" "3" "4828827" "ARS-BFGL-NGS-7652" "A" "G"
"ARS-BFGL-NGS-81031" "3" "4861761" "ARS-BFGL-NGS-81031" "A" "G"
"ARS-BFGL-NGS-113026" "3" "4924001" "ARS-BFGL-NGS-113026" "A" "G"
"INRA-661" "3" "4968828" "INRA-661" "A" "G"
"ARS-BFGL-NGS-118372" "3" "5056069" "ARS-BFGL-NGS-118372" "A" "G"
"BTB-01234759" "3" "5227519" "BTB-01234759" "A" "C"
"BTB-01234863" "3" "5306081" "BTB-01234863" "A" "G"
"BTB-02093457" "3" "5347767" "BTB-02093457" "A" "C"
"BTB-01745829" "3" "5378650" "BTB-01745829" "A" "G"
"ARS-BFGL-NGS-13674" "3" "5421419" "ARS-BFGL-NGS-13674" "A" "C"
"BTB-01338216" "3" "5720629" "BTB-01338216" "A" "G"
"BTB-01862604" "3" "5909921" "BTB-01862604" "A" "G"
"BTB-01333281" "3" "6156825" "BTB-01333281" "A" "G"
"ARS-BFGL-NGS-26988" "3" "6183874" "ARS-BFGL-NGS-26988" "A" "G"
"ARS-BFGL-NGS-114131" "3" "6217109" "ARS-BFGL-NGS-114131" "A" "C"
"INRA-222" "3" "6365877" "INRA-222" "A" "G"
"BTB-01678000" "3" "6397409" "BTB-01678000" "A" "G"
"BTB-00296101" "3" "6443358" "BTB-00296101" "A" "G"
"ARS-BFGL-NGS-116469" "3" "6614779" "ARS-BFGL-NGS-116469" "A" "C"
"ARS-BFGL-NGS-7279" "3" "6745189" "ARS-BFGL-NGS-7279" "A" "G"
"ARS-BFGL-NGS-113472" "3" "6765932" "ARS-BFGL-NGS-113472" "A" "G"
"ARS-BFGL-NGS-39676" "3" "6813316" "ARS-BFGL-NGS-39676" "A" "G"
"UA-IFASA-4438" "3" "7106278" "UA-IFASA-4438" "A" "C"
"ARS-BFGL-NGS-112786" "3" "7147596" "ARS-BFGL-NGS-112786" "A" "G"
"ARS-BFGL-NGS-104594" "3" "7233318" "ARS-BFGL-NGS-104594" "A" "G"
"ARS-BFGL-NGS-66206" "3" "7255453" "ARS-BFGL-NGS-66206" "A" "G"
"ARS-BFGL-NGS-101921" "3" "7371235" "ARS-BFGL-NGS-101921" "A" "G"
"ARS-BFGL-NGS-25819" "3" "7416886" "ARS-BFGL-NGS-25819" "A" "C"
"ARS-BFGL-NGS-21885" "3" "7488354" "ARS-BFGL-NGS-21885" "C" "G"
"ARS-BFGL-NGS-5956" "3" "7866803" "ARS-BFGL-NGS-5956" "A" "G"
"ARS-BFGL-NGS-112616" "3" "7906099" "ARS-BFGL-NGS-112616" "A" "G"
"INRA-345" "3" "7928589" "INRA-345" "A" "G"
"INRA-636" "3" "8021336" "INRA-636" "A" "G"
"INRA-442" "3" "8250205" "INRA-442" "A" "G"
"ARS-BFGL-NGS-5249" "3" "8346751" "ARS-BFGL-NGS-5249" "A" "C"
"ARS-BFGL-NGS-86173" "3" "8602704" "ARS-BFGL-NGS-86173" "A" "G"
"ARS-BFGL-NGS-30351" "3" "8716142" "ARS-BFGL-NGS-30351" "A" "G"
"ARS-BFGL-NGS-113990" "3" "9461404" "ARS-BFGL-NGS-113990" "A" "T"
"INRA-304" "3" "9579325" "INRA-304" "A" "G"
"ARS-BFGL-NGS-18442" "3" "9610758" "ARS-BFGL-NGS-18442" "A" "C"
"ARS-BFGL-NGS-1014" "3" "9686101" "ARS-BFGL-NGS-1014" "A" "G"
"ARS-BFGL-NGS-94819" "3" "9722400" "ARS-BFGL-NGS-94819" "A" "G"
"ARS-BFGL-NGS-113388" "3" "9751086" "ARS-BFGL-NGS-113388" "A" "G"
"ARS-BFGL-NGS-8587" "3" "9788285" "ARS-BFGL-NGS-8587" "A" "G"
"ARS-BFGL-NGS-118428" "3" "9810337" "ARS-BFGL-NGS-118428" "A" "G"
"ARS-BFGL-NGS-2694" "3" "9980184" "ARS-BFGL-NGS-2694" "A" "G"
"ARS-BFGL-NGS-27948" "3" "10000411" "ARS-BFGL-NGS-27948" "A" "G"
"ARS-BFGL-NGS-112230" "3" "10020971" "ARS-BFGL-NGS-112230" "A" "G"
"ARS-BFGL-NGS-40088" "3" "10060380" "ARS-BFGL-NGS-40088" "A" "G"
"ARS-BFGL-NGS-6957" "3" "10144138" "ARS-BFGL-NGS-6957" "A" "G"
"ARS-BFGL-NGS-103878" "3" "10197292" "ARS-BFGL-NGS-103878" "A" "G"
"ARS-BFGL-NGS-70744" "3" "10422377" "ARS-BFGL-NGS-70744" "A" "C"
"ARS-BFGL-NGS-740" "3" "10518195" "ARS-BFGL-NGS-740" "A" "G"
"ARS-BFGL-NGS-25382" "3" "10619258" "ARS-BFGL-NGS-25382" "A" "G"
"ARS-BFGL-NGS-23174" "3" "10660524" "ARS-BFGL-NGS-23174" "A" "G"
"ARS-BFGL-NGS-73929" "3" "10713470" "ARS-BFGL-NGS-73929" "A" "G"
"ARS-BFGL-NGS-87298" "3" "10746542" "ARS-BFGL-NGS-87298" "A" "G"
"ARS-BFGL-NGS-23250" "3" "11040167" "ARS-BFGL-NGS-23250" "A" "G"
"ARS-BFGL-NGS-101769" "3" "11105182" "ARS-BFGL-NGS-101769" "A" "G"
"ARS-BFGL-NGS-33062" "3" "11230921" "ARS-BFGL-NGS-33062" "A" "G"
"ARS-BFGL-NGS-104320" "3" "11696849" "ARS-BFGL-NGS-104320" "A" "G"
"ARS-BFGL-NGS-109482" "3" "11821056" "ARS-BFGL-NGS-109482" "A" "G"
"ARS-BFGL-NGS-36635" "3" "12312362" "ARS-BFGL-NGS-36635" "A" "G"
"ARS-BFGL-NGS-37422" "3" "12437424" "ARS-BFGL-NGS-37422" "A" "G"
"ARS-BFGL-NGS-1819" "3" "12475989" "ARS-BFGL-NGS-1819" "A" "G"
"ARS-BFGL-NGS-38423" "3" "12709854" "ARS-BFGL-NGS-38423" "A" "G"
"ARS-BFGL-NGS-20009" "3" "12917444" "ARS-BFGL-NGS-20009" "A" "C"
"ARS-BFGL-NGS-6932" "3" "13046630" "ARS-BFGL-NGS-6932" "A" "G"
"ARS-BFGL-NGS-103120" "3" "13080516" "ARS-BFGL-NGS-103120" "A" "G"
"ARS-BFGL-NGS-16268" "3" "13109132" "ARS-BFGL-NGS-16268" "A" "G"
"ARS-BFGL-NGS-100336" "3" "13148505" "ARS-BFGL-NGS-100336" "A" "G"
"ARS-BFGL-NGS-26099" "3" "13217260" "ARS-BFGL-NGS-26099" "A" "G"
"ARS-BFGL-NGS-3374" "3" "13474988" "ARS-BFGL-NGS-3374" "A" "G"
"ARS-BFGL-NGS-106490" "3" "13635591" "ARS-BFGL-NGS-106490" "A" "G"
"ARS-BFGL-NGS-108231" "3" "13657562" "ARS-BFGL-NGS-108231" "A" "G"
"ARS-BFGL-NGS-119921" "3" "13704030" "ARS-BFGL-NGS-119921" "A" "G"
"ARS-BFGL-NGS-1316" "3" "13974787" "ARS-BFGL-NGS-1316" "A" "G"
"UA-IFASA-8925" "3" "14084731" "UA-IFASA-8925" "A" "G"
"ARS-BFGL-NGS-73625" "3" "14218748" "ARS-BFGL-NGS-73625" "A" "G"
"ARS-BFGL-NGS-26797" "3" "14321565" "ARS-BFGL-NGS-26797" "A" "G"
"ARS-BFGL-NGS-16812" "3" "14589894" "ARS-BFGL-NGS-16812" "A" "G"
"ARS-BFGL-NGS-99010" "3" "14627679" "ARS-BFGL-NGS-99010" "A" "C"
"ARS-BFGL-NGS-84180" "3" "14674365" "ARS-BFGL-NGS-84180" "A" "G"
"ARS-BFGL-NGS-110659" "3" "14727035" "ARS-BFGL-NGS-110659" "A" "G"
"INRA-232" "3" "14763882" "INRA-232" "A" "G"
"ARS-BFGL-NGS-10423" "3" "14791163" "ARS-BFGL-NGS-10423" "A" "G"
"ARS-BFGL-NGS-106009" "3" "15145012" "ARS-BFGL-NGS-106009" "A" "G"
"ARS-BFGL-NGS-13586" "3" "15380518" "ARS-BFGL-NGS-13586" "A" "C"
"ARS-BFGL-NGS-91310" "3" "15404930" "ARS-BFGL-NGS-91310" "A" "G"
"ARS-BFGL-NGS-13057" "3" "15425797" "ARS-BFGL-NGS-13057" "A" "G"
"ARS-BFGL-NGS-64215" "3" "15525599" "ARS-BFGL-NGS-64215" "A" "G"
"ARS-BFGL-NGS-42677" "3" "15791927" "ARS-BFGL-NGS-42677" "A" "G"
"ARS-BFGL-NGS-18525" "3" "15904420" "ARS-BFGL-NGS-18525" "A" "G"
"ARS-BFGL-NGS-91059" "3" "15950208" "ARS-BFGL-NGS-91059" "A" "G"
"ARS-BFGL-NGS-37224" "3" "16152133" "ARS-BFGL-NGS-37224" "C" "G"
"ARS-BFGL-NGS-10941" "3" "16179998" "ARS-BFGL-NGS-10941" "A" "G"
"ARS-BFGL-NGS-6776" "3" "16279733" "ARS-BFGL-NGS-6776" "A" "G"
"ARS-BFGL-NGS-100248" "3" "16400127" "ARS-BFGL-NGS-100248" "A" "C"
"ARS-BFGL-NGS-41579" "3" "16533823" "ARS-BFGL-NGS-41579" "A" "G"
"ARS-BFGL-NGS-20167" "3" "16557950" "ARS-BFGL-NGS-20167" "A" "G"
"ARS-BFGL-NGS-1718" "3" "16772763" "ARS-BFGL-NGS-1718" "A" "C"
"ARS-BFGL-NGS-76278" "3" "16983842" "ARS-BFGL-NGS-76278" "A" "G"
"ARS-BFGL-NGS-32868" "3" "18221204" "ARS-BFGL-NGS-32868" "A" "C"
"ARS-BFGL-NGS-97793" "3" "18299769" "ARS-BFGL-NGS-97793" "A" "G"
"ARS-BFGL-NGS-92168" "3" "18320912" "ARS-BFGL-NGS-92168" "A" "G"
"ARS-BFGL-NGS-11615" "3" "18520392" "ARS-BFGL-NGS-11615" "A" "G"
"ARS-BFGL-NGS-102388" "3" "18607477" "ARS-BFGL-NGS-102388" "A" "G"
"ARS-BFGL-NGS-17105" "3" "18649247" "ARS-BFGL-NGS-17105" "A" "T"
"ARS-BFGL-NGS-32244" "3" "18769778" "ARS-BFGL-NGS-32244" "A" "G"
"INRA-404" "3" "19048207" "INRA-404" "A" "G"
"ARS-BFGL-NGS-109685" "3" "19093097" "ARS-BFGL-NGS-109685" "A" "G"
"INRA-453" "3" "19248260" "INRA-453" "A" "G"
"ARS-BFGL-NGS-34169" "3" "19309220" "ARS-BFGL-NGS-34169" "A" "G"
"ARS-BFGL-NGS-13158" "3" "19337220" "ARS-BFGL-NGS-13158" "C" "G"
"ARS-BFGL-NGS-115915" "3" "19378254" "ARS-BFGL-NGS-115915" "A" "G"
"ARS-BFGL-NGS-107446" "3" "19666876" "ARS-BFGL-NGS-107446" "C" "G"
"ARS-BFGL-NGS-61739" "3" "19818747" "ARS-BFGL-NGS-61739" "A" "G"
"INRA-533" "3" "19860064" "INRA-533" "A" "C"
"UA-IFASA-7892" "3" "19995119" "UA-IFASA-7892" "A" "G"
"ARS-BFGL-NGS-100210" "3" "20208987" "ARS-BFGL-NGS-100210" "A" "G"
"INRA-269" "3" "20401061" "INRA-269" "A" "G"
"ARS-BFGL-NGS-36889" "3" "20501858" "ARS-BFGL-NGS-36889" "A" "G"
"INRA-683" "3" "20575574" "INRA-683" "A" "C"
"ARS-BFGL-NGS-76744" "3" "20652293" "ARS-BFGL-NGS-76744" "A" "G"
"ARS-BFGL-NGS-108054" "3" "20851197" "ARS-BFGL-NGS-108054" "A" "G"
"ARS-BFGL-NGS-97101" "3" "21128533" "ARS-BFGL-NGS-97101" "A" "G"
"ARS-BFGL-NGS-62323" "3" "21371931" "ARS-BFGL-NGS-62323" "A" "G"
"ARS-BFGL-NGS-18382" "3" "21587811" "ARS-BFGL-NGS-18382" "A" "G"
"ARS-BFGL-NGS-114746" "3" "21640254" "ARS-BFGL-NGS-114746" "A" "G"
"INRA-274" "3" "21644213" "INRA-274" "A" "G"
"ARS-BFGL-NGS-74921" "3" "21683257" "ARS-BFGL-NGS-74921" "A" "C"
"ARS-BFGL-NGS-24326" "3" "21718092" "ARS-BFGL-NGS-24326" "A" "G"
"INRA-584" "3" "21776587" "INRA-584" "A" "G"
"ARS-BFGL-NGS-99338" "3" "21869985" "ARS-BFGL-NGS-99338" "A" "G"
"ARS-BFGL-NGS-34492" "3" "21925238" "ARS-BFGL-NGS-34492" "A" "G"
"ARS-BFGL-NGS-6675" "3" "21984640" "ARS-BFGL-NGS-6675" "A" "C"
"ARS-BFGL-NGS-117867" "3" "22115328" "ARS-BFGL-NGS-117867" "A" "G"
"INRA-565" "3" "22148716" "INRA-565" "A" "G"
"ARS-BFGL-NGS-104522" "3" "22175476" "ARS-BFGL-NGS-104522" "A" "G"
"ARS-BFGL-NGS-102139" "3" "22235265" "ARS-BFGL-NGS-102139" "A" "G"
"ARS-BFGL-NGS-79371" "3" "22550916" "ARS-BFGL-NGS-79371" "A" "C"
"ARS-BFGL-NGS-41773" "3" "22674353" "ARS-BFGL-NGS-41773" "A" "G"
"ARS-BFGL-NGS-105811" "3" "22706379" "ARS-BFGL-NGS-105811" "A" "G"
"ARS-BFGL-NGS-34836" "3" "22921514" "ARS-BFGL-NGS-34836" "A" "G"
"INRA-335" "3" "23206319" "INRA-335" "A" "G"
"ARS-BFGL-NGS-24002" "3" "23479543" "ARS-BFGL-NGS-24002" "A" "C"
"ARS-BFGL-NGS-14193" "3" "23710738" "ARS-BFGL-NGS-14193" "A" "G"
"ARS-BFGL-NGS-28573" "3" "24081964" "ARS-BFGL-NGS-28573" "C" "G"
"INRA-289" "3" "24149985" "INRA-289" "A" "G"
"ARS-BFGL-NGS-118132" "3" "24288407" "ARS-BFGL-NGS-118132" "A" "C"
"INRA-474" "3" "24336036" "INRA-474" "A" "G"
"ARS-BFGL-NGS-98450" "3" "24612286" "ARS-BFGL-NGS-98450" "A" "G"
"ARS-BFGL-NGS-114548" "3" "25037858" "ARS-BFGL-NGS-114548" "A" "G"
"ARS-BFGL-NGS-105385" "3" "25400391" "ARS-BFGL-NGS-105385" "A" "G"
"ARS-BFGL-NGS-111769" "3" "25533765" "ARS-BFGL-NGS-111769" "A" "G"
"ARS-BFGL-NGS-76525" "3" "25606097" "ARS-BFGL-NGS-76525" "A" "G"
"ARS-BFGL-NGS-118942" "3" "25654265" "ARS-BFGL-NGS-118942" "A" "G"
"ARS-BFGL-NGS-3883" "3" "25763148" "ARS-BFGL-NGS-3883" "A" "C"
"ARS-BFGL-NGS-45686" "3" "26031815" "ARS-BFGL-NGS-45686" "A" "G"
"ARS-BFGL-NGS-104248" "3" "26064913" "ARS-BFGL-NGS-104248" "A" "G"
"ARS-BFGL-NGS-112496" "3" "26212929" "ARS-BFGL-NGS-112496" "A" "G"
"INRA-287" "3" "26244281" "INRA-287" "A" "G"
"UA-IFASA-699" "3" "26331640" "UA-IFASA-699" "A" "G"
"UA-IFASA-9337" "3" "26393086" "UA-IFASA-9337" "A" "G"
"ARS-BFGL-NGS-81179" "3" "26417331" "ARS-BFGL-NGS-81179" "A" "G"
"ARS-BFGL-NGS-115816" "3" "26438136" "ARS-BFGL-NGS-115816" "A" "C"
"ARS-BFGL-NGS-40236" "3" "26496378" "ARS-BFGL-NGS-40236" "A" "G"
"ARS-BFGL-NGS-97373" "3" "26542891" "ARS-BFGL-NGS-97373" "A" "G"
"ARS-BFGL-NGS-5054" "3" "26657734" "ARS-BFGL-NGS-5054" "A" "G"
"ARS-BFGL-NGS-105342" "3" "26738133" "ARS-BFGL-NGS-105342" "A" "C"
"ARS-BFGL-NGS-25246" "3" "26857944" "ARS-BFGL-NGS-25246" "A" "G"
"ARS-BFGL-NGS-111883" "3" "26914757" "ARS-BFGL-NGS-111883" "A" "G"
"ARS-BFGL-NGS-111370" "3" "27115580" "ARS-BFGL-NGS-111370" "A" "C"
"ARS-BFGL-NGS-105333" "3" "27170513" "ARS-BFGL-NGS-105333" "A" "C"
"ARS-BFGL-NGS-15627" "3" "27215754" "ARS-BFGL-NGS-15627" "A" "G"
"ARS-BFGL-NGS-90407" "3" "27600325" "ARS-BFGL-NGS-90407" "A" "G"
"ARS-BFGL-NGS-111848" "3" "27642301" "ARS-BFGL-NGS-111848" "A" "G"
"ARS-BFGL-NGS-26956" "3" "27698747" "ARS-BFGL-NGS-26956" "A" "G"
"ARS-BFGL-NGS-22908" "3" "27719287" "ARS-BFGL-NGS-22908" "A" "G"
"ARS-BFGL-NGS-6812" "3" "27775697" "ARS-BFGL-NGS-6812" "A" "C"
"ARS-BFGL-NGS-32344" "3" "27963904" "ARS-BFGL-NGS-32344" "A" "G"
"ARS-BFGL-NGS-33324" "3" "28061335" "ARS-BFGL-NGS-33324" "A" "G"
"ARS-BFGL-NGS-83702" "3" "28188297" "ARS-BFGL-NGS-83702" "A" "C"
"ARS-BFGL-NGS-112694" "3" "28853229" "ARS-BFGL-NGS-112694" "A" "G"
"ARS-BFGL-NGS-25569" "3" "29120058" "ARS-BFGL-NGS-25569" "A" "G"
"ARS-BFGL-NGS-26693" "3" "29155218" "ARS-BFGL-NGS-26693" "A" "G"
"ARS-BFGL-NGS-118212" "3" "29187683" "ARS-BFGL-NGS-118212" "A" "G"
"ARS-BFGL-NGS-108661" "3" "29358344" "ARS-BFGL-NGS-108661" "A" "T"
"ARS-BFGL-NGS-113776" "3" "29405986" "ARS-BFGL-NGS-113776" "A" "G"
"ARS-BFGL-NGS-104159" "3" "29461800" "ARS-BFGL-NGS-104159" "A" "G"
"INRA-658" "3" "29627982" "INRA-658" "A" "G"
"INRA-534" "3" "29739497" "INRA-534" "A" "C"
"INRA-440" "3" "29852694" "INRA-440" "A" "G"
"INRA-595" "3" "29880508" "INRA-595" "A" "G"
"ARS-BFGL-NGS-23116" "3" "29972408" "ARS-BFGL-NGS-23116" "A" "G"
"ARS-BFGL-NGS-87081" "3" "30124307" "ARS-BFGL-NGS-87081" "A" "G"
"ARS-BFGL-NGS-37826" "3" "30194236" "ARS-BFGL-NGS-37826" "A" "G"
"UA-IFASA-9717" "3" "30318611" "UA-IFASA-9717" "A" "G"
"ARS-BFGL-NGS-116953" "3" "30651178" "ARS-BFGL-NGS-116953" "A" "G"
"ARS-BFGL-NGS-86370" "3" "30756980" "ARS-BFGL-NGS-86370" "A" "G"
"ARS-BFGL-NGS-113072" "3" "30853504" "ARS-BFGL-NGS-113072" "A" "G"
"INRA-641" "3" "30988580" "INRA-641" "A" "G"
"BTB-01523770" "3" "31035370" "BTB-01523770" "A" "C"
"ARS-BFGL-NGS-72368" "3" "31063129" "ARS-BFGL-NGS-72368" "A" "G"
"ARS-BFGL-NGS-114461" "3" "31093495" "ARS-BFGL-NGS-114461" "A" "G"
"ARS-BFGL-NGS-119919" "3" "31131027" "ARS-BFGL-NGS-119919" "A" "G"
"ARS-BFGL-NGS-54540" "3" "31166903" "ARS-BFGL-NGS-54540" "A" "G"
"ARS-BFGL-NGS-108958" "3" "31378175" "ARS-BFGL-NGS-108958" "A" "G"
"ARS-BFGL-NGS-102586" "3" "31434239" "ARS-BFGL-NGS-102586" "A" "G"
"INRA-701" "3" "31468383" "INRA-701" "A" "T"
"ARS-BFGL-NGS-113746" "3" "31496919" "ARS-BFGL-NGS-113746" "A" "G"
"ARS-BFGL-NGS-76281" "3" "31524593" "ARS-BFGL-NGS-76281" "A" "G"
"ARS-BFGL-NGS-105297" "3" "31607201" "ARS-BFGL-NGS-105297" "A" "G"
"ARS-BFGL-NGS-66677" "3" "31658875" "ARS-BFGL-NGS-66677" "A" "C"
"ARS-BFGL-NGS-40213" "3" "31775531" "ARS-BFGL-NGS-40213" "A" "T"
"BTB-01420286" "3" "31843839" "BTB-01420286" "A" "C"
"INRA-378" "3" "31991477" "INRA-378" "A" "G"
"BTB-00125348" "3" "32053703" "BTB-00125348" "A" "C"
"ARS-BFGL-NGS-111118" "3" "32077291" "ARS-BFGL-NGS-111118" "A" "G"
"BTB-02075948" "3" "32112753" "BTB-02075948" "A" "G"
"ARS-BFGL-NGS-117779" "3" "32233307" "ARS-BFGL-NGS-117779" "A" "G"
"ARS-BFGL-NGS-33910" "3" "32240000" "ARS-BFGL-NGS-33910" "A" "G"
"BTB-00125979" "3" "32267174" "BTB-00125979" "A" "G"
"BTB-01890822" "3" "32454174" "BTB-01890822" "A" "C"
"ARS-BFGL-NGS-5984" "3" "32479004" "ARS-BFGL-NGS-5984" "A" "G"
"BTB-01899293" "3" "32527488" "BTB-01899293" "A" "T"
"BTB-00126452" "3" "32788575" "BTB-00126452" "A" "G"
"BTB-02037802" "3" "32829586" "BTB-02037802" "A" "G"
"BTB-00126406" "3" "32860177" "BTB-00126406" "A" "G"
"ARS-BFGL-NGS-14671" "3" "32922670" "ARS-BFGL-NGS-14671" "A" "G"
"ARS-BFGL-NGS-38953" "3" "32988739" "ARS-BFGL-NGS-38953" "A" "G"
"ARS-BFGL-NGS-117560" "3" "33018175" "ARS-BFGL-NGS-117560" "A" "C"
"ARS-BFGL-NGS-85575" "3" "33070794" "ARS-BFGL-NGS-85575" "A" "G"
"ARS-BFGL-NGS-113982" "3" "33182228" "ARS-BFGL-NGS-113982" "A" "G"
"ARS-BFGL-NGS-103874" "3" "33307217" "ARS-BFGL-NGS-103874" "A" "G"
"ARS-BFGL-NGS-117870" "3" "33332678" "ARS-BFGL-NGS-117870" "A" "G"
"ARS-BFGL-NGS-42736" "3" "33367402" "ARS-BFGL-NGS-42736" "A" "G"
"ARS-BFGL-NGS-95773" "3" "33403175" "ARS-BFGL-NGS-95773" "A" "G"
"ARS-BFGL-NGS-77834" "3" "33436465" "ARS-BFGL-NGS-77834" "A" "G"
"INRA-194" "3" "33483631" "INRA-194" "A" "G"
"ARS-BFGL-NGS-119309" "3" "33691011" "ARS-BFGL-NGS-119309" "A" "G"
"BTB-00124726" "3" "33710470" "BTB-00124726" "A" "G"
"ARS-BFGL-NGS-86767" "3" "33741850" "ARS-BFGL-NGS-86767" "A" "G"
"ARS-BFGL-NGS-115128" "3" "33895762" "ARS-BFGL-NGS-115128" "C" "G"
"ARS-BFGL-NGS-43118" "3" "33926048" "ARS-BFGL-NGS-43118" "A" "C"
"ARS-BFGL-NGS-67960" "3" "34263481" "ARS-BFGL-NGS-67960" "A" "G"
"ARS-BFGL-NGS-114699" "3" "34394447" "ARS-BFGL-NGS-114699" "A" "G"
"ARS-BFGL-NGS-118771" "3" "34624789" "ARS-BFGL-NGS-118771" "A" "G"
"ARS-BFGL-NGS-36405" "3" "34669774" "ARS-BFGL-NGS-36405" "A" "G"
"ARS-BFGL-NGS-83049" "3" "34817679" "ARS-BFGL-NGS-83049" "A" "G"
"ARS-BFGL-NGS-24548" "3" "34847957" "ARS-BFGL-NGS-24548" "A" "C"
"ARS-BFGL-NGS-19686" "3" "34869507" "ARS-BFGL-NGS-19686" "A" "G"
"ARS-BFGL-NGS-2680" "3" "35133372" "ARS-BFGL-NGS-2680" "A" "G"
"ARS-BFGL-NGS-14022" "3" "35255950" "ARS-BFGL-NGS-14022" "A" "T"
"ARS-BFGL-NGS-101762" "3" "35424831" "ARS-BFGL-NGS-101762" "A" "G"
"INRA-476" "3" "35659533" "INRA-476" "C" "G"
"ARS-BFGL-NGS-109648" "3" "36035377" "ARS-BFGL-NGS-109648" "A" "G"
"ARS-BFGL-NGS-30334" "3" "36393531" "ARS-BFGL-NGS-30334" "A" "G"
"ARS-BFGL-NGS-100508" "3" "36440107" "ARS-BFGL-NGS-100508" "A" "G"
"ARS-BFGL-NGS-117495" "3" "36531738" "ARS-BFGL-NGS-117495" "A" "C"
"ARS-BFGL-NGS-30143" "3" "36558927" "ARS-BFGL-NGS-30143" "A" "C"
"ARS-BFGL-NGS-23295" "3" "36695893" "ARS-BFGL-NGS-23295" "A" "G"
"ARS-BFGL-NGS-1553" "3" "37005589" "ARS-BFGL-NGS-1553" "A" "G"
"INRA-110" "3" "37059877" "INRA-110" "A" "G"
"ARS-BFGL-NGS-1886" "3" "37219384" "ARS-BFGL-NGS-1886" "C" "G"
"ARS-BFGL-NGS-38910" "3" "37288724" "ARS-BFGL-NGS-38910" "A" "C"
"ARS-BFGL-NGS-56674" "3" "38179166" "ARS-BFGL-NGS-56674" "A" "G"
"ARS-BFGL-NGS-2067" "3" "38661143" "ARS-BFGL-NGS-2067" "A" "G"
"ARS-BFGL-NGS-15485" "3" "39251194" "ARS-BFGL-NGS-15485" "A" "G"
"INRA-465" "3" "39273428" "INRA-465" "A" "G"
"ARS-BFGL-NGS-103488" "3" "39299783" "ARS-BFGL-NGS-103488" "A" "G"
"BTB-01737920" "3" "39360570" "BTB-01737920" "A" "C"
"BTB-01155098" "3" "39543882" "BTB-01155098" "A" "C"
"ARS-BFGL-NGS-24876" "3" "39599273" "ARS-BFGL-NGS-24876" "A" "T"
"BTB-01436387" "3" "40263643" "BTB-01436387" "A" "G"
"BTB-01405574" "3" "40333921" "BTB-01405574" "A" "C"
"BTB-01405537" "3" "40364628" "BTB-01405537" "A" "C"
"BTB-01582389" "3" "40625026" "BTB-01582389" "A" "G"
"BTB-01704990" "3" "40654331" "BTB-01704990" "A" "C"
"INRA-332" "3" "40678490" "INRA-332" "A" "G"
"ARS-BFGL-NGS-110776" "3" "41119556" "ARS-BFGL-NGS-110776" "A" "C"
"ARS-BFGL-NGS-84893" "3" "41190756" "ARS-BFGL-NGS-84893" "A" "G"
"ARS-BFGL-NGS-113447" "3" "41211668" "ARS-BFGL-NGS-113447" "A" "G"
"ARS-BFGL-NGS-117662" "3" "41702611" "ARS-BFGL-NGS-117662" "A" "G"
"ARS-BFGL-NGS-22924" "3" "41816541" "ARS-BFGL-NGS-22924" "A" "G"
"ARS-BFGL-NGS-103300" "3" "41844003" "ARS-BFGL-NGS-103300" "A" "C"
"INRA-645" "3" "41960076" "INRA-645" "A" "G"
"ARS-BFGL-NGS-115249" "3" "42102707" "ARS-BFGL-NGS-115249" "A" "G"
"ARS-BFGL-NGS-115461" "3" "42458258" "ARS-BFGL-NGS-115461" "A" "C"
"ARS-BFGL-NGS-76208" "3" "42791404" "ARS-BFGL-NGS-76208" "A" "G"
"ARS-BFGL-NGS-94815" "3" "42893462" "ARS-BFGL-NGS-94815" "A" "G"
"ARS-BFGL-NGS-4915" "3" "42971879" "ARS-BFGL-NGS-4915" "A" "G"
"ARS-BFGL-NGS-115126" "3" "43129840" "ARS-BFGL-NGS-115126" "A" "G"
"INRA-196" "3" "43157454" "INRA-196" "A" "G"
"ARS-BFGL-NGS-102970" "3" "43350303" "ARS-BFGL-NGS-102970" "A" "G"
"ARS-BFGL-NGS-38388" "3" "43476846" "ARS-BFGL-NGS-38388" "A" "G"
"ARS-BFGL-NGS-4511" "3" "43575069" "ARS-BFGL-NGS-4511" "A" "G"
"ARS-BFGL-NGS-102336" "3" "43740990" "ARS-BFGL-NGS-102336" "A" "G"
"ARS-BFGL-NGS-43914" "3" "43842172" "ARS-BFGL-NGS-43914" "A" "C"
"ARS-BFGL-NGS-113910" "3" "43939238" "ARS-BFGL-NGS-113910" "A" "C"
"ARS-BFGL-NGS-57417" "3" "43975868" "ARS-BFGL-NGS-57417" "A" "G"
"ARS-BFGL-NGS-110746" "3" "44028581" "ARS-BFGL-NGS-110746" "A" "G"
"ARS-BFGL-NGS-4513" "3" "44172303" "ARS-BFGL-NGS-4513" "A" "G"
"ARS-BFGL-NGS-57015" "3" "44233220" "ARS-BFGL-NGS-57015" "A" "G"
"ARS-BFGL-NGS-33061" "3" "44364191" "ARS-BFGL-NGS-33061" "C" "G"
"INRA-624" "3" "44610516" "INRA-624" "A" "G"
"ARS-BFGL-NGS-55002" "3" "44645973" "ARS-BFGL-NGS-55002" "A" "C"
"ARS-BFGL-NGS-116605" "3" "45057762" "ARS-BFGL-NGS-116605" "C" "G"
"UA-IFASA-8370" "3" "45826189" "UA-IFASA-8370" "A" "G"
"UA-IFASA-5469" "3" "45996935" "UA-IFASA-5469" "A" "G"
"INRA-598" "3" "46086314" "INRA-598" "A" "C"
"ARS-BFGL-NGS-112152" "3" "46134907" "ARS-BFGL-NGS-112152" "A" "G"
"ARS-BFGL-NGS-26327" "3" "46318628" "ARS-BFGL-NGS-26327" "A" "C"
"ARS-BFGL-NGS-74304" "3" "46410484" "ARS-BFGL-NGS-74304" "A" "G"
"BTB-01704067" "3" "46619554" "BTB-01704067" "A" "G"
"BTB-01834875" "3" "46721234" "BTB-01834875" "A" "G"
"BTB-01463390" "3" "46842537" "BTB-01463390" "A" "C"
"BTB-01608641" "3" "46922624" "BTB-01608641" "A" "G"
"BTB-01898997" "3" "46977886" "BTB-01898997" "A" "G"
"BTB-01463352" "3" "47061058" "BTB-01463352" "A" "G"
"BTB-01851577" "3" "47165828" "BTB-01851577" "A" "G"
"BTB-01537126" "3" "47227363" "BTB-01537126" "A" "G"
"ARS-BFGL-NGS-34084" "3" "47337477" "ARS-BFGL-NGS-34084" "A" "G"
"BTB-01384383" "3" "47448775" "BTB-01384383" "A" "G"
"BTB-00462925" "3" "47639897" "BTB-00462925" "A" "G"
"BTB-00462855" "3" "47677836" "BTB-00462855" "A" "G"
"BTB-01924446" "3" "47737541" "BTB-01924446" "A" "G"
"ARS-BFGL-NGS-4358" "3" "47777991" "ARS-BFGL-NGS-4358" "A" "G"
"BTB-00462671" "3" "47918979" "BTB-00462671" "A" "G"
"BTB-00462657" "3" "47947600" "BTB-00462657" "A" "G"
"ARS-BFGL-NGS-115493" "3" "47972502" "ARS-BFGL-NGS-115493" "A" "G"
"BTB-01649999" "3" "48062099" "BTB-01649999" "A" "G"
"INRA-472" "3" "48101141" "INRA-472" "A" "G"
"ARS-BFGL-NGS-2006" "3" "48168247" "ARS-BFGL-NGS-2006" "A" "G"
"BTB-00127835" "3" "48232935" "BTB-00127835" "A" "G"
"INRA-492" "3" "48313245" "INRA-492" "A" "G"
"BTB-00127618" "3" "48349888" "BTB-00127618" "A" "G"
"BTB-00127606" "3" "48392443" "BTB-00127606" "A" "G"
"ARS-BFGL-NGS-35566" "3" "48444429" "ARS-BFGL-NGS-35566" "A" "G"
"ARS-BFGL-NGS-18230" "3" "48600937" "ARS-BFGL-NGS-18230" "A" "G"
"ARS-BFGL-NGS-114558" "3" "48627062" "ARS-BFGL-NGS-114558" "A" "G"
"ARS-BFGL-NGS-79934" "3" "48692833" "ARS-BFGL-NGS-79934" "A" "G"
"ARS-BFGL-NGS-54036" "3" "48734443" "ARS-BFGL-NGS-54036" "A" "G"
"ARS-BFGL-NGS-100739" "3" "48808060" "ARS-BFGL-NGS-100739" "A" "G"
"ARS-BFGL-NGS-2325" "3" "48843387" "ARS-BFGL-NGS-2325" "A" "G"
"ARS-BFGL-NGS-24128" "3" "48935268" "ARS-BFGL-NGS-24128" "A" "G"
"ARS-BFGL-NGS-112061" "3" "48961484" "ARS-BFGL-NGS-112061" "C" "G"
"ARS-BFGL-NGS-116978" "3" "49200769" "ARS-BFGL-NGS-116978" "A" "C"
"ARS-BFGL-NGS-60373" "3" "49377491" "ARS-BFGL-NGS-60373" "A" "G"
"ARS-BFGL-NGS-119151" "3" "49544712" "ARS-BFGL-NGS-119151" "A" "G"
"ARS-BFGL-NGS-116927" "3" "49604937" "ARS-BFGL-NGS-116927" "A" "C"
"ARS-BFGL-NGS-40545" "3" "49639691" "ARS-BFGL-NGS-40545" "A" "G"
"ARS-BFGL-NGS-114827" "3" "49888628" "ARS-BFGL-NGS-114827" "A" "G"
"ARS-BFGL-NGS-103527" "3" "49894623" "ARS-BFGL-NGS-103527" "A" "G"
"ARS-BFGL-NGS-104366" "3" "50041414" "ARS-BFGL-NGS-104366" "A" "G"
"ARS-BFGL-NGS-115817" "3" "50056167" "ARS-BFGL-NGS-115817" "A" "G"
"INRA-131" "3" "50509843" "INRA-131" "A" "G"
"ARS-BFGL-NGS-119852" "3" "50624920" "ARS-BFGL-NGS-119852" "A" "T"
"ARS-BFGL-NGS-34393" "3" "50673505" "ARS-BFGL-NGS-34393" "A" "G"
"INRA-611" "3" "51399357" "INRA-611" "A" "G"
"INRA-201" "3" "51867500" "INRA-201" "A" "G"
"ARS-BFGL-NGS-85284" "3" "51914272" "ARS-BFGL-NGS-85284" "A" "G"
"INRA-618" "3" "51956243" "INRA-618" "A" "C"
"ARS-BFGL-NGS-35164" "3" "52000343" "ARS-BFGL-NGS-35164" "A" "G"
"ARS-BFGL-NGS-111399" "3" "52302576" "ARS-BFGL-NGS-111399" "A" "C"
"ARS-BFGL-NGS-105483" "3" "52329712" "ARS-BFGL-NGS-105483" "A" "G"
"ARS-BFGL-NGS-83439" "3" "52575462" "ARS-BFGL-NGS-83439" "A" "G"
"INRA-510" "3" "53000242" "INRA-510" "A" "G"
"ARS-BFGL-NGS-25387" "3" "53217333" "ARS-BFGL-NGS-25387" "A" "C"
"ARS-BFGL-NGS-38691" "3" "53296703" "ARS-BFGL-NGS-38691" "A" "C"
"INRA-687" "3" "53318789" "INRA-687" "A" "C"
"ARS-BFGL-NGS-61489" "3" "53495709" "ARS-BFGL-NGS-61489" "A" "C"
"ARS-BFGL-NGS-113707" "3" "53598182" "ARS-BFGL-NGS-113707" "A" "G"
"ARS-BFGL-NGS-109989" "3" "53638272" "ARS-BFGL-NGS-109989" "A" "G"
"ARS-BFGL-NGS-43845" "3" "53661660" "ARS-BFGL-NGS-43845" "A" "G"
"ARS-BFGL-NGS-119065" "3" "53730982" "ARS-BFGL-NGS-119065" "A" "C"
"ARS-BFGL-NGS-98515" "3" "53772746" "ARS-BFGL-NGS-98515" "A" "G"
"ARS-BFGL-NGS-43853" "3" "53923380" "ARS-BFGL-NGS-43853" "A" "G"
"ARS-BFGL-NGS-112952" "3" "53955669" "ARS-BFGL-NGS-112952" "A" "G"
"ARS-BFGL-NGS-117514" "3" "54245577" "ARS-BFGL-NGS-117514" "A" "G"
"INRA-417" "3" "54595841" "INRA-417" "A" "G"
"ARS-BFGL-NGS-62913" "3" "55218518" "ARS-BFGL-NGS-62913" "A" "G"
"INRA-685" "3" "56473625" "INRA-685" "A" "G"
"ARS-BFGL-NGS-31407" "3" "56705237" "ARS-BFGL-NGS-31407" "A" "G"
"ARS-BFGL-NGS-103935" "3" "56884677" "ARS-BFGL-NGS-103935" "A" "G"
"ARS-BFGL-NGS-71355" "3" "57005233" "ARS-BFGL-NGS-71355" "A" "G"
"INRA-691" "3" "57092692" "INRA-691" "A" "G"
"ARS-BFGL-NGS-116677" "3" "57131253" "ARS-BFGL-NGS-116677" "A" "G"
"ARS-BFGL-NGS-119366" "3" "57369567" "ARS-BFGL-NGS-119366" "A" "G"
"INRA-63" "3" "57679768" "INRA-63" "A" "G"
"ARS-BFGL-NGS-2985" "3" "57698997" "ARS-BFGL-NGS-2985" "A" "G"
"ARS-BFGL-NGS-111614" "3" "58387438" "ARS-BFGL-NGS-111614" "A" "G"
"ARS-BFGL-NGS-20652" "3" "58434544" "ARS-BFGL-NGS-20652" "A" "G"
"ARS-BFGL-NGS-109806" "3" "58697049" "ARS-BFGL-NGS-109806" "A" "G"
"ARS-BFGL-NGS-112146" "3" "58721756" "ARS-BFGL-NGS-112146" "A" "G"
"ARS-BFGL-NGS-34944" "3" "58882992" "ARS-BFGL-NGS-34944" "A" "G"
"INRA-649" "3" "58933414" "INRA-649" "A" "G"
"ARS-BFGL-NGS-81" "3" "59022652" "ARS-BFGL-NGS-81" "A" "G"
"INRA-519" "3" "59080316" "INRA-519" "A" "G"
"ARS-BFGL-NGS-16054" "3" "59354122" "ARS-BFGL-NGS-16054" "A" "G"
"INRA-451" "3" "59411832" "INRA-451" "A" "G"
"ARS-BFGL-NGS-53229" "3" "59537128" "ARS-BFGL-NGS-53229" "A" "G"
"ARS-BFGL-NGS-18095" "3" "59685435" "ARS-BFGL-NGS-18095" "A" "G"
"UA-IFASA-9204" "3" "59809071" "UA-IFASA-9204" "A" "G"
"BTB-00130211" "3" "59835074" "BTB-00130211" "A" "G"
"ARS-BFGL-NGS-79057" "3" "59859138" "ARS-BFGL-NGS-79057" "A" "C"
"ARS-BFGL-NGS-13810" "3" "59889122" "ARS-BFGL-NGS-13810" "A" "G"
"ARS-BFGL-NGS-115664" "3" "59926660" "ARS-BFGL-NGS-115664" "A" "G"
"BTB-01830087" "3" "60303679" "BTB-01830087" "A" "G"
"ARS-BFGL-NGS-68572" "3" "60362069" "ARS-BFGL-NGS-68572" "A" "G"
"BTB-01323076" "3" "60388539" "BTB-01323076" "A" "G"
"BTB-01322840" "3" "60502347" "BTB-01322840" "A" "G"
"BTB-00130969" "3" "60516915" "BTB-00130969" "A" "G"
"ARS-BFGL-NGS-110525" "3" "60570173" "ARS-BFGL-NGS-110525" "A" "C"
"BTB-00130588" "3" "60817205" "BTB-00130588" "A" "G"
"ARS-BFGL-NGS-12004" "3" "60851066" "ARS-BFGL-NGS-12004" "A" "G"
"INRA-520" "3" "60954055" "INRA-520" "A" "G"
"ARS-BFGL-NGS-111744" "3" "61052934" "ARS-BFGL-NGS-111744" "A" "C"
"BTB-00131085" "3" "61239989" "BTB-00131085" "A" "G"
"ARS-BFGL-NGS-119733" "3" "61528576" "ARS-BFGL-NGS-119733" "A" "C"
"INRA-456" "3" "61599520" "INRA-456" "A" "T"
"BTB-00131364" "3" "61630774" "BTB-00131364" "A" "G"
"ARS-BFGL-NGS-27073" "3" "61639888" "ARS-BFGL-NGS-27073" "A" "G"
"BTB-00131540" "3" "61698496" "BTB-00131540" "A" "G"
"BTB-01587097" "3" "61758600" "BTB-01587097" "A" "C"
"ARS-BFGL-NGS-112148" "3" "61920582" "ARS-BFGL-NGS-112148" "A" "C"
"INRA-638" "3" "62004226" "INRA-638" "A" "G"
"BTB-02017777" "3" "62035181" "BTB-02017777" "A" "G"
"BTB-01982674" "3" "62174708" "BTB-01982674" "A" "G"
"ARS-BFGL-NGS-15662" "3" "62196445" "ARS-BFGL-NGS-15662" "A" "G"
"BTB-01629547" "3" "62533324" "BTB-01629547" "A" "G"
"ARS-BFGL-NGS-57708" "3" "62615411" "ARS-BFGL-NGS-57708" "A" "G"
"UA-IFASA-9724" "3" "62668669" "UA-IFASA-9724" "A" "G"
"UA-IFASA-7751" "3" "62689947" "UA-IFASA-7751" "A" "G"
"BTB-01359472" "3" "62738616" "BTB-01359472" "A" "G"
"BTB-01629524" "3" "62918775" "BTB-01629524" "A" "G"
"BTB-01629562" "3" "63017796" "BTB-01629562" "A" "G"
"BTB-01215981" "3" "63315825" "BTB-01215981" "A" "G"
"BTB-01659257" "3" "63741374" "BTB-01659257" "A" "G"
"BTB-01897140" "3" "63939015" "BTB-01897140" "A" "G"
"BTB-00132114" "3" "63986613" "BTB-00132114" "A" "C"
"BTB-00132105" "3" "64012709" "BTB-00132105" "A" "G"
"BTB-00132025" "3" "64044549" "BTB-00132025" "A" "C"
"BTB-00131847" "3" "64097592" "BTB-00131847" "A" "G"
"BTB-00131742" "3" "64166020" "BTB-00131742" "A" "C"
"BTB-00131667" "3" "64186622" "BTB-00131667" "A" "G"
"BTB-00131640" "3" "64231123" "BTB-00131640" "A" "G"
"ARS-BFGL-NGS-112978" "3" "64268724" "ARS-BFGL-NGS-112978" "A" "G"
"BTB-01755216" "3" "64428546" "BTB-01755216" "A" "G"
"BTB-01755246" "3" "64467919" "BTB-01755246" "A" "G"
"BTB-01662048" "3" "64599121" "BTB-01662048" "A" "C"
"BTB-01662069" "3" "64619764" "BTB-01662069" "A" "G"
"ARS-BFGL-NGS-28774" "3" "64687676" "ARS-BFGL-NGS-28774" "A" "C"
"ARS-BFGL-NGS-24905" "3" "65303582" "ARS-BFGL-NGS-24905" "A" "G"
"BTB-01177941" "3" "65335142" "BTB-01177941" "A" "G"
"BTB-01177772" "3" "65409663" "BTB-01177772" "A" "C"
"ARS-BFGL-NGS-43553" "3" "65520107" "ARS-BFGL-NGS-43553" "C" "G"
"ARS-BFGL-NGS-11902" "3" "65567581" "ARS-BFGL-NGS-11902" "A" "G"
"BTB-01580535" "3" "65658133" "BTB-01580535" "A" "C"
"BTB-01900082" "3" "65718746" "BTB-01900082" "A" "G"
"BTB-01819775" "3" "65848664" "BTB-01819775" "A" "G"
"ARS-BFGL-NGS-19966" "3" "66111884" "ARS-BFGL-NGS-19966" "A" "G"
"INRA-439" "3" "66381935" "INRA-439" "A" "C"
"ARS-BFGL-NGS-103136" "3" "66455469" "ARS-BFGL-NGS-103136" "A" "G"
"BTB-02075090" "3" "66499809" "BTB-02075090" "A" "G"
"BTB-01203398" "3" "66625534" "BTB-01203398" "A" "C"
"BTB-01203408" "3" "66653007" "BTB-01203408" "A" "G"
"BTB-01203529" "3" "66768945" "BTB-01203529" "A" "G"
"ARS-BFGL-NGS-44279" "3" "66804676" "ARS-BFGL-NGS-44279" "A" "C"
"BTB-01203653" "3" "66846587" "BTB-01203653" "A" "C"
"ARS-BFGL-NGS-2777" "3" "66982081" "ARS-BFGL-NGS-2777" "A" "G"
"ARS-BFGL-NGS-84153" "3" "67096213" "ARS-BFGL-NGS-84153" "A" "G"
"ARS-BFGL-NGS-25259" "3" "67229918" "ARS-BFGL-NGS-25259" "A" "G"
"BTB-01387385" "3" "67255114" "BTB-01387385" "A" "G"
"BTB-01805031" "3" "67303946" "BTB-01805031" "A" "G"
"BTB-00133369" "3" "67594920" "BTB-00133369" "A" "G"
"ARS-BFGL-NGS-11705" "3" "67632435" "ARS-BFGL-NGS-11705" "A" "T"
"ARS-BFGL-NGS-95501" "3" "67672761" "ARS-BFGL-NGS-95501" "A" "G"
"INRA-400" "3" "67687750" "INRA-400" "A" "G"
"ARS-BFGL-NGS-93369" "3" "67717193" "ARS-BFGL-NGS-93369" "A" "G"
"INRA-256" "3" "67723115" "INRA-256" "A" "G"
"BTB-01535640" "3" "67860680" "BTB-01535640" "A" "G"
"BTB-01097129" "3" "67884386" "BTB-01097129" "A" "G"
"BTB-01097190" "3" "67924884" "BTB-01097190" "A" "G"
"BTB-00133036" "3" "68034408" "BTB-00133036" "A" "G"
"BTB-00268758" "3" "68078177" "BTB-00268758" "A" "G"
"ARS-BFGL-NGS-100381" "3" "68118726" "ARS-BFGL-NGS-100381" "A" "G"
"ARS-BFGL-NGS-33433" "3" "68207361" "ARS-BFGL-NGS-33433" "A" "G"
"ARS-BFGL-NGS-32201" "3" "68238543" "ARS-BFGL-NGS-32201" "A" "G"
"BTB-01097609" "3" "68271435" "BTB-01097609" "A" "G"
"BTB-01097645" "3" "68307607" "BTB-01097645" "A" "G"
"ARS-BFGL-NGS-43311" "3" "68371673" "ARS-BFGL-NGS-43311" "A" "G"
"ARS-BFGL-NGS-5902" "3" "68432145" "ARS-BFGL-NGS-5902" "A" "G"
"ARS-BFGL-NGS-118001" "3" "68465008" "ARS-BFGL-NGS-118001" "C" "G"
"BTB-01098164" "3" "68487836" "BTB-01098164" "A" "C"
"BTB-01635437" "3" "68575626" "BTB-01635437" "A" "G"
"BTB-01098205" "3" "68702409" "BTB-01098205" "A" "G"
"BTB-01749645" "3" "68822799" "BTB-01749645" "A" "G"
"ARS-BFGL-NGS-116367" "3" "68854192" "ARS-BFGL-NGS-116367" "A" "G"
"ARS-BFGL-NGS-88177" "3" "68906613" "ARS-BFGL-NGS-88177" "A" "G"
"BTB-00134027" "3" "69004282" "BTB-00134027" "A" "G"
"INRA-99" "3" "69043305" "INRA-99" "A" "C"
"BTB-00133827" "3" "69123629" "BTB-00133827" "A" "G"
"BTB-01635025" "3" "69182813" "BTB-01635025" "A" "C"
"BTB-00133734" "3" "69292666" "BTB-00133734" "A" "G"
"BTB-01711286" "3" "69391345" "BTB-01711286" "A" "G"
"ARS-BFGL-NGS-69986" "3" "69421920" "ARS-BFGL-NGS-69986" "A" "C"
"ARS-BFGL-NGS-103155" "3" "69490696" "ARS-BFGL-NGS-103155" "A" "G"
"BTB-00134823" "3" "69511339" "BTB-00134823" "A" "C"
"BTB-00134893" "3" "69579599" "BTB-00134893" "A" "G"
"BTB-00134756" "3" "69640070" "BTB-00134756" "A" "C"
"BTB-00134713" "3" "69665903" "BTB-00134713" "A" "G"
"BTB-00133671" "3" "69684308" "BTB-00133671" "C" "G"
"BTB-00134661" "3" "69716313" "BTB-00134661" "A" "G"
"ARS-BFGL-NGS-14073" "3" "70077512" "ARS-BFGL-NGS-14073" "A" "G"
"BTB-00134495" "3" "70107373" "BTB-00134495" "A" "G"
"BTB-00134979" "3" "70167658" "BTB-00134979" "A" "G"
"BTB-00134966" "3" "70190874" "BTB-00134966" "A" "G"
"BTB-00135076" "3" "70218036" "BTB-00135076" "A" "C"
"BTB-00135094" "3" "70265808" "BTB-00135094" "A" "C"
"BTB-01472286" "3" "70399891" "BTB-01472286" "A" "G"
"BTB-00096666" "3" "70496274" "BTB-00096666" "A" "C"
"BTB-01093811" "3" "70704122" "BTB-01093811" "A" "G"
"BTB-01093766" "3" "70748977" "BTB-01093766" "A" "G"
"BTB-00096498" "3" "70885343" "BTB-00096498" "A" "G"
"ARS-BFGL-NGS-8303" "3" "71190672" "ARS-BFGL-NGS-8303" "A" "G"
"BTB-01293614" "3" "71238926" "BTB-01293614" "A" "G"
"BTB-01393342" "3" "71304167" "BTB-01393342" "A" "G"
"BTB-01282002" "3" "71563255" "BTB-01282002" "A" "G"
"BTB-01392993" "3" "71596348" "BTB-01392993" "A" "C"
"BTB-01702238" "3" "71672549" "BTB-01702238" "A" "G"
"BTB-01281916" "3" "71760025" "BTB-01281916" "C" "G"
"ARS-BFGL-NGS-115928" "3" "71836680" "ARS-BFGL-NGS-115928" "A" "G"
"BTB-01905862" "3" "71882823" "BTB-01905862" "A" "C"
"BTB-01230096" "3" "71906864" "BTB-01230096" "A" "G"
"BTB-00135233" "3" "71929079" "BTB-00135233" "A" "G"
"BTB-01281817" "3" "72000950" "BTB-01281817" "A" "G"
"BTB-01281718" "3" "72067475" "BTB-01281718" "A" "G"
"BTB-01229999" "3" "72155223" "BTB-01229999" "A" "G"
"ARS-BFGL-NGS-67327" "3" "72519744" "ARS-BFGL-NGS-67327" "A" "G"
"ARS-BFGL-NGS-49057" "3" "72604524" "ARS-BFGL-NGS-49057" "C" "G"
"ARS-BFGL-NGS-48139" "3" "73229266" "ARS-BFGL-NGS-48139" "A" "T"
"ARS-BFGL-NGS-108605" "3" "73868215" "ARS-BFGL-NGS-108605" "A" "G"
"ARS-BFGL-NGS-119369" "3" "73999306" "ARS-BFGL-NGS-119369" "A" "G"
"ARS-BFGL-NGS-18931" "3" "74234478" "ARS-BFGL-NGS-18931" "A" "G"
"BTB-01071906" "3" "74240466" "BTB-01071906" "A" "G"
"ARS-BFGL-NGS-67585" "3" "74566488" "ARS-BFGL-NGS-67585" "A" "G"
"BTB-01071609" "3" "74601506" "BTB-01071609" "A" "G"
"BTB-00135542" "3" "74636373" "BTB-00135542" "A" "G"
"BTB-00135596" "3" "74897466" "BTB-00135596" "A" "G"
"ARS-BFGL-NGS-16740" "3" "75364755" "ARS-BFGL-NGS-16740" "C" "G"
"ARS-BFGL-NGS-32439" "3" "75567932" "ARS-BFGL-NGS-32439" "A" "G"
"ARS-BFGL-NGS-8612" "3" "75596061" "ARS-BFGL-NGS-8612" "A" "G"
"BTB-00135420" "3" "75690381" "BTB-00135420" "C" "G"
"BTB-01933332" "3" "75856447" "BTB-01933332" "A" "G"
"BTB-01542662" "3" "75947681" "BTB-01542662" "A" "G"
"BTB-01542625" "3" "75972207" "BTB-01542625" "A" "G"
"ARS-BFGL-NGS-40979" "3" "76035716" "ARS-BFGL-NGS-40979" "A" "C"
"BTB-00136493" "3" "76153900" "BTB-00136493" "A" "G"
"ARS-BFGL-NGS-79186" "3" "76179843" "ARS-BFGL-NGS-79186" "A" "G"
"BTB-00135877" "3" "76205196" "BTB-00135877" "A" "G"
"BTB-00136380" "3" "76297775" "BTB-00136380" "A" "G"
"BTB-00136366" "3" "76327590" "BTB-00136366" "A" "G"
"BTB-02041459" "3" "76367708" "BTB-02041459" "A" "G"
"BTB-00136311" "3" "76429465" "BTB-00136311" "A" "G"
"BTB-00136233" "3" "76454069" "BTB-00136233" "A" "G"
"UA-IFASA-5864" "3" "76566650" "UA-IFASA-5864" "A" "G"
"BTB-00136082" "3" "76618845" "BTB-00136082" "A" "C"
"ARS-BFGL-NGS-57421" "3" "76647833" "ARS-BFGL-NGS-57421" "A" "G"
"BTB-01508954" "3" "76727514" "BTB-01508954" "A" "G"
"BTB-01508965" "3" "76750610" "BTB-01508965" "A" "C"
"BTB-01509081" "3" "76797698" "BTB-01509081" "A" "G"
"BTB-01509091" "3" "76821191" "BTB-01509091" "A" "G"
"BTB-00136736" "3" "77262487" "BTB-00136736" "C" "G"
"BTB-01923614" "3" "77312933" "BTB-01923614" "A" "C"
"ARS-BFGL-NGS-66643" "3" "77404750" "ARS-BFGL-NGS-66643" "A" "G"
"BTB-01059999" "3" "77446808" "BTB-01059999" "A" "C"
"ARS-BFGL-NGS-39184" "3" "77487187" "ARS-BFGL-NGS-39184" "A" "G"
"BTB-00137106" "3" "77712209" "BTB-00137106" "A" "G"
"BTB-01869177" "3" "77846465" "BTB-01869177" "A" "G"
"BTB-00137261" "3" "77923168" "BTB-00137261" "A" "G"
"BTB-00137231" "3" "77959050" "BTB-00137231" "A" "G"
"BTB-00137287" "3" "77975986" "BTB-00137287" "A" "G"
"BTB-01917890" "3" "78018190" "BTB-01917890" "A" "G"
"ARS-BFGL-NGS-33377" "3" "78108702" "ARS-BFGL-NGS-33377" "A" "G"
"ARS-BFGL-NGS-34260" "3" "78170557" "ARS-BFGL-NGS-34260" "A" "G"
"BTB-00373687" "3" "78242632" "BTB-00373687" "A" "G"
"ARS-BFGL-NGS-114340" "3" "78323155" "ARS-BFGL-NGS-114340" "A" "G"
"ARS-BFGL-NGS-67919" "3" "78383390" "ARS-BFGL-NGS-67919" "A" "G"
"BTB-01375201" "3" "78416963" "BTB-01375201" "A" "G"
"ARS-BFGL-NGS-115005" "3" "78617992" "ARS-BFGL-NGS-115005" "A" "G"
"ARS-BFGL-NGS-111499" "3" "78644818" "ARS-BFGL-NGS-111499" "A" "G"
"BTB-01168168" "3" "78728684" "BTB-01168168" "A" "G"
"BTB-01168089" "3" "78998337" "BTB-01168089" "A" "C"
"BTB-01168059" "3" "79025375" "BTB-01168059" "A" "G"
"UA-IFASA-2622" "3" "79069350" "UA-IFASA-2622" "A" "C"
"BTB-01155362" "3" "79247381" "BTB-01155362" "C" "G"
"BTB-01155381" "3" "79282515" "BTB-01155381" "A" "C"
"ARS-BFGL-NGS-60582" "3" "79402892" "ARS-BFGL-NGS-60582" "A" "C"
"BTB-01155798" "3" "79581142" "BTB-01155798" "A" "G"
"BTB-01155479" "3" "79763958" "BTB-01155479" "A" "G"
"BTB-01155969" "3" "79777779" "BTB-01155969" "A" "G"
"ARS-BFGL-NGS-34527" "3" "79800652" "ARS-BFGL-NGS-34527" "A" "C"
"BTB-00597108" "3" "79997340" "BTB-00597108" "A" "G"
"ARS-BFGL-NGS-74572" "3" "80193703" "ARS-BFGL-NGS-74572" "A" "G"
"UA-IFASA-6589" "3" "80265751" "UA-IFASA-6589" "A" "G"
"ARS-BFGL-NGS-118303" "3" "80304501" "ARS-BFGL-NGS-118303" "A" "G"
"ARS-BFGL-NGS-118634" "3" "80437270" "ARS-BFGL-NGS-118634" "A" "C"
"ARS-BFGL-NGS-34570" "3" "80562496" "ARS-BFGL-NGS-34570" "A" "C"
"ARS-BFGL-NGS-63410" "3" "80686312" "ARS-BFGL-NGS-63410" "A" "C"
"BTB-01543508" "3" "80798088" "BTB-01543508" "A" "C"
"BTB-00138938" "3" "80860593" "BTB-00138938" "A" "G"
"ARS-BFGL-NGS-114072" "3" "80889108" "ARS-BFGL-NGS-114072" "A" "G"
"BTB-00139181" "3" "81047780" "BTB-00139181" "A" "G"
"ARS-BFGL-NGS-33471" "3" "81094906" "ARS-BFGL-NGS-33471" "A" "G"
"INRA-321" "3" "81120497" "INRA-321" "A" "C"
"ARS-BFGL-NGS-106180" "3" "81217180" "ARS-BFGL-NGS-106180" "A" "G"
"BTB-00139667" "3" "81243127" "BTB-00139667" "A" "G"
"ARS-BFGL-NGS-112987" "3" "81355108" "ARS-BFGL-NGS-112987" "A" "G"
"BTB-01832443" "3" "81379707" "BTB-01832443" "A" "C"
"BTB-00138441" "3" "81428130" "BTB-00138441" "C" "G"
"ARS-BFGL-NGS-103424" "3" "81444356" "ARS-BFGL-NGS-103424" "A" "G"
"ARS-BFGL-NGS-31952" "3" "81472159" "ARS-BFGL-NGS-31952" "A" "G"
"BTB-01876776" "3" "81550138" "BTB-01876776" "A" "C"
"BTB-00138041" "3" "81673140" "BTB-00138041" "A" "G"
"BTB-00137937" "3" "81774972" "BTB-00137937" "A" "G"
"BTB-00137929" "3" "81800637" "BTB-00137929" "A" "G"
"ARS-BFGL-NGS-77911" "3" "81881084" "ARS-BFGL-NGS-77911" "A" "G"
"BTB-01771876" "3" "81906693" "BTB-01771876" "A" "G"
"ARS-BFGL-NGS-117782" "3" "81972876" "ARS-BFGL-NGS-117782" "A" "G"
"ARS-BFGL-NGS-83572" "3" "82014166" "ARS-BFGL-NGS-83572" "A" "C"
"BTB-00139825" "3" "82037605" "BTB-00139825" "A" "C"
"ARS-BFGL-NGS-108208" "3" "82141592" "ARS-BFGL-NGS-108208" "A" "G"
"BTB-00139691" "3" "82187624" "BTB-00139691" "A" "G"
"INRA-137" "3" "82556920" "INRA-137" "C" "G"
"ARS-BFGL-NGS-34027" "3" "82623974" "ARS-BFGL-NGS-34027" "C" "G"
"BTB-00139963" "3" "82984186" "BTB-00139963" "A" "C"
"BTB-00140027" "3" "83041113" "BTB-00140027" "A" "G"
"ARS-BFGL-NGS-89351" "3" "83242603" "ARS-BFGL-NGS-89351" "A" "G"
"BTB-00140470" "3" "83410090" "BTB-00140470" "A" "G"
"BTB-00140947" "3" "83534093" "BTB-00140947" "A" "G"
"UA-IFASA-8398" "3" "83599565" "UA-IFASA-8398" "A" "G"
"ARS-BFGL-NGS-17040" "3" "83806574" "ARS-BFGL-NGS-17040" "A" "G"
"BTB-00140750" "3" "83833594" "BTB-00140750" "A" "G"
"ARS-BFGL-NGS-65863" "3" "83856945" "ARS-BFGL-NGS-65863" "A" "G"
"ARS-BFGL-NGS-96076" "3" "84150653" "ARS-BFGL-NGS-96076" "A" "G"
"ARS-BFGL-NGS-44176" "3" "84195302" "ARS-BFGL-NGS-44176" "A" "G"
"BTB-01466399" "3" "84295666" "BTB-01466399" "A" "G"
"BTB-01466258" "3" "84336502" "BTB-01466258" "A" "C"
"BTB-01466252" "3" "84343122" "BTB-01466252" "A" "G"
"ARS-BFGL-NGS-109293" "3" "84365910" "ARS-BFGL-NGS-109293" "A" "G"
"BTB-01466122" "3" "84416536" "BTB-01466122" "A" "G"
"BTB-00140587" "3" "84487946" "BTB-00140587" "A" "G"
"BTB-00146339" "3" "84542984" "BTB-00146339" "A" "G"
"BTB-02040570" "3" "84606113" "BTB-02040570" "A" "G"
"ARS-BFGL-NGS-99481" "3" "84669155" "ARS-BFGL-NGS-99481" "A" "G"
"ARS-BFGL-NGS-2215" "3" "84693517" "ARS-BFGL-NGS-2215" "A" "G"
"ARS-BFGL-NGS-14549" "3" "84764797" "ARS-BFGL-NGS-14549" "A" "C"
"BTB-00141142" "3" "84910227" "BTB-00141142" "A" "G"
"BTB-00141153" "3" "84938304" "BTB-00141153" "A" "G"
"ARS-BFGL-NGS-26530" "3" "85232050" "ARS-BFGL-NGS-26530" "A" "G"
"ARS-BFGL-NGS-103524" "3" "85253155" "ARS-BFGL-NGS-103524" "A" "C"
"ARS-BFGL-NGS-38551" "3" "85299919" "ARS-BFGL-NGS-38551" "A" "C"
"BTB-01463885" "3" "85429665" "BTB-01463885" "A" "G"
"BTB-00057954" "3" "85450050" "BTB-00057954" "A" "G"
"ARS-BFGL-NGS-32615" "3" "85552726" "ARS-BFGL-NGS-32615" "A" "G"
"ARS-BFGL-NGS-114856" "3" "85590312" "ARS-BFGL-NGS-114856" "A" "C"
"ARS-BFGL-NGS-20008" "3" "85737964" "ARS-BFGL-NGS-20008" "A" "G"
"BTB-01389905" "3" "85744437" "BTB-01389905" "A" "G"
"BTB-01389843" "3" "85764516" "BTB-01389843" "A" "G"
"BTB-01389777" "3" "85777031" "BTB-01389777" "A" "C"
"BTB-01389725" "3" "85901731" "BTB-01389725" "A" "G"
"ARS-BFGL-NGS-66463" "3" "85944553" "ARS-BFGL-NGS-66463" "A" "G"
"BTB-01240416" "3" "86121373" "BTB-01240416" "A" "G"
"BTB-01240396" "3" "86203369" "BTB-01240396" "A" "G"
"ARS-BFGL-NGS-67595" "3" "86270064" "ARS-BFGL-NGS-67595" "A" "G"
"BTB-01240360" "3" "86353035" "BTB-01240360" "A" "G"
"BTB-01240408" "3" "86393134" "BTB-01240408" "A" "T"
"BTB-00141391" "3" "86715849" "BTB-00141391" "A" "C"
"BTB-00141486" "3" "86784110" "BTB-00141486" "A" "G"
"ARS-BFGL-NGS-101320" "3" "86806376" "ARS-BFGL-NGS-101320" "A" "C"
"ARS-BFGL-NGS-29278" "3" "86865326" "ARS-BFGL-NGS-29278" "C" "G"
"ARS-BFGL-NGS-117463" "3" "86907103" "ARS-BFGL-NGS-117463" "A" "G"
"BTB-01794313" "3" "86941966" "BTB-01794313" "A" "G"
"ARS-BFGL-NGS-15341" "3" "87002768" "ARS-BFGL-NGS-15341" "A" "G"
"ARS-BFGL-NGS-4407" "3" "87068034" "ARS-BFGL-NGS-4407" "A" "G"
"ARS-BFGL-NGS-109435" "3" "87237528" "ARS-BFGL-NGS-109435" "A" "G"
"ARS-BFGL-NGS-119952" "3" "87293789" "ARS-BFGL-NGS-119952" "A" "G"
"ARS-BFGL-NGS-112185" "3" "87409431" "ARS-BFGL-NGS-112185" "A" "T"
"ARS-BFGL-NGS-26741" "3" "87486573" "ARS-BFGL-NGS-26741" "A" "G"
"ARS-BFGL-NGS-113889" "3" "87632354" "ARS-BFGL-NGS-113889" "A" "G"
"ARS-BFGL-NGS-4690" "3" "87702825" "ARS-BFGL-NGS-4690" "A" "G"
"ARS-BFGL-NGS-102929" "3" "87758663" "ARS-BFGL-NGS-102929" "A" "G"
"ARS-BFGL-NGS-110127" "3" "87809919" "ARS-BFGL-NGS-110127" "A" "G"
"ARS-BFGL-NGS-11603" "3" "87904203" "ARS-BFGL-NGS-11603" "A" "G"
"ARS-BFGL-NGS-40956" "3" "87993018" "ARS-BFGL-NGS-40956" "A" "G"
"ARS-BFGL-NGS-104209" "3" "88054073" "ARS-BFGL-NGS-104209" "C" "G"
"ARS-BFGL-NGS-102902" "3" "88136761" "ARS-BFGL-NGS-102902" "A" "G"
"ARS-BFGL-NGS-57959" "3" "88579850" "ARS-BFGL-NGS-57959" "A" "G"
"BTB-00141992" "3" "88683457" "BTB-00141992" "A" "G"
"ARS-BFGL-NGS-104839" "3" "88712390" "ARS-BFGL-NGS-104839" "A" "G"
"ARS-BFGL-NGS-3521" "3" "88741652" "ARS-BFGL-NGS-3521" "A" "G"
"BTB-00141857" "3" "88766772" "BTB-00141857" "A" "G"
"ARS-BFGL-NGS-80560" "3" "88796539" "ARS-BFGL-NGS-80560" "A" "G"
"BTB-00141843" "3" "88842253" "BTB-00141843" "A" "G"
"ARS-BFGL-NGS-100159" "3" "88864456" "ARS-BFGL-NGS-100159" "A" "G"
"BTB-00143361" "3" "88950716" "BTB-00143361" "A" "G"
"ARS-BFGL-NGS-74207" "3" "88976331" "ARS-BFGL-NGS-74207" "A" "G"
"ARS-BFGL-NGS-10080" "3" "89035862" "ARS-BFGL-NGS-10080" "A" "C"
"ARS-BFGL-NGS-18659" "3" "89193591" "ARS-BFGL-NGS-18659" "A" "G"
"BTB-00143286" "3" "89233653" "BTB-00143286" "A" "G"
"BTB-00143272" "3" "89257029" "BTB-00143272" "A" "G"
"BTB-00142919" "3" "89398993" "BTB-00142919" "A" "G"
"BTB-00142904" "3" "89422763" "BTB-00142904" "A" "G"
"ARS-BFGL-NGS-100400" "3" "89457353" "ARS-BFGL-NGS-100400" "A" "G"
"ARS-BFGL-NGS-87511" "3" "89489290" "ARS-BFGL-NGS-87511" "A" "G"
"BTB-00142718" "3" "89516613" "BTB-00142718" "A" "G"
"ARS-BFGL-NGS-100813" "3" "89555296" "ARS-BFGL-NGS-100813" "A" "G"
"ARS-BFGL-NGS-44564" "3" "89579376" "ARS-BFGL-NGS-44564" "A" "C"
"ARS-BFGL-NGS-71626" "3" "89621378" "ARS-BFGL-NGS-71626" "A" "C"
"BTB-00142582" "3" "89649212" "BTB-00142582" "A" "C"
"BTB-00142550" "3" "89718673" "BTB-00142550" "A" "G"
"BTB-00142497" "3" "89738009" "BTB-00142497" "A" "C"
"ARS-BFGL-NGS-33677" "3" "89758961" "ARS-BFGL-NGS-33677" "A" "C"
"INRA-342" "3" "89797436" "INRA-342" "A" "G"
"ARS-BFGL-NGS-33630" "3" "89897661" "ARS-BFGL-NGS-33630" "A" "G"
"BTB-00142187" "3" "89918282" "BTB-00142187" "A" "G"
"BTB-00142159" "3" "89942617" "BTB-00142159" "A" "G"
"ARS-BFGL-NGS-44533" "3" "89988580" "ARS-BFGL-NGS-44533" "A" "G"
"BTB-00141705" "3" "90043898" "BTB-00141705" "A" "G"
"BTB-01755444" "3" "90139402" "BTB-01755444" "A" "C"
"ARS-BFGL-NGS-27852" "3" "90258405" "ARS-BFGL-NGS-27852" "A" "G"
"ARS-BFGL-NGS-61705" "3" "90300101" "ARS-BFGL-NGS-61705" "A" "G"
"BTB-01295488" "3" "90367814" "BTB-01295488" "A" "G"
"ARS-BFGL-NGS-4466" "3" "90394566" "ARS-BFGL-NGS-4466" "A" "G"
"ARS-BFGL-NGS-102021" "3" "90467664" "ARS-BFGL-NGS-102021" "A" "G"
"BTB-01295576" "3" "90523019" "BTB-01295576" "A" "G"
"BTB-00143468" "3" "90639047" "BTB-00143468" "C" "G"
"ARS-BFGL-NGS-21298" "3" "90669666" "ARS-BFGL-NGS-21298" "A" "G"
"BTB-00546619" "3" "90715864" "BTB-00546619" "A" "G"
"ARS-BFGL-NGS-104009" "3" "90812068" "ARS-BFGL-NGS-104009" "A" "C"
"BTB-01294529" "3" "90870255" "BTB-01294529" "A" "C"
"BTB-00143455" "3" "90879808" "BTB-00143455" "A" "G"
"BTB-01143243" "3" "90944982" "BTB-01143243" "A" "G"
"ARS-BFGL-NGS-13119" "3" "91237656" "ARS-BFGL-NGS-13119" "A" "G"
"ARS-BFGL-NGS-40591" "3" "91304468" "ARS-BFGL-NGS-40591" "A" "C"
"ARS-BFGL-NGS-117695" "3" "91352963" "ARS-BFGL-NGS-117695" "A" "G"
"ARS-BFGL-NGS-116962" "3" "91486052" "ARS-BFGL-NGS-116962" "A" "G"
"BTB-01195369" "3" "91524310" "BTB-01195369" "A" "G"
"BTB-01195129" "3" "91644794" "BTB-01195129" "A" "T"
"BTB-01899527" "3" "91660272" "BTB-01899527" "A" "C"
"ARS-BFGL-NGS-5408" "3" "91757984" "ARS-BFGL-NGS-5408" "A" "C"
"BTB-00142063" "3" "91840020" "BTB-00142063" "A" "C"
"ARS-BFGL-NGS-58887" "3" "91877739" "ARS-BFGL-NGS-58887" "A" "G"
"ARS-BFGL-NGS-8722" "3" "91910014" "ARS-BFGL-NGS-8722" "A" "G"
"BTB-00143481" "3" "92015484" "BTB-00143481" "A" "G"
"ARS-BFGL-NGS-1062" "3" "92082212" "ARS-BFGL-NGS-1062" "A" "G"
"ARS-BFGL-NGS-118592" "3" "92144760" "ARS-BFGL-NGS-118592" "A" "G"
"ARS-BFGL-NGS-40486" "3" "92190368" "ARS-BFGL-NGS-40486" "A" "G"
"ARS-BFGL-NGS-31520" "3" "92229630" "ARS-BFGL-NGS-31520" "A" "G"
"ARS-BFGL-NGS-12795" "3" "92282547" "ARS-BFGL-NGS-12795" "A" "G"
"ARS-BFGL-NGS-29595" "3" "92304109" "ARS-BFGL-NGS-29595" "A" "G"
"ARS-BFGL-NGS-36607" "3" "92327315" "ARS-BFGL-NGS-36607" "A" "G"
"ARS-BFGL-NGS-111526" "3" "92382200" "ARS-BFGL-NGS-111526" "A" "C"
"ARS-BFGL-NGS-20205" "3" "92427474" "ARS-BFGL-NGS-20205" "A" "G"
"BTB-00143793" "3" "92447724" "BTB-00143793" "A" "T"
"ARS-BFGL-NGS-85256" "3" "92577459" "ARS-BFGL-NGS-85256" "A" "G"
"ARS-BFGL-NGS-30450" "3" "92623849" "ARS-BFGL-NGS-30450" "A" "G"
"ARS-BFGL-NGS-94913" "3" "92661872" "ARS-BFGL-NGS-94913" "A" "G"
"ARS-BFGL-NGS-32792" "3" "92794948" "ARS-BFGL-NGS-32792" "A" "G"
"BTB-00144037" "3" "92896187" "BTB-00144037" "A" "C"
"ARS-BFGL-NGS-58066" "3" "92986164" "ARS-BFGL-NGS-58066" "A" "G"
"ARS-BFGL-NGS-116828" "3" "93116911" "ARS-BFGL-NGS-116828" "A" "G"
"ARS-BFGL-NGS-24090" "3" "93163180" "ARS-BFGL-NGS-24090" "A" "G"
"ARS-BFGL-NGS-65964" "3" "93184806" "ARS-BFGL-NGS-65964" "A" "G"
"ARS-BFGL-NGS-40934" "3" "93206341" "ARS-BFGL-NGS-40934" "C" "G"
"BTB-00143960" "3" "93253204" "BTB-00143960" "A" "G"
"UA-IFASA-2729" "3" "93346014" "UA-IFASA-2729" "A" "G"
"ARS-BFGL-NGS-110079" "3" "93407420" "ARS-BFGL-NGS-110079" "A" "G"
"ARS-BFGL-NGS-2480" "3" "93497168" "ARS-BFGL-NGS-2480" "A" "G"
"ARS-BFGL-NGS-91142" "3" "93523689" "ARS-BFGL-NGS-91142" "A" "G"
"ARS-BFGL-NGS-103815" "3" "93703308" "ARS-BFGL-NGS-103815" "A" "G"
"ARS-BFGL-NGS-80689" "3" "93744226" "ARS-BFGL-NGS-80689" "A" "G"
"INRA-178" "3" "93847303" "INRA-178" "A" "G"
"BTB-01604189" "3" "93936476" "BTB-01604189" "A" "G"
"ARS-BFGL-NGS-84424" "3" "94017640" "ARS-BFGL-NGS-84424" "A" "G"
"ARS-BFGL-NGS-77516" "3" "94104219" "ARS-BFGL-NGS-77516" "A" "C"
"BTB-01517645" "3" "94212820" "BTB-01517645" "A" "G"
"INRA-431" "3" "94250186" "INRA-431" "A" "G"
"ARS-BFGL-NGS-114552" "3" "94364377" "ARS-BFGL-NGS-114552" "A" "G"
"ARS-BFGL-NGS-107522" "3" "94558099" "ARS-BFGL-NGS-107522" "A" "G"
"BTB-00145298" "3" "94602436" "BTB-00145298" "A" "G"
"BTB-00145372" "3" "94758229" "BTB-00145372" "A" "G"
"BTB-00145401" "3" "94782166" "BTB-00145401" "A" "G"
"BTB-00145863" "3" "94808128" "BTB-00145863" "A" "G"
"ARS-BFGL-NGS-116126" "3" "94980177" "ARS-BFGL-NGS-116126" "A" "G"
"ARS-BFGL-NGS-113944" "3" "95120026" "ARS-BFGL-NGS-113944" "A" "G"
"BTB-00145926" "3" "95254105" "BTB-00145926" "A" "C"
"ARS-BFGL-NGS-116734" "3" "95330250" "ARS-BFGL-NGS-116734" "A" "G"
"BTB-00145986" "3" "95392999" "BTB-00145986" "A" "G"
"BTB-00146049" "3" "95497810" "BTB-00146049" "A" "G"
"ARS-BFGL-NGS-21385" "3" "95563985" "ARS-BFGL-NGS-21385" "A" "G"
"BTB-00148014" "3" "95625202" "BTB-00148014" "A" "G"
"BTB-00146014" "3" "95723966" "BTB-00146014" "A" "G"
"BTB-02090559" "3" "95803713" "BTB-02090559" "A" "C"
"ARS-BFGL-NGS-103342" "3" "96100754" "ARS-BFGL-NGS-103342" "A" "C"
"BTB-00147118" "3" "96238184" "BTB-00147118" "A" "C"
"BTB-00147033" "3" "96293488" "BTB-00147033" "A" "G"
"BTB-00146940" "3" "96417242" "BTB-00146940" "A" "G"
"BTB-01991408" "3" "96545620" "BTB-01991408" "A" "G"
"ARS-BFGL-NGS-90515" "3" "96702795" "ARS-BFGL-NGS-90515" "A" "G"
"ARS-BFGL-NGS-69405" "3" "96729115" "ARS-BFGL-NGS-69405" "A" "C"
"ARS-BFGL-NGS-102590" "3" "96790503" "ARS-BFGL-NGS-102590" "A" "G"
"BTB-01675651" "3" "96931770" "BTB-01675651" "A" "G"
"ARS-BFGL-NGS-1871" "3" "96977712" "ARS-BFGL-NGS-1871" "A" "C"
"BTB-00033773" "3" "97132442" "BTB-00033773" "A" "G"
"BTB-00147504" "3" "97194143" "BTB-00147504" "A" "G"
"ARS-BFGL-NGS-113164" "3" "97221503" "ARS-BFGL-NGS-113164" "A" "G"
"ARS-BFGL-NGS-19108" "3" "97247352" "ARS-BFGL-NGS-19108" "A" "G"
"BTB-00147645" "3" "97288935" "BTB-00147645" "A" "G"
"BTB-00147684" "3" "97371453" "BTB-00147684" "A" "G"
"BTB-00147757" "3" "97420954" "BTB-00147757" "A" "C"
"ARS-BFGL-NGS-114466" "3" "97462890" "ARS-BFGL-NGS-114466" "A" "G"
"ARS-BFGL-NGS-67035" "3" "97533858" "ARS-BFGL-NGS-67035" "A" "G"
"ARS-BFGL-NGS-63629" "3" "97583318" "ARS-BFGL-NGS-63629" "A" "G"
"BTB-00147905" "3" "97609382" "BTB-00147905" "A" "G"
"BTB-01919893" "3" "97657233" "BTB-01919893" "A" "G"
"ARS-BFGL-NGS-113457" "3" "97975773" "ARS-BFGL-NGS-113457" "A" "G"
"ARS-BFGL-NGS-112757" "3" "98022221" "ARS-BFGL-NGS-112757" "A" "G"
"ARS-BFGL-NGS-102345" "3" "98085843" "ARS-BFGL-NGS-102345" "A" "G"
"ARS-BFGL-NGS-110549" "3" "98199726" "ARS-BFGL-NGS-110549" "A" "G"
"UA-IFASA-3979" "3" "98222548" "UA-IFASA-3979" "A" "G"
"BTB-00152030" "3" "98412071" "BTB-00152030" "A" "C"
"ARS-BFGL-NGS-30298" "3" "98422418" "ARS-BFGL-NGS-30298" "A" "G"
"ARS-BFGL-NGS-98870" "3" "98587436" "ARS-BFGL-NGS-98870" "A" "G"
"ARS-BFGL-NGS-110586" "3" "98712726" "ARS-BFGL-NGS-110586" "A" "G"
"ARS-BFGL-NGS-113053" "3" "98774663" "ARS-BFGL-NGS-113053" "A" "C"
"ARS-BFGL-NGS-105312" "3" "98819518" "ARS-BFGL-NGS-105312" "A" "G"
"BTB-00150213" "3" "98889151" "BTB-00150213" "A" "C"
"ARS-BFGL-NGS-40397" "3" "98929403" "ARS-BFGL-NGS-40397" "A" "G"
"BTB-00150138" "3" "98952564" "BTB-00150138" "A" "G"
"ARS-BFGL-NGS-25489" "3" "98978974" "ARS-BFGL-NGS-25489" "A" "G"
"ARS-BFGL-NGS-117068" "3" "99004471" "ARS-BFGL-NGS-117068" "A" "C"
"ARS-BFGL-NGS-5068" "3" "99035709" "ARS-BFGL-NGS-5068" "A" "C"
"BTB-01621981" "3" "99111024" "BTB-01621981" "A" "G"
"BTB-00962989" "3" "99188015" "BTB-00962989" "A" "G"
"ARS-BFGL-NGS-43684" "3" "99212078" "ARS-BFGL-NGS-43684" "A" "G"
"ARS-BFGL-NGS-99618" "3" "99242465" "ARS-BFGL-NGS-99618" "A" "G"
"BTB-00962887" "3" "99463049" "BTB-00962887" "A" "G"
"BTB-00962857" "3" "99525326" "BTB-00962857" "A" "G"
"ARS-BFGL-NGS-18926" "3" "99592696" "ARS-BFGL-NGS-18926" "A" "G"
"ARS-BFGL-NGS-115184" "3" "99644517" "ARS-BFGL-NGS-115184" "A" "G"
"BTB-00962714" "3" "99655499" "BTB-00962714" "A" "G"
"BTB-00962866" "3" "99809667" "BTB-00962866" "A" "G"
"ARS-BFGL-NGS-111078" "3" "99941168" "ARS-BFGL-NGS-111078" "A" "G"
"ARS-BFGL-NGS-100867" "3" "100031161" "ARS-BFGL-NGS-100867" "A" "G"
"ARS-BFGL-NGS-88686" "3" "100068719" "ARS-BFGL-NGS-88686" "A" "G"
"ARS-BFGL-NGS-116359" "3" "100184301" "ARS-BFGL-NGS-116359" "A" "G"
"ARS-BFGL-NGS-36272" "3" "100323316" "ARS-BFGL-NGS-36272" "A" "G"
"ARS-BFGL-NGS-40683" "3" "100402643" "ARS-BFGL-NGS-40683" "A" "C"
"ARS-BFGL-NGS-16203" "3" "100442675" "ARS-BFGL-NGS-16203" "A" "G"
"BTB-01852630" "3" "100563383" "BTB-01852630" "A" "G"
"BTB-01461710" "3" "100708781" "BTB-01461710" "A" "G"
"BTB-01461761" "3" "100736591" "BTB-01461761" "A" "G"
"ARS-BFGL-NGS-3757" "3" "100758921" "ARS-BFGL-NGS-3757" "A" "C"
"BTB-01461865" "3" "100789700" "BTB-01461865" "A" "G"
"BTB-01461921" "3" "100936726" "BTB-01461921" "A" "C"
"BTB-01551546" "3" "100982336" "BTB-01551546" "A" "G"
"BTB-01461869" "3" "101136271" "BTB-01461869" "A" "G"
"UA-IFASA-7459" "3" "101319929" "UA-IFASA-7459" "A" "G"
"BTB-00149135" "3" "101736746" "BTB-00149135" "A" "G"
"ARS-BFGL-NGS-3713" "3" "101785952" "ARS-BFGL-NGS-3713" "A" "G"
"ARS-BFGL-NGS-44013" "3" "101833259" "ARS-BFGL-NGS-44013" "A" "G"
"BTB-00148969" "3" "101854732" "BTB-00148969" "A" "G"
"ARS-BFGL-NGS-5703" "3" "101914613" "ARS-BFGL-NGS-5703" "A" "G"
"BTB-00152595" "3" "101942771" "BTB-00152595" "A" "G"
"ARS-BFGL-NGS-31154" "3" "102026561" "ARS-BFGL-NGS-31154" "A" "G"
"ARS-BFGL-NGS-117992" "3" "102056606" "ARS-BFGL-NGS-117992" "A" "G"
"ARS-BFGL-NGS-25027" "3" "102116186" "ARS-BFGL-NGS-25027" "A" "G"
"ARS-BFGL-NGS-8915" "3" "102162018" "ARS-BFGL-NGS-8915" "A" "G"
"ARS-BFGL-NGS-2973" "3" "102289610" "ARS-BFGL-NGS-2973" "C" "G"
"ARS-BFGL-NGS-104136" "3" "102352899" "ARS-BFGL-NGS-104136" "A" "G"
"ARS-BFGL-NGS-105245" "3" "102513835" "ARS-BFGL-NGS-105245" "A" "G"
"ARS-BFGL-NGS-32606" "3" "102630338" "ARS-BFGL-NGS-32606" "A" "G"
"BTB-00153270" "3" "102722726" "BTB-00153270" "A" "G"
"ARS-BFGL-NGS-57574" "3" "102745604" "ARS-BFGL-NGS-57574" "A" "G"
"BTB-00153367" "3" "102775859" "BTB-00153367" "A" "G"
"ARS-BFGL-NGS-102829" "3" "102810330" "ARS-BFGL-NGS-102829" "A" "G"
"ARS-BFGL-NGS-102138" "3" "103021431" "ARS-BFGL-NGS-102138" "A" "G"
"ARS-BFGL-NGS-94424" "3" "103043290" "ARS-BFGL-NGS-94424" "A" "G"
"ARS-BFGL-NGS-20122" "3" "103214562" "ARS-BFGL-NGS-20122" "A" "C"
"ARS-BFGL-NGS-38370" "3" "103238207" "ARS-BFGL-NGS-38370" "A" "G"
"ARS-BFGL-NGS-118597" "3" "103268281" "ARS-BFGL-NGS-118597" "A" "G"
"ARS-BFGL-NGS-25854" "3" "103290903" "ARS-BFGL-NGS-25854" "A" "G"
"ARS-BFGL-NGS-30263" "3" "103650423" "ARS-BFGL-NGS-30263" "A" "G"
"ARS-BFGL-NGS-29420" "3" "103728246" "ARS-BFGL-NGS-29420" "A" "G"
"ARS-BFGL-NGS-13927" "3" "103800305" "ARS-BFGL-NGS-13927" "A" "C"
"ARS-BFGL-NGS-35125" "3" "104093652" "ARS-BFGL-NGS-35125" "A" "G"
"ARS-BFGL-NGS-107015" "3" "104249570" "ARS-BFGL-NGS-107015" "A" "G"
"ARS-BFGL-NGS-114073" "3" "104771097" "ARS-BFGL-NGS-114073" "A" "G"
"ARS-BFGL-NGS-13534" "3" "104814609" "ARS-BFGL-NGS-13534" "A" "C"
"ARS-BFGL-NGS-118243" "3" "104909909" "ARS-BFGL-NGS-118243" "A" "G"
"ARS-BFGL-NGS-55043" "3" "104930456" "ARS-BFGL-NGS-55043" "A" "G"
"ARS-BFGL-NGS-1038" "3" "104971166" "ARS-BFGL-NGS-1038" "A" "G"
"ARS-BFGL-NGS-115055" "3" "104999360" "ARS-BFGL-NGS-115055" "A" "G"
"BTB-00154062" "3" "105020596" "BTB-00154062" "A" "G"
"ARS-BFGL-NGS-119590" "3" "105043063" "ARS-BFGL-NGS-119590" "A" "G"
"BTB-00154000" "3" "105064402" "BTB-00154000" "A" "G"
"ARS-BFGL-NGS-110816" "3" "105090990" "ARS-BFGL-NGS-110816" "A" "G"
"ARS-BFGL-NGS-119168" "3" "105140384" "ARS-BFGL-NGS-119168" "A" "G"
"ARS-BFGL-NGS-114028" "3" "105173273" "ARS-BFGL-NGS-114028" "A" "G"
"ARS-BFGL-NGS-59886" "3" "105209697" "ARS-BFGL-NGS-59886" "A" "G"
"ARS-BFGL-NGS-109983" "3" "105240515" "ARS-BFGL-NGS-109983" "A" "G"
"ARS-BFGL-NGS-54531" "3" "105277008" "ARS-BFGL-NGS-54531" "A" "G"
"ARS-BFGL-NGS-11573" "3" "105303500" "ARS-BFGL-NGS-11573" "A" "C"
"ARS-BFGL-NGS-113303" "3" "105336520" "ARS-BFGL-NGS-113303" "A" "C"
"ARS-BFGL-NGS-37152" "3" "105442628" "ARS-BFGL-NGS-37152" "A" "C"
"ARS-BFGL-NGS-52588" "3" "105507423" "ARS-BFGL-NGS-52588" "A" "G"
"ARS-BFGL-NGS-25455" "3" "105536719" "ARS-BFGL-NGS-25455" "A" "G"
"ARS-BFGL-NGS-116561" "3" "105576161" "ARS-BFGL-NGS-116561" "A" "T"
"ARS-BFGL-NGS-19484" "3" "105654383" "ARS-BFGL-NGS-19484" "A" "G"
"ARS-BFGL-NGS-98850" "3" "105739637" "ARS-BFGL-NGS-98850" "A" "G"
"ARS-BFGL-NGS-117787" "3" "105787535" "ARS-BFGL-NGS-117787" "A" "G"
"ARS-BFGL-NGS-81463" "3" "105819329" "ARS-BFGL-NGS-81463" "A" "G"
"ARS-BFGL-NGS-18305" "3" "105994898" "ARS-BFGL-NGS-18305" "A" "G"
"ARS-BFGL-NGS-110121" "3" "106096905" "ARS-BFGL-NGS-110121" "A" "G"
"BTB-00148881" "3" "106289280" "BTB-00148881" "A" "G"
"BTB-00148908" "3" "106293026" "BTB-00148908" "A" "G"
"INRA-111" "3" "106347242" "INRA-111" "A" "G"
"BTB-01932810" "3" "106389461" "BTB-01932810" "A" "C"
"ARS-BFGL-NGS-23119" "3" "106412527" "ARS-BFGL-NGS-23119" "A" "G"
"BTB-00148619" "3" "106442016" "BTB-00148619" "A" "G"
"BTB-00148451" "3" "106510754" "BTB-00148451" "A" "G"
"ARS-BFGL-NGS-27698" "3" "106543574" "ARS-BFGL-NGS-27698" "A" "G"
"BTB-00148396" "3" "106574782" "BTB-00148396" "A" "C"
"BTB-01676489" "3" "106611961" "BTB-01676489" "A" "G"
"ARS-BFGL-NGS-71944" "3" "106703389" "ARS-BFGL-NGS-71944" "A" "G"
"ARS-BFGL-NGS-74461" "3" "106765711" "ARS-BFGL-NGS-74461" "A" "G"
"ARS-BFGL-NGS-38199" "3" "106833383" "ARS-BFGL-NGS-38199" "A" "G"
"ARS-BFGL-NGS-40609" "3" "106963577" "ARS-BFGL-NGS-40609" "A" "C"
"ARS-BFGL-NGS-96503" "3" "107006890" "ARS-BFGL-NGS-96503" "A" "G"
"UA-IFASA-5880" "3" "107043933" "UA-IFASA-5880" "A" "G"
"ARS-BFGL-NGS-103337" "3" "107181167" "ARS-BFGL-NGS-103337" "A" "G"
"ARS-BFGL-NGS-43577" "3" "107203195" "ARS-BFGL-NGS-43577" "A" "G"
"BTB-00154673" "3" "107362756" "BTB-00154673" "A" "G"
"BTB-00154795" "3" "107386284" "BTB-00154795" "A" "G"
"BTB-00154716" "3" "107635333" "BTB-00154716" "A" "G"
"BTB-00154681" "3" "107698286" "BTB-00154681" "A" "G"
"ARS-BFGL-NGS-4585" "3" "107748322" "ARS-BFGL-NGS-4585" "A" "G"
"ARS-BFGL-NGS-107219" "3" "107807020" "ARS-BFGL-NGS-107219" "A" "G"
"ARS-BFGL-NGS-114139" "3" "107963026" "ARS-BFGL-NGS-114139" "A" "G"
"ARS-BFGL-NGS-31442" "3" "108000672" "ARS-BFGL-NGS-31442" "A" "G"
"BTB-00155085" "3" "108053826" "BTB-00155085" "A" "G"
"ARS-BFGL-NGS-113079" "3" "108074024" "ARS-BFGL-NGS-113079" "A" "G"
"ARS-BFGL-NGS-37288" "3" "108103203" "ARS-BFGL-NGS-37288" "A" "C"
"ARS-BFGL-NGS-34880" "3" "108129497" "ARS-BFGL-NGS-34880" "A" "C"
"BTB-00154898" "3" "108149565" "BTB-00154898" "A" "G"
"ARS-BFGL-NGS-107731" "3" "108189998" "ARS-BFGL-NGS-107731" "A" "G"
"ARS-BFGL-NGS-28282" "3" "108257297" "ARS-BFGL-NGS-28282" "A" "G"
"ARS-BFGL-NGS-70647" "3" "108283132" "ARS-BFGL-NGS-70647" "A" "C"
"ARS-BFGL-NGS-66328" "3" "108377884" "ARS-BFGL-NGS-66328" "A" "G"
"ARS-BFGL-NGS-23576" "3" "108427681" "ARS-BFGL-NGS-23576" "A" "G"
"ARS-BFGL-NGS-112726" "3" "108483066" "ARS-BFGL-NGS-112726" "A" "C"
"ARS-BFGL-NGS-116391" "3" "108528219" "ARS-BFGL-NGS-116391" "A" "C"
"ARS-BFGL-NGS-14687" "3" "108594928" "ARS-BFGL-NGS-14687" "A" "G"
"ARS-BFGL-NGS-117810" "3" "108630391" "ARS-BFGL-NGS-117810" "A" "C"
"ARS-BFGL-NGS-12226" "3" "108830101" "ARS-BFGL-NGS-12226" "A" "G"
"ARS-BFGL-NGS-91446" "3" "109015666" "ARS-BFGL-NGS-91446" "A" "G"
"ARS-BFGL-NGS-118037" "3" "109036828" "ARS-BFGL-NGS-118037" "A" "G"
"ARS-BFGL-NGS-87394" "3" "109111375" "ARS-BFGL-NGS-87394" "A" "G"
"ARS-BFGL-NGS-181" "3" "109157709" "ARS-BFGL-NGS-181" "A" "C"
"ARS-BFGL-NGS-60487" "3" "109197586" "ARS-BFGL-NGS-60487" "A" "G"
"ARS-BFGL-NGS-39799" "3" "109303922" "ARS-BFGL-NGS-39799" "A" "G"
"ARS-BFGL-NGS-32541" "3" "109417883" "ARS-BFGL-NGS-32541" "A" "G"
"ARS-BFGL-NGS-113490" "3" "109493541" "ARS-BFGL-NGS-113490" "A" "G"
"ARS-BFGL-NGS-83416" "3" "109542930" "ARS-BFGL-NGS-83416" "A" "G"
"ARS-BFGL-NGS-111293" "3" "109565152" "ARS-BFGL-NGS-111293" "A" "G"
"ARS-BFGL-NGS-114817" "3" "109619527" "ARS-BFGL-NGS-114817" "A" "C"
"ARS-BFGL-NGS-103191" "3" "109702946" "ARS-BFGL-NGS-103191" "A" "G"
"ARS-BFGL-NGS-54892" "3" "109757416" "ARS-BFGL-NGS-54892" "A" "G"
"ARS-BFGL-NGS-34881" "3" "109979312" "ARS-BFGL-NGS-34881" "A" "G"
"ARS-BFGL-NGS-22796" "3" "110014389" "ARS-BFGL-NGS-22796" "A" "C"
"ARS-BFGL-NGS-106737" "3" "110043222" "ARS-BFGL-NGS-106737" "A" "G"
"ARS-BFGL-NGS-102149" "3" "110078547" "ARS-BFGL-NGS-102149" "A" "G"
"INRA-329" "3" "110137012" "INRA-329" "A" "G"
"BTB-00156159" "3" "110242807" "BTB-00156159" "A" "G"
"ARS-BFGL-NGS-105427" "3" "110272602" "ARS-BFGL-NGS-105427" "A" "G"
"BTB-00156248" "3" "110422692" "BTB-00156248" "A" "G"
"ARS-BFGL-NGS-26847" "3" "110558160" "ARS-BFGL-NGS-26847" "A" "C"
"ARS-BFGL-NGS-107194" "3" "110642401" "ARS-BFGL-NGS-107194" "A" "G"
"ARS-BFGL-NGS-40837" "3" "110766510" "ARS-BFGL-NGS-40837" "A" "G"
"BTB-00156558" "3" "110818143" "BTB-00156558" "A" "G"
"ARS-BFGL-NGS-32157" "3" "110830615" "ARS-BFGL-NGS-32157" "A" "G"
"BTB-00156546" "3" "110842832" "BTB-00156546" "A" "G"
"ARS-BFGL-NGS-3489" "3" "110902013" "ARS-BFGL-NGS-3489" "A" "C"
"BTB-00390861" "3" "111001826" "BTB-00390861" "A" "G"
"BTB-00156807" "3" "111072192" "BTB-00156807" "A" "G"
"BTB-00156662" "3" "111249977" "BTB-00156662" "A" "C"
"ARS-BFGL-NGS-15623" "3" "111276607" "ARS-BFGL-NGS-15623" "A" "G"
"ARS-BFGL-NGS-118207" "3" "111458159" "ARS-BFGL-NGS-118207" "A" "G"
"ARS-BFGL-NGS-25919" "3" "111525119" "ARS-BFGL-NGS-25919" "A" "G"
"ARS-BFGL-NGS-13753" "3" "111598515" "ARS-BFGL-NGS-13753" "A" "G"
"BTB-00157833" "3" "111842741" "BTB-00157833" "A" "G"
"ARS-BFGL-NGS-82373" "3" "111887731" "ARS-BFGL-NGS-82373" "A" "G"
"ARS-BFGL-NGS-32314" "3" "112024623" "ARS-BFGL-NGS-32314" "A" "G"
"ARS-BFGL-NGS-74948" "3" "112135228" "ARS-BFGL-NGS-74948" "A" "C"
"BTB-01948148" "3" "112286655" "BTB-01948148" "A" "G"
"ARS-BFGL-NGS-37809" "3" "112361478" "ARS-BFGL-NGS-37809" "A" "G"
"ARS-BFGL-NGS-44131" "3" "112416215" "ARS-BFGL-NGS-44131" "A" "C"
"ARS-BFGL-NGS-6202" "3" "112443572" "ARS-BFGL-NGS-6202" "A" "G"
"ARS-BFGL-NGS-85333" "3" "112542497" "ARS-BFGL-NGS-85333" "A" "G"
"ARS-BFGL-NGS-97849" "3" "112574733" "ARS-BFGL-NGS-97849" "A" "G"
"ARS-BFGL-NGS-71345" "3" "112600644" "ARS-BFGL-NGS-71345" "A" "G"
"ARS-BFGL-NGS-110683" "3" "112673479" "ARS-BFGL-NGS-110683" "A" "C"
"ARS-BFGL-NGS-1158" "3" "112749121" "ARS-BFGL-NGS-1158" "A" "G"
"ARS-BFGL-NGS-18163" "3" "112830526" "ARS-BFGL-NGS-18163" "A" "G"
"ARS-BFGL-NGS-115246" "3" "112866890" "ARS-BFGL-NGS-115246" "A" "C"
"ARS-BFGL-NGS-19581" "3" "112922761" "ARS-BFGL-NGS-19581" "A" "G"
"ARS-BFGL-NGS-55894" "3" "112955526" "ARS-BFGL-NGS-55894" "A" "G"
"BTB-00158983" "3" "113524798" "BTB-00158983" "A" "G"
"ARS-BFGL-NGS-54891" "3" "113637867" "ARS-BFGL-NGS-54891" "A" "C"
"ARS-BFGL-NGS-1337" "3" "113666410" "ARS-BFGL-NGS-1337" "A" "C"
"BTB-00158861" "3" "113701688" "BTB-00158861" "C" "G"
"ARS-BFGL-NGS-115970" "3" "113736435" "ARS-BFGL-NGS-115970" "A" "G"
"ARS-BFGL-NGS-43320" "3" "113845303" "ARS-BFGL-NGS-43320" "A" "G"
"BTB-01626709" "3" "113907407" "BTB-01626709" "A" "G"
"BTB-01626711" "3" "113930518" "BTB-01626711" "A" "G"
"BTB-01648149" "3" "113991679" "BTB-01648149" "A" "G"
"ARS-BFGL-NGS-43764" "3" "114170005" "ARS-BFGL-NGS-43764" "A" "G"
"ARS-BFGL-NGS-22015" "3" "114191841" "ARS-BFGL-NGS-22015" "A" "G"
"BTB-01406305" "3" "114220425" "BTB-01406305" "A" "G"
"ARS-BFGL-NGS-116451" "3" "114252911" "ARS-BFGL-NGS-116451" "A" "C"
"ARS-BFGL-NGS-84593" "3" "114388249" "ARS-BFGL-NGS-84593" "A" "G"
"ARS-BFGL-NGS-17285" "3" "114485022" "ARS-BFGL-NGS-17285" "A" "G"
"ARS-BFGL-NGS-106280" "3" "114505164" "ARS-BFGL-NGS-106280" "A" "G"
"ARS-BFGL-NGS-65126" "3" "114526324" "ARS-BFGL-NGS-65126" "A" "C"
"ARS-BFGL-NGS-62557" "3" "114583055" "ARS-BFGL-NGS-62557" "A" "G"
"ARS-BFGL-NGS-100462" "3" "114616030" "ARS-BFGL-NGS-100462" "A" "G"
"BTB-00157794" "3" "114672300" "BTB-00157794" "A" "C"
"ARS-BFGL-NGS-59537" "3" "114703617" "ARS-BFGL-NGS-59537" "A" "G"
"ARS-BFGL-NGS-10529" "3" "114766179" "ARS-BFGL-NGS-10529" "A" "G"
"BTB-00160155" "3" "114797789" "BTB-00160155" "A" "G"
"ARS-BFGL-NGS-25543" "3" "114819228" "ARS-BFGL-NGS-25543" "A" "G"
"ARS-BFGL-NGS-108947" "3" "114873116" "ARS-BFGL-NGS-108947" "A" "C"
"BTB-00160067" "3" "114911444" "BTB-00160067" "A" "G"
"ARS-BFGL-NGS-2210" "3" "114940539" "ARS-BFGL-NGS-2210" "A" "G"
"ARS-BFGL-NGS-2229" "3" "114995892" "ARS-BFGL-NGS-2229" "A" "G"
"ARS-BFGL-NGS-115035" "3" "115036354" "ARS-BFGL-NGS-115035" "A" "G"
"ARS-BFGL-NGS-85967" "3" "115072265" "ARS-BFGL-NGS-85967" "A" "G"
"BTB-00159970" "3" "115093403" "BTB-00159970" "A" "C"
"BTB-00159950" "3" "115140743" "BTB-00159950" "A" "G"
"ARS-BFGL-NGS-58196" "3" "115369820" "ARS-BFGL-NGS-58196" "A" "G"
"BTB-02088155" "3" "115395556" "BTB-02088155" "A" "G"
"BTB-01326963" "3" "115439388" "BTB-01326963" "A" "G"
"ARS-BFGL-NGS-115542" "3" "115472137" "ARS-BFGL-NGS-115542" "A" "C"
"ARS-BFGL-NGS-113768" "3" "115537299" "ARS-BFGL-NGS-113768" "A" "C"
"ARS-BFGL-NGS-64994" "3" "115600635" "ARS-BFGL-NGS-64994" "A" "C"
"ARS-BFGL-NGS-29544" "3" "115630359" "ARS-BFGL-NGS-29544" "A" "G"
"ARS-BFGL-NGS-2988" "3" "115699810" "ARS-BFGL-NGS-2988" "A" "G"
"ARS-BFGL-NGS-116794" "3" "115730569" "ARS-BFGL-NGS-116794" "A" "G"
"ARS-BFGL-NGS-101112" "3" "115957406" "ARS-BFGL-NGS-101112" "A" "G"
"BTB-00160644" "3" "115984091" "BTB-00160644" "A" "G"
"ARS-BFGL-NGS-83233" "3" "116012143" "ARS-BFGL-NGS-83233" "A" "G"
"BTB-00160676" "3" "116035968" "BTB-00160676" "A" "G"
"ARS-BFGL-NGS-119955" "3" "116061795" "ARS-BFGL-NGS-119955" "A" "C"
"ARS-BFGL-NGS-114175" "3" "116131960" "ARS-BFGL-NGS-114175" "A" "G"
"ARS-BFGL-NGS-38891" "3" "116193622" "ARS-BFGL-NGS-38891" "A" "G"
"ARS-BFGL-NGS-41558" "3" "116233438" "ARS-BFGL-NGS-41558" "A" "C"
"BTB-00160996" "3" "116304940" "BTB-00160996" "A" "G"
"ARS-BFGL-NGS-104832" "3" "116406001" "ARS-BFGL-NGS-104832" "A" "G"
"ARS-BFGL-NGS-44462" "3" "116425456" "ARS-BFGL-NGS-44462" "A" "G"
"ARS-BFGL-NGS-41297" "3" "116527252" "ARS-BFGL-NGS-41297" "A" "G"
"ARS-BFGL-NGS-23162" "3" "116574964" "ARS-BFGL-NGS-23162" "A" "C"
"ARS-BFGL-NGS-80276" "3" "116654687" "ARS-BFGL-NGS-80276" "A" "G"
"ARS-BFGL-NGS-3169" "3" "116694369" "ARS-BFGL-NGS-3169" "A" "G"
"ARS-BFGL-NGS-32677" "3" "116943803" "ARS-BFGL-NGS-32677" "A" "G"
"ARS-BFGL-NGS-35462" "3" "116968644" "ARS-BFGL-NGS-35462" "A" "G"
"ARS-BFGL-NGS-26479" "3" "116990141" "ARS-BFGL-NGS-26479" "A" "C"
"ARS-BFGL-NGS-95951" "3" "117023378" "ARS-BFGL-NGS-95951" "A" "G"
"ARS-BFGL-NGS-34496" "3" "117061271" "ARS-BFGL-NGS-34496" "A" "G"
"ARS-BFGL-NGS-7438" "3" "117155645" "ARS-BFGL-NGS-7438" "A" "C"
"ARS-BFGL-NGS-105543" "3" "117232908" "ARS-BFGL-NGS-105543" "A" "G"
"BTB-00162978" "3" "117327426" "BTB-00162978" "A" "G"
"ARS-BFGL-NGS-69961" "3" "117463394" "ARS-BFGL-NGS-69961" "A" "G"
"ARS-BFGL-NGS-116445" "3" "117502262" "ARS-BFGL-NGS-116445" "A" "G"
"BTB-00163323" "3" "117557450" "BTB-00163323" "A" "G"
"ARS-BFGL-NGS-102745" "3" "117575562" "ARS-BFGL-NGS-102745" "A" "G"
"ARS-BFGL-NGS-7410" "3" "117607230" "ARS-BFGL-NGS-7410" "A" "G"
"BTB-00163570" "3" "117652189" "BTB-00163570" "A" "G"
"ARS-BFGL-NGS-27579" "3" "117712313" "ARS-BFGL-NGS-27579" "A" "G"
"ARS-BFGL-NGS-58312" "3" "117725426" "ARS-BFGL-NGS-58312" "A" "G"
"ARS-BFGL-NGS-91769" "3" "117786391" "ARS-BFGL-NGS-91769" "A" "G"
"ARS-BFGL-NGS-10379" "3" "117960375" "ARS-BFGL-NGS-10379" "A" "G"
"ARS-BFGL-NGS-101315" "3" "118037523" "ARS-BFGL-NGS-101315" "A" "G"
"ARS-BFGL-NGS-75987" "3" "118061120" "ARS-BFGL-NGS-75987" "A" "C"
"ARS-BFGL-NGS-90439" "3" "118098722" "ARS-BFGL-NGS-90439" "A" "G"
"ARS-BFGL-NGS-35269" "3" "118124014" "ARS-BFGL-NGS-35269" "A" "C"
"BTB-00163972" "3" "118145216" "BTB-00163972" "A" "G"
"ARS-BFGL-NGS-39448" "3" "118214045" "ARS-BFGL-NGS-39448" "A" "G"
"ARS-BFGL-NGS-105174" "3" "118346051" "ARS-BFGL-NGS-105174" "A" "G"
"ARS-BFGL-NGS-72055" "3" "118397556" "ARS-BFGL-NGS-72055" "A" "G"
"ARS-BFGL-NGS-30038" "3" "118518956" "ARS-BFGL-NGS-30038" "A" "C"
"ARS-BFGL-NGS-116145" "3" "118671665" "ARS-BFGL-NGS-116145" "A" "G"
"ARS-BFGL-NGS-35013" "3" "118715700" "ARS-BFGL-NGS-35013" "A" "C"
"ARS-BFGL-NGS-107739" "3" "118813014" "ARS-BFGL-NGS-107739" "A" "G"
"ARS-BFGL-NGS-115757" "3" "118859918" "ARS-BFGL-NGS-115757" "A" "G"
"ARS-BFGL-NGS-7542" "3" "118963574" "ARS-BFGL-NGS-7542" "A" "G"
"ARS-BFGL-NGS-76298" "3" "120446774" "ARS-BFGL-NGS-76298" "A" "G"
"ARS-BFGL-NGS-223" "3" "120501439" "ARS-BFGL-NGS-223" "A" "G"
"ARS-BFGL-NGS-103152" "3" "120547501" "ARS-BFGL-NGS-103152" "A" "G"
"BTB-00161805" "3" "120573628" "BTB-00161805" "A" "G"
"ARS-BFGL-NGS-110914" "3" "120689753" "ARS-BFGL-NGS-110914" "A" "G"
"ARS-BFGL-NGS-104799" "3" "120772981" "ARS-BFGL-NGS-104799" "A" "G"
"ARS-BFGL-NGS-1034" "3" "120793177" "ARS-BFGL-NGS-1034" "A" "G"
"ARS-BFGL-NGS-115266" "3" "120860510" "ARS-BFGL-NGS-115266" "A" "G"
"BTB-00161751" "3" "120891162" "BTB-00161751" "A" "G"
"BTB-01784003" "3" "121025205" "BTB-01784003" "A" "G"
"ARS-BFGL-NGS-6917" "3" "121087285" "ARS-BFGL-NGS-6917" "A" "T"
"ARS-BFGL-NGS-57543" "3" "121098536" "ARS-BFGL-NGS-57543" "A" "G"
"ARS-BFGL-NGS-109754" "3" "121128372" "ARS-BFGL-NGS-109754" "A" "G"
"ARS-BFGL-NGS-108682" "3" "121179950" "ARS-BFGL-NGS-108682" "A" "C"
"ARS-BFGL-NGS-68307" "3" "121203750" "ARS-BFGL-NGS-68307" "A" "G"
"ARS-BFGL-NGS-101343" "3" "121228888" "ARS-BFGL-NGS-101343" "A" "G"
"ARS-BFGL-NGS-30905" "3" "121251149" "ARS-BFGL-NGS-30905" "A" "G"
"ARS-BFGL-NGS-12670" "3" "121374825" "ARS-BFGL-NGS-12670" "A" "G"
"ARS-BFGL-NGS-114472" "4" "253919" "ARS-BFGL-NGS-114472" "A" "C"
"ARS-BFGL-NGS-18108" "4" "870437" "ARS-BFGL-NGS-18108" "A" "G"
"ARS-BFGL-NGS-40647" "4" "1376938" "ARS-BFGL-NGS-40647" "A" "C"
"ARS-BFGL-NGS-102687" "4" "1414719" "ARS-BFGL-NGS-102687" "A" "C"
"ARS-BFGL-NGS-42949" "4" "1435275" "ARS-BFGL-NGS-42949" "A" "G"
"ARS-BFGL-NGS-22697" "4" "1521968" "ARS-BFGL-NGS-22697" "A" "G"
"ARS-BFGL-NGS-39239" "4" "1598747" "ARS-BFGL-NGS-39239" "A" "G"
"ARS-BFGL-NGS-114514" "4" "1944399" "ARS-BFGL-NGS-114514" "A" "G"
"ARS-BFGL-NGS-949" "4" "2375330" "ARS-BFGL-NGS-949" "A" "G"
"ARS-BFGL-NGS-10160" "4" "2817401" "ARS-BFGL-NGS-10160" "A" "G"
"ARS-BFGL-NGS-57926" "4" "3344403" "ARS-BFGL-NGS-57926" "A" "G"
"ARS-BFGL-NGS-71592" "4" "3516845" "ARS-BFGL-NGS-71592" "A" "C"
"ARS-BFGL-NGS-24888" "4" "3583133" "ARS-BFGL-NGS-24888" "A" "G"
"ARS-BFGL-NGS-117422" "4" "3755210" "ARS-BFGL-NGS-117422" "A" "G"
"ARS-BFGL-NGS-115291" "4" "4090824" "ARS-BFGL-NGS-115291" "A" "G"
"ARS-BFGL-NGS-100374" "4" "4258236" "ARS-BFGL-NGS-100374" "A" "G"
"ARS-BFGL-NGS-81557" "4" "4282334" "ARS-BFGL-NGS-81557" "A" "G"
"UA-IFASA-6828" "4" "4302472" "UA-IFASA-6828" "A" "G"
"ARS-BFGL-NGS-113798" "4" "4340312" "ARS-BFGL-NGS-113798" "A" "G"
"ARS-BFGL-NGS-6621" "4" "4508164" "ARS-BFGL-NGS-6621" "A" "G"
"ARS-BFGL-NGS-104060" "4" "4593967" "ARS-BFGL-NGS-104060" "A" "G"
"ARS-BFGL-NGS-19875" "4" "4699190" "ARS-BFGL-NGS-19875" "A" "G"
"ARS-BFGL-NGS-57716" "4" "4728423" "ARS-BFGL-NGS-57716" "A" "G"
"ARS-BFGL-NGS-17279" "4" "4767650" "ARS-BFGL-NGS-17279" "A" "G"
"ARS-BFGL-NGS-75685" "4" "4840652" "ARS-BFGL-NGS-75685" "A" "G"
"ARS-BFGL-NGS-118723" "4" "4931375" "ARS-BFGL-NGS-118723" "A" "G"
"ARS-BFGL-NGS-95980" "4" "4954043" "ARS-BFGL-NGS-95980" "A" "G"
"ARS-BFGL-NGS-41865" "4" "4988616" "ARS-BFGL-NGS-41865" "A" "G"
"ARS-BFGL-NGS-91047" "4" "5032584" "ARS-BFGL-NGS-91047" "A" "G"
"ARS-BFGL-NGS-112260" "4" "5061724" "ARS-BFGL-NGS-112260" "A" "G"
"ARS-BFGL-NGS-60734" "4" "5090934" "ARS-BFGL-NGS-60734" "A" "G"
"ARS-BFGL-NGS-36821" "4" "5221637" "ARS-BFGL-NGS-36821" "A" "G"
"ARS-BFGL-NGS-26036" "4" "5262797" "ARS-BFGL-NGS-26036" "A" "T"
"ARS-BFGL-NGS-5701" "4" "5424181" "ARS-BFGL-NGS-5701" "A" "G"
"ARS-BFGL-NGS-55059" "4" "5463939" "ARS-BFGL-NGS-55059" "A" "C"
"ARS-BFGL-NGS-20734" "4" "6049251" "ARS-BFGL-NGS-20734" "A" "G"
"ARS-BFGL-NGS-104086" "4" "6248795" "ARS-BFGL-NGS-104086" "A" "G"
"ARS-BFGL-NGS-66869" "4" "6337362" "ARS-BFGL-NGS-66869" "A" "G"
"ARS-BFGL-NGS-82018" "4" "6470892" "ARS-BFGL-NGS-82018" "A" "G"
"ARS-BFGL-NGS-46206" "4" "6797677" "ARS-BFGL-NGS-46206" "A" "T"
"BTB-00165156" "4" "6842949" "BTB-00165156" "A" "C"
"BTB-00165088" "4" "6866807" "BTB-00165088" "A" "G"
"BTB-01902057" "4" "6879536" "BTB-01902057" "A" "G"
"ARS-BFGL-NGS-89749" "4" "6902207" "ARS-BFGL-NGS-89749" "A" "G"
"ARS-BFGL-NGS-103761" "4" "6968786" "ARS-BFGL-NGS-103761" "A" "G"
"ARS-BFGL-NGS-118155" "4" "7025908" "ARS-BFGL-NGS-118155" "A" "G"
"BTB-01511967" "4" "7083533" "BTB-01511967" "A" "C"
"ARS-BFGL-NGS-6424" "4" "7116629" "ARS-BFGL-NGS-6424" "A" "G"
"BTB-02078736" "4" "7212576" "BTB-02078736" "A" "G"
"BTB-01580681" "4" "7285114" "BTB-01580681" "A" "G"
"ARS-BFGL-NGS-57919" "4" "7313536" "ARS-BFGL-NGS-57919" "A" "G"
"BTB-00685072" "4" "7338370" "BTB-00685072" "A" "G"
"ARS-BFGL-NGS-71657" "4" "7366793" "ARS-BFGL-NGS-71657" "A" "G"
"ARS-BFGL-NGS-34749" "4" "7508951" "ARS-BFGL-NGS-34749" "A" "G"
"ARS-BFGL-NGS-79631" "4" "7530876" "ARS-BFGL-NGS-79631" "A" "C"
"ARS-BFGL-NGS-48368" "4" "7594520" "ARS-BFGL-NGS-48368" "C" "G"
"ARS-BFGL-NGS-106704" "4" "7681542" "ARS-BFGL-NGS-106704" "A" "G"
"BTB-01951988" "4" "7708368" "BTB-01951988" "A" "G"
"ARS-BFGL-NGS-109936" "4" "7823707" "ARS-BFGL-NGS-109936" "A" "G"
"ARS-BFGL-NGS-61702" "4" "7870863" "ARS-BFGL-NGS-61702" "A" "G"
"ARS-BFGL-NGS-114611" "4" "7942727" "ARS-BFGL-NGS-114611" "A" "G"
"ARS-BFGL-NGS-12856" "4" "8155616" "ARS-BFGL-NGS-12856" "A" "C"
"BTB-01643687" "4" "8200949" "BTB-01643687" "A" "C"
"ARS-BFGL-NGS-31713" "4" "8251640" "ARS-BFGL-NGS-31713" "A" "G"
"ARS-BFGL-NGS-34128" "4" "8403456" "ARS-BFGL-NGS-34128" "A" "G"
"BTB-01244791" "4" "8495236" "BTB-01244791" "A" "C"
"ARS-BFGL-NGS-93391" "4" "8625321" "ARS-BFGL-NGS-93391" "A" "G"
"ARS-BFGL-NGS-10858" "4" "8665331" "ARS-BFGL-NGS-10858" "A" "C"
"ARS-BFGL-NGS-110061" "4" "8779979" "ARS-BFGL-NGS-110061" "A" "G"
"ARS-BFGL-NGS-70391" "4" "8943433" "ARS-BFGL-NGS-70391" "A" "C"
"BTB-01652367" "4" "8991180" "BTB-01652367" "A" "G"
"ARS-BFGL-NGS-106409" "4" "9048776" "ARS-BFGL-NGS-106409" "A" "G"
"BTB-00165658" "4" "9249035" "BTB-00165658" "A" "G"
"ARS-BFGL-NGS-10539" "4" "9324270" "ARS-BFGL-NGS-10539" "A" "G"
"BTB-00165398" "4" "9404614" "BTB-00165398" "A" "G"
"BTB-01476402" "4" "9471143" "BTB-01476402" "A" "G"
"BTB-01476421" "4" "9513258" "BTB-01476421" "A" "C"
"BTB-00165541" "4" "9555206" "BTB-00165541" "A" "G"
"ARS-BFGL-NGS-109843" "4" "9615916" "ARS-BFGL-NGS-109843" "A" "T"
"BTB-00165617" "4" "9671376" "BTB-00165617" "A" "C"
"ARS-BFGL-NGS-79026" "4" "9702686" "ARS-BFGL-NGS-79026" "A" "G"
"ARS-BFGL-NGS-27931" "4" "9726535" "ARS-BFGL-NGS-27931" "A" "G"
"ARS-BFGL-NGS-112143" "4" "9748719" "ARS-BFGL-NGS-112143" "A" "C"
"ARS-BFGL-NGS-26731" "4" "9802046" "ARS-BFGL-NGS-26731" "A" "G"
"ARS-BFGL-NGS-112129" "4" "9837443" "ARS-BFGL-NGS-112129" "A" "G"
"ARS-BFGL-NGS-78920" "4" "9968578" "ARS-BFGL-NGS-78920" "A" "G"
"ARS-BFGL-NGS-64636" "4" "10235907" "ARS-BFGL-NGS-64636" "A" "G"
"BTB-01200056" "4" "10608965" "BTB-01200056" "A" "G"
"BTB-01831345" "4" "10648384" "BTB-01831345" "A" "G"
"ARS-BFGL-NGS-68586" "4" "10689062" "ARS-BFGL-NGS-68586" "A" "G"
"BTB-00166030" "4" "10715105" "BTB-00166030" "A" "G"
"BTB-01695573" "4" "10794285" "BTB-01695573" "A" "C"
"ARS-BFGL-NGS-60306" "4" "10841109" "ARS-BFGL-NGS-60306" "A" "G"
"ARS-BFGL-NGS-102120" "4" "10883984" "ARS-BFGL-NGS-102120" "A" "C"
"BTB-01841922" "4" "10967124" "BTB-01841922" "A" "G"
"BTB-01873064" "4" "10994381" "BTB-01873064" "A" "G"
"ARS-BFGL-NGS-39533" "4" "11098039" "ARS-BFGL-NGS-39533" "C" "G"
"ARS-BFGL-NGS-74263" "4" "11176127" "ARS-BFGL-NGS-74263" "A" "C"
"ARS-BFGL-NGS-118059" "4" "11215149" "ARS-BFGL-NGS-118059" "A" "G"
"ARS-BFGL-NGS-105052" "4" "11355642" "ARS-BFGL-NGS-105052" "A" "T"
"BTB-00166174" "4" "11560877" "BTB-00166174" "A" "G"
"ARS-BFGL-NGS-31916" "4" "11840270" "ARS-BFGL-NGS-31916" "A" "C"
"ARS-BFGL-NGS-48662" "4" "12068919" "ARS-BFGL-NGS-48662" "C" "G"
"ARS-BFGL-NGS-78129" "4" "12144709" "ARS-BFGL-NGS-78129" "A" "C"
"ARS-BFGL-NGS-12804" "4" "12342333" "ARS-BFGL-NGS-12804" "A" "G"
"ARS-BFGL-NGS-48351" "4" "12526900" "ARS-BFGL-NGS-48351" "C" "G"
"ARS-BFGL-NGS-94150" "4" "12560933" "ARS-BFGL-NGS-94150" "A" "G"
"ARS-BFGL-NGS-33824" "4" "12760440" "ARS-BFGL-NGS-33824" "A" "G"
"ARS-BFGL-NGS-68531" "4" "13061952" "ARS-BFGL-NGS-68531" "A" "C"
"ARS-BFGL-NGS-15904" "4" "13148484" "ARS-BFGL-NGS-15904" "A" "G"
"ARS-BFGL-NGS-103410" "4" "13235238" "ARS-BFGL-NGS-103410" "A" "G"
"ARS-BFGL-NGS-100502" "4" "13316709" "ARS-BFGL-NGS-100502" "A" "G"
"ARS-BFGL-NGS-60358" "4" "13384707" "ARS-BFGL-NGS-60358" "A" "G"
"ARS-BFGL-NGS-9719" "4" "13418972" "ARS-BFGL-NGS-9719" "A" "G"
"ARS-BFGL-NGS-63842" "4" "13519803" "ARS-BFGL-NGS-63842" "A" "G"
"ARS-BFGL-NGS-108871" "4" "13577398" "ARS-BFGL-NGS-108871" "C" "G"
"ARS-BFGL-NGS-74427" "4" "14162806" "ARS-BFGL-NGS-74427" "A" "G"
"ARS-BFGL-NGS-113152" "4" "14271420" "ARS-BFGL-NGS-113152" "A" "C"
"ARS-BFGL-NGS-76578" "4" "14767817" "ARS-BFGL-NGS-76578" "A" "G"
"ARS-BFGL-NGS-15769" "4" "15160644" "ARS-BFGL-NGS-15769" "A" "G"
"ARS-BFGL-NGS-119147" "4" "15279059" "ARS-BFGL-NGS-119147" "A" "G"
"ARS-BFGL-NGS-7237" "4" "15377028" "ARS-BFGL-NGS-7237" "A" "G"
"ARS-BFGL-NGS-35546" "4" "15468000" "ARS-BFGL-NGS-35546" "A" "G"
"ARS-BFGL-NGS-116209" "4" "15537254" "ARS-BFGL-NGS-116209" "A" "T"
"ARS-BFGL-NGS-89237" "4" "15645122" "ARS-BFGL-NGS-89237" "A" "G"
"ARS-BFGL-NGS-38976" "4" "15749339" "ARS-BFGL-NGS-38976" "A" "C"
"ARS-BFGL-NGS-37517" "4" "15947178" "ARS-BFGL-NGS-37517" "C" "G"
"ARS-BFGL-NGS-84310" "4" "16244555" "ARS-BFGL-NGS-84310" "A" "G"
"ARS-BFGL-NGS-107551" "4" "16356283" "ARS-BFGL-NGS-107551" "A" "G"
"UA-IFASA-6068" "4" "16428953" "UA-IFASA-6068" "A" "G"
"BTB-01980891" "4" "16639773" "BTB-01980891" "A" "G"
"ARS-BFGL-NGS-40975" "4" "16748166" "ARS-BFGL-NGS-40975" "A" "G"
"BTB-01821537" "4" "16829473" "BTB-01821537" "A" "C"
"ARS-BFGL-NGS-20771" "4" "17284846" "ARS-BFGL-NGS-20771" "A" "G"
"ARS-BFGL-NGS-52712" "4" "17358346" "ARS-BFGL-NGS-52712" "A" "G"
"ARS-BFGL-NGS-117256" "4" "17482624" "ARS-BFGL-NGS-117256" "A" "G"
"ARS-BFGL-NGS-31254" "4" "17598500" "ARS-BFGL-NGS-31254" "A" "C"
"ARS-BFGL-NGS-56542" "4" "17807404" "ARS-BFGL-NGS-56542" "A" "G"
"UA-IFASA-7278" "4" "17978432" "UA-IFASA-7278" "A" "G"
"ARS-BFGL-NGS-78286" "4" "18173214" "ARS-BFGL-NGS-78286" "A" "C"
"ARS-BFGL-NGS-102518" "4" "18315058" "ARS-BFGL-NGS-102518" "A" "G"
"BTB-00166627" "4" "18463696" "BTB-00166627" "A" "G"
"ARS-BFGL-NGS-86175" "4" "18539967" "ARS-BFGL-NGS-86175" "A" "C"
"ARS-BFGL-NGS-110781" "4" "18623087" "ARS-BFGL-NGS-110781" "C" "G"
"BTB-00167173" "4" "18967053" "BTB-00167173" "A" "G"
"BTB-00167286" "4" "19001805" "BTB-00167286" "A" "G"
"BTB-01238607" "4" "19047749" "BTB-01238607" "A" "G"
"BTB-01238546" "4" "19132537" "BTB-01238546" "A" "G"
"BTB-01238492" "4" "19177096" "BTB-01238492" "A" "C"
"BTB-00167380" "4" "19280446" "BTB-00167380" "A" "G"
"ARS-BFGL-NGS-4793" "4" "19643696" "ARS-BFGL-NGS-4793" "A" "G"
"ARS-BFGL-NGS-108298" "4" "19715038" "ARS-BFGL-NGS-108298" "A" "T"
"ARS-BFGL-NGS-110874" "4" "19899410" "ARS-BFGL-NGS-110874" "C" "G"
"ARS-BFGL-NGS-25363" "4" "20004627" "ARS-BFGL-NGS-25363" "A" "C"
"BTB-00224778" "4" "20028003" "BTB-00224778" "A" "G"
"BTB-00167579" "4" "20136412" "BTB-00167579" "A" "G"
"UA-IFASA-5600" "4" "20166130" "UA-IFASA-5600" "A" "G"
"BTB-00167503" "4" "20203447" "BTB-00167503" "A" "G"
"BTB-01888967" "4" "20211328" "BTB-01888967" "A" "G"
"ARS-BFGL-NGS-60801" "4" "20261426" "ARS-BFGL-NGS-60801" "A" "C"
"BTB-00167820" "4" "20285461" "BTB-00167820" "A" "G"
"BTB-00168235" "4" "20395856" "BTB-00168235" "A" "G"
"BTB-00168310" "4" "20425136" "BTB-00168310" "A" "G"
"ARS-BFGL-NGS-111862" "4" "20595729" "ARS-BFGL-NGS-111862" "A" "G"
"ARS-BFGL-NGS-117041" "4" "20663663" "ARS-BFGL-NGS-117041" "C" "G"
"BTB-00168676" "4" "20687277" "BTB-00168676" "A" "G"
"ARS-BFGL-NGS-40177" "4" "20756074" "ARS-BFGL-NGS-40177" "A" "G"
"BTB-00168895" "4" "20788689" "BTB-00168895" "A" "G"
"BTB-01108729" "4" "21063597" "BTB-01108729" "A" "G"
"ARS-BFGL-NGS-79920" "4" "21097164" "ARS-BFGL-NGS-79920" "A" "G"
"BTB-01108785" "4" "21118823" "BTB-01108785" "A" "G"
"BTB-01054325" "4" "21413167" "BTB-01054325" "A" "G"
"BTB-01054355" "4" "21452706" "BTB-01054355" "A" "G"
"BTB-01054403" "4" "21516258" "BTB-01054403" "A" "C"
"ARS-BFGL-NGS-84478" "4" "21574492" "ARS-BFGL-NGS-84478" "A" "C"
"ARS-BFGL-NGS-20631" "4" "21650408" "ARS-BFGL-NGS-20631" "A" "G"
"ARS-BFGL-NGS-63022" "4" "21854602" "ARS-BFGL-NGS-63022" "A" "G"
"BTB-01054610" "4" "21973829" "BTB-01054610" "A" "G"
"ARS-BFGL-NGS-38914" "4" "22227807" "ARS-BFGL-NGS-38914" "A" "G"
"BTB-01054838" "4" "22273559" "BTB-01054838" "A" "G"
"BTB-01054853" "4" "22295664" "BTB-01054853" "A" "G"
"BTB-01054876" "4" "22324195" "BTB-01054876" "A" "G"
"BTB-00169017" "4" "22504775" "BTB-00169017" "A" "G"
"ARS-BFGL-NGS-59734" "4" "22549817" "ARS-BFGL-NGS-59734" "A" "G"
"BTB-01581703" "4" "22646006" "BTB-01581703" "A" "G"
"BTB-01054917" "4" "22745371" "BTB-01054917" "A" "G"
"ARS-BFGL-NGS-115125" "4" "22811121" "ARS-BFGL-NGS-115125" "A" "G"
"ARS-BFGL-NGS-78425" "4" "23152067" "ARS-BFGL-NGS-78425" "A" "G"
"BTB-01450068" "4" "23648508" "BTB-01450068" "A" "G"
"BTB-01483102" "4" "23956551" "BTB-01483102" "A" "G"
"BTB-00169573" "4" "24209956" "BTB-00169573" "A" "C"
"BTB-00169592" "4" "24232071" "BTB-00169592" "A" "C"
"BTB-01914792" "4" "24361239" "BTB-01914792" "A" "C"
"BTB-01768855" "4" "24436431" "BTB-01768855" "A" "G"
"BTB-00169811" "4" "24445075" "BTB-00169811" "A" "G"
"BTB-01931258" "4" "24562717" "BTB-01931258" "A" "G"
"BTB-01912042" "4" "24589403" "BTB-01912042" "A" "G"
"ARS-BFGL-NGS-76763" "4" "24762575" "ARS-BFGL-NGS-76763" "A" "G"
"BTB-00169898" "4" "25023746" "BTB-00169898" "A" "G"
"BTB-00169916" "4" "25048072" "BTB-00169916" "A" "C"
"ARS-BFGL-NGS-22423" "4" "25235840" "ARS-BFGL-NGS-22423" "A" "G"
"ARS-BFGL-NGS-68962" "4" "25268332" "ARS-BFGL-NGS-68962" "A" "C"
"BTB-01768836" "4" "25371701" "BTB-01768836" "A" "G"
"BTB-00170116" "4" "25373005" "BTB-00170116" "A" "G"
"ARS-BFGL-NGS-42454" "4" "25433941" "ARS-BFGL-NGS-42454" "A" "C"
"BTB-01186470" "4" "25563039" "BTB-01186470" "A" "G"
"ARS-BFGL-NGS-90892" "4" "25681590" "ARS-BFGL-NGS-90892" "A" "G"
"ARS-BFGL-NGS-83726" "4" "25722942" "ARS-BFGL-NGS-83726" "A" "G"
"BTB-01186320" "4" "25753506" "BTB-01186320" "A" "G"
"BTB-01186280" "4" "25836368" "BTB-01186280" "A" "C"
"BTB-01186204" "4" "25887348" "BTB-01186204" "A" "G"
"BTB-01383887" "4" "26066864" "BTB-01383887" "A" "G"
"BTB-01383912" "4" "26089425" "BTB-01383912" "A" "G"
"ARS-BFGL-NGS-57582" "4" "26143428" "ARS-BFGL-NGS-57582" "A" "G"
"BTB-01890990" "4" "26186690" "BTB-01890990" "A" "G"
"BTB-01383949" "4" "26214926" "BTB-01383949" "A" "G"
"BTB-01383975" "4" "26262355" "BTB-01383975" "A" "G"
"BTB-01858633" "4" "26303344" "BTB-01858633" "A" "G"
"BTB-01507338" "4" "26328972" "BTB-01507338" "A" "G"
"BTB-01507370" "4" "26377148" "BTB-01507370" "A" "G"
"BTB-01507411" "4" "26435273" "BTB-01507411" "A" "G"
"BTB-00171304" "4" "26589342" "BTB-00171304" "A" "G"
"ARS-BFGL-NGS-46509" "4" "26626208" "ARS-BFGL-NGS-46509" "C" "G"
"BTB-00170935" "4" "26955066" "BTB-00170935" "A" "C"
"BTB-00170785" "4" "27067897" "BTB-00170785" "A" "C"
"BTB-00170600" "4" "27101116" "BTB-00170600" "A" "G"
"ARS-BFGL-NGS-75741" "4" "27339204" "ARS-BFGL-NGS-75741" "A" "C"
"ARS-BFGL-NGS-72533" "4" "27414604" "ARS-BFGL-NGS-72533" "A" "C"
"BTB-00170362" "4" "27437103" "BTB-00170362" "A" "G"
"BTB-01114756" "4" "27560851" "BTB-01114756" "A" "G"
"UA-IFASA-4775" "4" "27604132" "UA-IFASA-4775" "A" "C"
"ARS-BFGL-NGS-65240" "4" "27701161" "ARS-BFGL-NGS-65240" "A" "G"
"ARS-BFGL-NGS-1024" "4" "27842356" "ARS-BFGL-NGS-1024" "A" "G"
"BTB-01114634" "4" "27927889" "BTB-01114634" "A" "G"
"BTB-01114585" "4" "28019857" "BTB-01114585" "A" "G"
"BTB-01843574" "4" "28295212" "BTB-01843574" "A" "G"
"BTB-00171908" "4" "28350426" "BTB-00171908" "A" "G"
"BTB-00171880" "4" "28384911" "BTB-00171880" "A" "G"
"BTB-00171649" "4" "28599075" "BTB-00171649" "A" "G"
"ARS-BFGL-NGS-26477" "4" "28621554" "ARS-BFGL-NGS-26477" "C" "G"
"BTB-01575998" "4" "28847032" "BTB-01575998" "A" "G"
"BTB-01353572" "4" "28941423" "BTB-01353572" "A" "G"
"ARS-BFGL-NGS-14672" "4" "29602230" "ARS-BFGL-NGS-14672" "A" "C"
"ARS-BFGL-NGS-34851" "4" "29740103" "ARS-BFGL-NGS-34851" "A" "G"
"BTB-00172016" "4" "30015003" "BTB-00172016" "A" "G"
"BTB-00171972" "4" "30038994" "BTB-00171972" "A" "G"
"ARS-BFGL-NGS-24570" "4" "30283237" "ARS-BFGL-NGS-24570" "A" "G"
"ARS-BFGL-NGS-48336" "4" "30308043" "ARS-BFGL-NGS-48336" "A" "T"
"BTB-01538878" "4" "30427937" "BTB-01538878" "A" "G"
"BTB-01538862" "4" "30457993" "BTB-01538862" "A" "C"
"ARS-BFGL-NGS-63028" "4" "30552306" "ARS-BFGL-NGS-63028" "A" "G"
"ARS-BFGL-NGS-3588" "4" "30606899" "ARS-BFGL-NGS-3588" "A" "C"
"BTB-00172924" "4" "30732178" "BTB-00172924" "A" "G"
"BTB-01839830" "4" "30737991" "BTB-01839830" "A" "G"
"ARS-BFGL-NGS-70466" "4" "30770711" "ARS-BFGL-NGS-70466" "A" "G"
"BTB-00172076" "4" "30775856" "BTB-00172076" "A" "C"
"BTB-00172843" "4" "30834682" "BTB-00172843" "A" "C"
"ARS-BFGL-NGS-78071" "4" "31127913" "ARS-BFGL-NGS-78071" "A" "C"
"BTB-00172204" "4" "31172819" "BTB-00172204" "A" "C"
"ARS-BFGL-NGS-101969" "4" "31294140" "ARS-BFGL-NGS-101969" "A" "C"
"BTB-00172973" "4" "31573521" "BTB-00172973" "A" "G"
"ARS-BFGL-NGS-106740" "4" "31702308" "ARS-BFGL-NGS-106740" "A" "G"
"UA-IFASA-7669" "4" "31759057" "UA-IFASA-7669" "A" "G"
"BTB-00173094" "4" "31803700" "BTB-00173094" "A" "G"
"ARS-BFGL-NGS-117872" "4" "31838723" "ARS-BFGL-NGS-117872" "A" "G"
"ARS-BFGL-NGS-13954" "4" "31882336" "ARS-BFGL-NGS-13954" "A" "G"
"BTB-00173411" "4" "31905417" "BTB-00173411" "A" "G"
"BTB-00173673" "4" "32117700" "BTB-00173673" "A" "C"
"ARS-BFGL-NGS-18278" "4" "32144930" "ARS-BFGL-NGS-18278" "A" "G"
"ARS-BFGL-NGS-105499" "4" "32754738" "ARS-BFGL-NGS-105499" "A" "C"
"ARS-BFGL-NGS-12244" "4" "33363236" "ARS-BFGL-NGS-12244" "A" "G"
"BTB-00174592" "4" "33407366" "BTB-00174592" "A" "G"
"BTB-00174573" "4" "33445992" "BTB-00174573" "A" "G"
"BTB-00174357" "4" "33496136" "BTB-00174357" "A" "C"
"BTB-01513833" "4" "33607603" "BTB-01513833" "A" "C"
"BTB-01513732" "4" "33659806" "BTB-01513732" "A" "G"
"BTB-01306265" "4" "33731379" "BTB-01306265" "A" "G"
"BTB-01306593" "4" "33855422" "BTB-01306593" "A" "C"
"BTB-00746336" "4" "34019728" "BTB-00746336" "A" "G"
"BTB-01934112" "4" "34059453" "BTB-01934112" "A" "G"
"BTB-01144391" "4" "34104507" "BTB-01144391" "A" "G"
"BTB-01793118" "4" "34309918" "BTB-01793118" "A" "G"
"ARS-BFGL-NGS-30948" "4" "34437532" "ARS-BFGL-NGS-30948" "A" "G"
"BTB-01269449" "4" "34469271" "BTB-01269449" "A" "G"
"BTB-01269980" "4" "34828892" "BTB-01269980" "A" "G"
"BTB-00174859" "4" "35085729" "BTB-00174859" "A" "G"
"BTB-00171619" "4" "35310408" "BTB-00171619" "A" "G"
"BTB-02009505" "4" "35354923" "BTB-02009505" "A" "G"
"BTB-01269751" "4" "35443661" "BTB-01269751" "A" "G"
"BTB-01204607" "4" "35447660" "BTB-01204607" "A" "G"
"ARS-BFGL-NGS-3000" "4" "35555124" "ARS-BFGL-NGS-3000" "A" "C"
"BTB-00175289" "4" "35631723" "BTB-00175289" "A" "C"
"ARS-BFGL-NGS-71927" "4" "35661435" "ARS-BFGL-NGS-71927" "A" "G"
"BTB-00175429" "4" "35742210" "BTB-00175429" "A" "G"
"ARS-BFGL-NGS-102878" "4" "35763942" "ARS-BFGL-NGS-102878" "A" "G"
"ARS-BFGL-NGS-71177" "4" "35903023" "ARS-BFGL-NGS-71177" "A" "G"
"BTB-01378225" "4" "35964068" "BTB-01378225" "A" "G"
"BTB-01812636" "4" "35989091" "BTB-01812636" "A" "G"
"BTB-01812529" "4" "36015624" "BTB-01812529" "A" "G"
"BTB-01378315" "4" "36066056" "BTB-01378315" "A" "G"
"ARS-BFGL-NGS-86219" "4" "36148430" "ARS-BFGL-NGS-86219" "A" "G"
"ARS-BFGL-NGS-114191" "4" "36265776" "ARS-BFGL-NGS-114191" "A" "T"
"ARS-BFGL-NGS-45761" "4" "36372630" "ARS-BFGL-NGS-45761" "A" "T"
"BTB-01330347" "4" "36597279" "BTB-01330347" "A" "C"
"BTB-01228397" "4" "36616352" "BTB-01228397" "A" "G"
"BTB-01228342" "4" "36656495" "BTB-01228342" "A" "G"
"BTB-01228256" "4" "36801780" "BTB-01228256" "A" "C"
"BTB-01007607" "4" "37077005" "BTB-01007607" "A" "G"
"ARS-BFGL-BAC-6642" "4" "37109034" "ARS-BFGL-BAC-6642" "A" "G"
"BTB-01007462" "4" "37122228" "BTB-01007462" "A" "G"
"BTB-01007411" "4" "37145925" "BTB-01007411" "A" "G"
"ARS-BFGL-NGS-39071" "4" "37169907" "ARS-BFGL-NGS-39071" "A" "G"
"ARS-BFGL-NGS-89253" "4" "37312244" "ARS-BFGL-NGS-89253" "A" "G"
"BTB-00175546" "4" "37409461" "BTB-00175546" "A" "G"
"BTB-00177281" "4" "37523601" "BTB-00177281" "A" "G"
"BTB-00177408" "4" "37595676" "BTB-00177408" "A" "C"
"BTB-00178002" "4" "38189188" "BTB-00178002" "A" "G"
"BTB-00178249" "4" "38235868" "BTB-00178249" "A" "G"
"BTB-00178261" "4" "38257758" "BTB-00178261" "A" "G"
"BTB-00178304" "4" "38335417" "BTB-00178304" "A" "G"
"BTB-00178575" "4" "38793655" "BTB-00178575" "A" "G"
"UA-IFASA-6877" "4" "38819398" "UA-IFASA-6877" "A" "G"
"BTB-00178603" "4" "38842560" "BTB-00178603" "A" "G"
"BTB-00484017" "4" "38908495" "BTB-00484017" "A" "C"
"BTB-01885061" "4" "39041063" "BTB-01885061" "A" "G"
"ARS-BFGL-NGS-115775" "4" "39210733" "ARS-BFGL-NGS-115775" "A" "G"
"BTB-01308664" "4" "39244447" "BTB-01308664" "A" "G"
"BTB-01308655" "4" "39283065" "BTB-01308655" "A" "G"
"ARS-BFGL-NGS-119322" "4" "39293197" "ARS-BFGL-NGS-119322" "A" "G"
"BTB-00176906" "4" "39763972" "BTB-00176906" "A" "C"
"ARS-BFGL-NGS-5483" "4" "39919542" "ARS-BFGL-NGS-5483" "A" "G"
"BTB-01930921" "4" "39987629" "BTB-01930921" "A" "G"
"ARS-BFGL-NGS-80648" "4" "40066281" "ARS-BFGL-NGS-80648" "A" "G"
"ARS-BFGL-NGS-116298" "4" "40137954" "ARS-BFGL-NGS-116298" "A" "C"
"BTB-00176602" "4" "40305345" "BTB-00176602" "A" "G"
"BTB-01780414" "4" "40685965" "BTB-01780414" "A" "C"
"ARS-BFGL-NGS-113104" "4" "40703642" "ARS-BFGL-NGS-113104" "A" "G"
"BTB-00176269" "4" "40746706" "BTB-00176269" "A" "G"
"BTB-00176227" "4" "40777514" "BTB-00176227" "A" "G"
"ARS-BFGL-NGS-1278" "4" "40806862" "ARS-BFGL-NGS-1278" "A" "C"
"ARS-BFGL-NGS-110306" "4" "41052453" "ARS-BFGL-NGS-110306" "A" "G"
"BTB-00890646" "4" "41150639" "BTB-00890646" "A" "G"
"BTB-00890676" "4" "41178661" "BTB-00890676" "A" "G"
"BTB-01119935" "4" "41263137" "BTB-01119935" "A" "G"
"BTB-01120104" "4" "41302649" "BTB-01120104" "A" "G"
"BTB-01119916" "4" "41376527" "BTB-01119916" "A" "G"
"BTB-00178966" "4" "41583591" "BTB-00178966" "A" "G"
"BTB-00179180" "4" "41657868" "BTB-00179180" "A" "C"
"BTB-01478115" "4" "42103377" "BTB-01478115" "A" "G"
"BTB-01771861" "4" "42257334" "BTB-01771861" "A" "G"
"BTB-00178712" "4" "42431385" "BTB-00178712" "A" "G"
"BTB-00178810" "4" "42523038" "BTB-00178810" "A" "C"
"BTB-00178816" "4" "42545230" "BTB-00178816" "A" "G"
"BTB-00179461" "4" "42577794" "BTB-00179461" "A" "G"
"BTB-00179484" "4" "42627843" "BTB-00179484" "A" "G"
"BTB-00179514" "4" "42694771" "BTB-00179514" "A" "G"
"ARS-BFGL-NGS-63223" "4" "42818215" "ARS-BFGL-NGS-63223" "A" "C"
"BTB-00178642" "4" "43085183" "BTB-00178642" "A" "G"
"ARS-BFGL-NGS-112363" "4" "43355786" "ARS-BFGL-NGS-112363" "A" "G"
"ARS-BFGL-NGS-112234" "4" "43439437" "ARS-BFGL-NGS-112234" "A" "G"
"ARS-BFGL-NGS-113663" "4" "43527371" "ARS-BFGL-NGS-113663" "A" "G"
"ARS-BFGL-NGS-90974" "4" "43710013" "ARS-BFGL-NGS-90974" "A" "G"
"ARS-BFGL-NGS-15203" "4" "44177870" "ARS-BFGL-NGS-15203" "A" "G"
"ARS-BFGL-NGS-115790" "4" "44224161" "ARS-BFGL-NGS-115790" "A" "G"
"ARS-BFGL-NGS-12941" "4" "44469848" "ARS-BFGL-NGS-12941" "A" "G"
"BTB-00181826" "4" "44505761" "BTB-00181826" "A" "G"
"BTB-01652821" "4" "44542142" "BTB-01652821" "A" "G"
"BTB-01652857" "4" "44570670" "BTB-01652857" "A" "C"
"BTB-01721967" "4" "44671762" "BTB-01721967" "A" "G"
"BTB-01721944" "4" "44694369" "BTB-01721944" "A" "G"
"BTB-00181882" "4" "45021369" "BTB-00181882" "A" "G"
"ARS-BFGL-NGS-40525" "4" "45079239" "ARS-BFGL-NGS-40525" "A" "G"
"BTB-01330323" "4" "45103652" "BTB-01330323" "A" "G"
"ARS-BFGL-NGS-11339" "4" "45128142" "ARS-BFGL-NGS-11339" "A" "G"
"BTB-01330302" "4" "45149895" "BTB-01330302" "A" "G"
"BTB-00614426" "4" "45338985" "BTB-00614426" "A" "C"
"ARS-BFGL-NGS-29867" "4" "45426146" "ARS-BFGL-NGS-29867" "A" "G"
"BTB-00182993" "4" "45513003" "BTB-00182993" "A" "C"
"ARS-BFGL-NGS-90711" "4" "45577225" "ARS-BFGL-NGS-90711" "A" "G"
"BTB-01562667" "4" "45664659" "BTB-01562667" "A" "G"
"BTB-01351245" "4" "45835326" "BTB-01351245" "A" "G"
"ARS-BFGL-NGS-38285" "4" "45945762" "ARS-BFGL-NGS-38285" "A" "G"
"ARS-BFGL-NGS-108242" "4" "45972263" "ARS-BFGL-NGS-108242" "C" "G"
"ARS-BFGL-NGS-79746" "4" "46008319" "ARS-BFGL-NGS-79746" "A" "C"
"ARS-BFGL-NGS-835" "4" "46084089" "ARS-BFGL-NGS-835" "A" "G"
"ARS-BFGL-NGS-101418" "4" "46205276" "ARS-BFGL-NGS-101418" "A" "C"
"BTB-00182742" "4" "46484672" "BTB-00182742" "A" "G"
"BTB-00182760" "4" "46514849" "BTB-00182760" "A" "G"
"BTB-00182813" "4" "46583566" "BTB-00182813" "A" "C"
"ARS-BFGL-NGS-23878" "4" "46672918" "ARS-BFGL-NGS-23878" "A" "G"
"ARS-BFGL-NGS-66875" "4" "46860085" "ARS-BFGL-NGS-66875" "A" "G"
"ARS-BFGL-NGS-25083" "4" "46939032" "ARS-BFGL-NGS-25083" "A" "C"
"ARS-BFGL-NGS-14155" "4" "46967063" "ARS-BFGL-NGS-14155" "A" "G"
"BTB-00182731" "4" "47135805" "BTB-00182731" "A" "G"
"ARS-BFGL-NGS-100769" "4" "47137606" "ARS-BFGL-NGS-100769" "A" "G"
"ARS-BFGL-NGS-105598" "4" "47195467" "ARS-BFGL-NGS-105598" "A" "G"
"ARS-BFGL-NGS-30059" "4" "47216521" "ARS-BFGL-NGS-30059" "A" "T"
"BTB-00183944" "4" "47262921" "BTB-00183944" "A" "G"
"ARS-BFGL-NGS-98878" "4" "47329385" "ARS-BFGL-NGS-98878" "A" "C"
"ARS-BFGL-NGS-102463" "4" "47358350" "ARS-BFGL-NGS-102463" "A" "C"
"BTB-00183730" "4" "47463674" "BTB-00183730" "A" "G"
"ARS-BFGL-NGS-25928" "4" "47697368" "ARS-BFGL-NGS-25928" "A" "C"
"ARS-BFGL-NGS-95937" "4" "47737653" "ARS-BFGL-NGS-95937" "A" "G"
"BTB-01651634" "4" "47821591" "BTB-01651634" "A" "C"
"ARS-BFGL-NGS-40546" "4" "47869938" "ARS-BFGL-NGS-40546" "A" "G"
"BTB-00183304" "4" "47909532" "BTB-00183304" "A" "G"
"ARS-BFGL-NGS-86664" "4" "47949379" "ARS-BFGL-NGS-86664" "A" "G"
"ARS-BFGL-NGS-25314" "4" "47971872" "ARS-BFGL-NGS-25314" "A" "G"
"BTB-01637746" "4" "48028619" "BTB-01637746" "A" "G"
"ARS-BFGL-NGS-20161" "4" "48078400" "ARS-BFGL-NGS-20161" "A" "G"
"ARS-USMARC-349" "4" "48280680" "ARS-USMARC-349" "A" "G"
"BTB-00180546" "4" "48431383" "BTB-00180546" "A" "G"
"ARS-BFGL-NGS-112622" "4" "48586647" "ARS-BFGL-NGS-112622" "A" "G"
"BTB-00181018" "4" "48819329" "BTB-00181018" "A" "C"
"ARS-BFGL-NGS-80947" "4" "48870790" "ARS-BFGL-NGS-80947" "A" "G"
"BTB-00181232" "4" "48945677" "BTB-00181232" "A" "G"
"ARS-BFGL-NGS-78389" "4" "49074467" "ARS-BFGL-NGS-78389" "A" "G"
"BTB-00181387" "4" "49129204" "BTB-00181387" "A" "G"
"BTB-00180592" "4" "49224237" "BTB-00180592" "A" "C"
"BTB-00180381" "4" "49318278" "BTB-00180381" "A" "G"
"ARS-BFGL-NGS-61023" "4" "49494267" "ARS-BFGL-NGS-61023" "A" "G"
"UA-IFASA-8621" "4" "49535036" "UA-IFASA-8621" "A" "G"
"UA-IFASA-6205" "4" "49596104" "UA-IFASA-6205" "A" "C"
"ARS-BFGL-NGS-103863" "4" "49616352" "ARS-BFGL-NGS-103863" "A" "G"
"ARS-BFGL-NGS-14039" "4" "49800685" "ARS-BFGL-NGS-14039" "A" "G"
"BTB-01669008" "4" "49824079" "BTB-01669008" "A" "G"
"UA-IFASA-7498" "4" "49907346" "UA-IFASA-7498" "A" "G"
"BTB-00180208" "4" "50001287" "BTB-00180208" "A" "C"
"ARS-BFGL-NGS-110245" "4" "50093060" "ARS-BFGL-NGS-110245" "A" "C"
"ARS-BFGL-NGS-110001" "4" "50168417" "ARS-BFGL-NGS-110001" "A" "G"
"ARS-BFGL-NGS-114035" "4" "50300237" "ARS-BFGL-NGS-114035" "A" "G"
"BTB-01287474" "4" "50417818" "BTB-01287474" "A" "C"
"ARS-BFGL-NGS-9028" "4" "50516693" "ARS-BFGL-NGS-9028" "A" "G"
"ARS-BFGL-NGS-27553" "4" "50811861" "ARS-BFGL-NGS-27553" "A" "C"
"BTB-00184775" "4" "51406099" "BTB-00184775" "A" "G"
"ARS-BFGL-NGS-113150" "4" "51471353" "ARS-BFGL-NGS-113150" "A" "G"
"BTB-00185536" "4" "51655250" "BTB-00185536" "A" "G"
"BTB-00184917" "4" "51792757" "BTB-00184917" "A" "G"
"BTB-00185584" "4" "51866668" "BTB-00185584" "A" "G"
"UA-IFASA-6226" "4" "51927595" "UA-IFASA-6226" "A" "G"
"BTB-00185792" "4" "51973703" "BTB-00185792" "A" "G"
"BTB-00185806" "4" "52014692" "BTB-00185806" "A" "G"
"ARS-BFGL-NGS-77960" "4" "52533927" "ARS-BFGL-NGS-77960" "A" "G"
"BTB-01592886" "4" "52589260" "BTB-01592886" "A" "G"
"BTB-01592826" "4" "52624584" "BTB-01592826" "A" "G"
"BTB-01592646" "4" "52669435" "BTB-01592646" "A" "G"
"ARS-BFGL-NGS-25383" "4" "52823821" "ARS-BFGL-NGS-25383" "C" "G"
"UA-IFASA-1746" "4" "52849283" "UA-IFASA-1746" "A" "G"
"BTB-01065803" "4" "52974459" "BTB-01065803" "A" "G"
"ARS-BFGL-NGS-114296" "4" "53143855" "ARS-BFGL-NGS-114296" "A" "G"
"BTB-01065966" "4" "53240815" "BTB-01065966" "A" "G"
"BTB-01066119" "4" "53316893" "BTB-01066119" "A" "G"
"BTB-01066167" "4" "53400639" "BTB-01066167" "A" "G"
"ARS-BFGL-NGS-38893" "4" "53434639" "ARS-BFGL-NGS-38893" "A" "G"
"BTB-01066266" "4" "53523935" "BTB-01066266" "A" "C"
"ARS-BFGL-NGS-38480" "4" "53560330" "ARS-BFGL-NGS-38480" "A" "G"
"BTB-01065788" "4" "53761971" "BTB-01065788" "A" "C"
"BTB-01066381" "4" "53777012" "BTB-01066381" "A" "C"
"ARS-BFGL-NGS-113702" "4" "53829866" "ARS-BFGL-NGS-113702" "A" "G"
"BTB-01066453" "4" "53857273" "BTB-01066453" "A" "G"
"BTB-00188660" "4" "54001910" "BTB-00188660" "A" "G"
"BTB-00188992" "4" "54115002" "BTB-00188992" "A" "G"
"ARS-BFGL-NGS-115783" "4" "54145659" "ARS-BFGL-NGS-115783" "A" "G"
"BTB-00189082" "4" "54203153" "BTB-00189082" "A" "G"
"BTB-00940872" "4" "54384650" "BTB-00940872" "A" "G"
"BTB-00940868" "4" "54414487" "BTB-00940868" "A" "G"
"BTB-00940849" "4" "54474827" "BTB-00940849" "A" "G"
"ARS-BFGL-NGS-34001" "4" "54578893" "ARS-BFGL-NGS-34001" "A" "G"
"BTB-00188504" "4" "54685557" "BTB-00188504" "A" "G"
"BTB-01298839" "4" "54705552" "BTB-01298839" "A" "G"
"BTB-00188617" "4" "54730651" "BTB-00188617" "A" "G"
"BTB-01298917" "4" "54781445" "BTB-01298917" "A" "G"
"ARS-BFGL-NGS-39795" "4" "54872595" "ARS-BFGL-NGS-39795" "A" "G"
"BTB-01298928" "4" "54903404" "BTB-01298928" "A" "G"
"BTB-01298953" "4" "54930726" "BTB-01298953" "A" "G"
"BTB-01263701" "4" "55351773" "BTB-01263701" "A" "G"
"ARS-BFGL-NGS-6723" "4" "55439598" "ARS-BFGL-NGS-6723" "A" "G"
"BTB-01738708" "4" "55566787" "BTB-01738708" "A" "G"
"BTB-01263878" "4" "55594630" "BTB-01263878" "A" "G"
"BTB-01263819" "4" "55621700" "BTB-01263819" "A" "G"
"BTB-01263848" "4" "55656122" "BTB-01263848" "A" "C"
"ARS-BFGL-NGS-35354" "4" "55746256" "ARS-BFGL-NGS-35354" "A" "G"
"BTB-01889269" "4" "56008920" "BTB-01889269" "A" "G"
"BTB-00186413" "4" "56031281" "BTB-00186413" "A" "G"
"BTB-00186432" "4" "56068600" "BTB-00186432" "A" "G"
"BTB-00186634" "4" "56128581" "BTB-00186634" "A" "G"
"ARS-BFGL-NGS-111478" "4" "56222505" "ARS-BFGL-NGS-111478" "A" "G"
"BTB-00186038" "4" "56479030" "BTB-00186038" "A" "G"
"BTB-00186089" "4" "56547180" "BTB-00186089" "A" "G"
"BTB-00186856" "4" "56727118" "BTB-00186856" "A" "G"
"ARS-BFGL-NGS-84791" "4" "57085138" "ARS-BFGL-NGS-84791" "A" "C"
"BTB-02035389" "4" "57112422" "BTB-02035389" "A" "C"
"BTB-01403737" "4" "57165802" "BTB-01403737" "A" "G"
"ARS-BFGL-NGS-99336" "4" "57375930" "ARS-BFGL-NGS-99336" "A" "C"
"BTB-00187975" "4" "57553315" "BTB-00187975" "A" "G"
"BTB-00188028" "4" "57630023" "BTB-00188028" "A" "G"
"BTB-00188171" "4" "57787437" "BTB-00188171" "A" "G"
"ARS-BFGL-NGS-105821" "4" "58072287" "ARS-BFGL-NGS-105821" "A" "G"
"BTB-01640588" "4" "58171808" "BTB-01640588" "A" "G"
"BTB-00187988" "4" "58225946" "BTB-00187988" "A" "G"
"BTB-01264154" "4" "58349221" "BTB-01264154" "A" "G"
"ARS-BFGL-NGS-109868" "4" "58434323" "ARS-BFGL-NGS-109868" "A" "G"
"ARS-BFGL-NGS-23272" "4" "58468024" "ARS-BFGL-NGS-23272" "A" "G"
"ARS-BFGL-NGS-28532" "4" "58512174" "ARS-BFGL-NGS-28532" "A" "G"
"ARS-BFGL-NGS-115676" "4" "58942130" "ARS-BFGL-NGS-115676" "A" "G"
"BTB-00189289" "4" "58975234" "BTB-00189289" "A" "C"
"UA-IFASA-1608" "4" "58998553" "UA-IFASA-1608" "A" "G"
"BTB-00189357" "4" "59021265" "BTB-00189357" "A" "G"
"ARS-BFGL-NGS-31095" "4" "59252442" "ARS-BFGL-NGS-31095" "A" "G"
"BTB-00189889" "4" "59291348" "BTB-00189889" "A" "G"
"BTB-00189909" "4" "59327227" "BTB-00189909" "A" "G"
"BTB-00190417" "4" "59466125" "BTB-00190417" "A" "G"
"BTB-00190444" "4" "59509462" "BTB-00190444" "A" "G"
"ARS-BFGL-NGS-118588" "4" "59539393" "ARS-BFGL-NGS-118588" "A" "G"
"BTB-00190485" "4" "59580367" "BTB-00190485" "A" "G"
"ARS-BFGL-NGS-114455" "4" "59744707" "ARS-BFGL-NGS-114455" "A" "G"
"BTB-02042206" "4" "59791354" "BTB-02042206" "A" "C"
"BTB-00190917" "4" "59890861" "BTB-00190917" "A" "G"
"ARS-BFGL-NGS-5482" "4" "59999976" "ARS-BFGL-NGS-5482" "A" "G"
"ARS-BFGL-NGS-102202" "4" "60094523" "ARS-BFGL-NGS-102202" "A" "G"
"ARS-BFGL-NGS-119775" "4" "60149181" "ARS-BFGL-NGS-119775" "A" "T"
"ARS-BFGL-NGS-109556" "4" "60185352" "ARS-BFGL-NGS-109556" "A" "G"
"ARS-BFGL-NGS-36881" "4" "60266268" "ARS-BFGL-NGS-36881" "A" "G"
"ARS-BFGL-NGS-100984" "4" "60324045" "ARS-BFGL-NGS-100984" "A" "G"
"ARS-BFGL-NGS-42618" "4" "60473007" "ARS-BFGL-NGS-42618" "A" "C"
"ARS-BFGL-NGS-24133" "4" "60677181" "ARS-BFGL-NGS-24133" "A" "G"
"ARS-BFGL-NGS-56156" "4" "60759757" "ARS-BFGL-NGS-56156" "A" "G"
"ARS-BFGL-NGS-115377" "4" "60781458" "ARS-BFGL-NGS-115377" "A" "G"
"ARS-BFGL-NGS-42679" "4" "60782082" "ARS-BFGL-NGS-42679" "A" "G"
"ARS-BFGL-NGS-46170" "4" "60809733" "ARS-BFGL-NGS-46170" "A" "T"
"ARS-BFGL-NGS-38567" "4" "60912924" "ARS-BFGL-NGS-38567" "A" "G"
"ARS-BFGL-NGS-98675" "4" "60917347" "ARS-BFGL-NGS-98675" "A" "G"
"BTB-00187477" "4" "60967050" "BTB-00187477" "A" "G"
"ARS-BFGL-NGS-115237" "4" "61015911" "ARS-BFGL-NGS-115237" "A" "T"
"BTB-00187201" "4" "61075731" "BTB-00187201" "A" "G"
"ARS-BFGL-NGS-24321" "4" "61350391" "ARS-BFGL-NGS-24321" "A" "G"
"ARS-BFGL-NGS-101883" "4" "61376132" "ARS-BFGL-NGS-101883" "A" "C"
"ARS-BFGL-NGS-100947" "4" "61444963" "ARS-BFGL-NGS-100947" "A" "G"
"ARS-BFGL-NGS-110519" "4" "61505994" "ARS-BFGL-NGS-110519" "A" "G"
"BTB-00192005" "4" "61542387" "BTB-00192005" "A" "C"
"ARS-BFGL-NGS-3438" "4" "61678239" "ARS-BFGL-NGS-3438" "A" "G"
"BTB-02003236" "4" "61702691" "BTB-02003236" "A" "C"
"BTB-00191572" "4" "61729628" "BTB-00191572" "A" "G"
"BTB-00191519" "4" "61847422" "BTB-00191519" "A" "G"
"ARS-BFGL-NGS-92793" "4" "61897880" "ARS-BFGL-NGS-92793" "A" "G"
"ARS-BFGL-NGS-118506" "4" "62189085" "ARS-BFGL-NGS-118506" "C" "G"
"BTB-00191081" "4" "62221016" "BTB-00191081" "A" "G"
"ARS-BFGL-NGS-76682" "4" "62549908" "ARS-BFGL-NGS-76682" "A" "C"
"ARS-BFGL-NGS-19036" "4" "62570795" "ARS-BFGL-NGS-19036" "A" "C"
"BTB-00193327" "4" "62606492" "BTB-00193327" "A" "C"
"ARS-BFGL-NGS-86043" "4" "62638018" "ARS-BFGL-NGS-86043" "A" "C"
"BTB-00193368" "4" "62661085" "BTB-00193368" "A" "G"
"BTB-00193392" "4" "62685650" "BTB-00193392" "A" "C"
"BTB-00193466" "4" "62766260" "BTB-00193466" "A" "G"
"BTB-00193651" "4" "62876037" "BTB-00193651" "A" "G"
"ARS-BFGL-NGS-39957" "4" "63139098" "ARS-BFGL-NGS-39957" "A" "G"
"BTB-00187008" "4" "63392301" "BTB-00187008" "A" "C"
"ARS-BFGL-NGS-37873" "4" "63420711" "ARS-BFGL-NGS-37873" "C" "G"
"ARS-BFGL-NGS-43016" "4" "63454908" "ARS-BFGL-NGS-43016" "A" "G"
"ARS-BFGL-NGS-4920" "4" "63654530" "ARS-BFGL-NGS-4920" "A" "G"
"ARS-BFGL-NGS-113815" "4" "63674872" "ARS-BFGL-NGS-113815" "A" "G"
"ARS-BFGL-NGS-115492" "4" "63710575" "ARS-BFGL-NGS-115492" "A" "G"
"ARS-BFGL-NGS-31114" "4" "63838909" "ARS-BFGL-NGS-31114" "A" "G"
"ARS-BFGL-NGS-458" "4" "64351574" "ARS-BFGL-NGS-458" "A" "G"
"ARS-BFGL-NGS-68143" "4" "64492908" "ARS-BFGL-NGS-68143" "A" "G"
"ARS-BFGL-NGS-32516" "4" "64580076" "ARS-BFGL-NGS-32516" "A" "G"
"BTB-01327575" "4" "65172247" "BTB-01327575" "A" "G"
"ARS-BFGL-NGS-118587" "4" "65220395" "ARS-BFGL-NGS-118587" "A" "G"
"BTB-01392193" "4" "65299999" "BTB-01392193" "A" "G"
"ARS-BFGL-NGS-91573" "4" "65346870" "ARS-BFGL-NGS-91573" "A" "C"
"BTB-01392143" "4" "65375544" "BTB-01392143" "A" "G"
"BTB-01392113" "4" "65400608" "BTB-01392113" "A" "G"
"BTB-01392065" "4" "65458091" "BTB-01392065" "A" "G"
"BTB-00193817" "4" "65609188" "BTB-00193817" "A" "G"
"ARS-BFGL-NGS-20949" "4" "65984649" "ARS-BFGL-NGS-20949" "A" "G"
"ARS-BFGL-NGS-26541" "4" "66038939" "ARS-BFGL-NGS-26541" "A" "G"
"ARS-BFGL-NGS-36762" "4" "66077417" "ARS-BFGL-NGS-36762" "A" "G"
"BTB-01411318" "4" "66110869" "BTB-01411318" "A" "G"
"BTB-01411209" "4" "66155273" "BTB-01411209" "C" "G"
"ARS-BFGL-NGS-13878" "4" "66178170" "ARS-BFGL-NGS-13878" "A" "G"
"ARS-BFGL-NGS-107905" "4" "66322307" "ARS-BFGL-NGS-107905" "C" "G"
"BTB-00194057" "4" "66346549" "BTB-00194057" "A" "G"
"BTB-00194018" "4" "66421522" "BTB-00194018" "A" "G"
"ARS-BFGL-NGS-23789" "4" "66504063" "ARS-BFGL-NGS-23789" "A" "G"
"ARS-BFGL-NGS-45911" "4" "66606350" "ARS-BFGL-NGS-45911" "C" "G"
"BTB-00194223" "4" "66649741" "BTB-00194223" "A" "G"
"ARS-BFGL-NGS-36591" "4" "66830563" "ARS-BFGL-NGS-36591" "A" "C"
"ARS-BFGL-NGS-44674" "4" "66978951" "ARS-BFGL-NGS-44674" "C" "G"
"ARS-BFGL-NGS-39056" "4" "67007235" "ARS-BFGL-NGS-39056" "A" "G"
"BTB-00194614" "4" "67183757" "BTB-00194614" "A" "G"
"ARS-BFGL-NGS-12934" "4" "67313016" "ARS-BFGL-NGS-12934" "A" "C"
"ARS-BFGL-NGS-116611" "4" "67378804" "ARS-BFGL-NGS-116611" "A" "G"
"ARS-BFGL-NGS-27521" "4" "67489709" "ARS-BFGL-NGS-27521" "A" "C"
"BTB-00195350" "4" "67546405" "BTB-00195350" "A" "C"
"ARS-BFGL-NGS-44314" "4" "67822341" "ARS-BFGL-NGS-44314" "A" "C"
"ARS-BFGL-NGS-79224" "4" "67880668" "ARS-BFGL-NGS-79224" "A" "G"
"BTB-00195098" "4" "68062301" "BTB-00195098" "A" "C"
"BTB-00195004" "4" "68140952" "BTB-00195004" "A" "C"
"ARS-BFGL-NGS-57945" "4" "68599650" "ARS-BFGL-NGS-57945" "A" "C"
"ARS-BFGL-NGS-26905" "4" "69122638" "ARS-BFGL-NGS-26905" "A" "G"
"ARS-BFGL-NGS-37048" "4" "69262899" "ARS-BFGL-NGS-37048" "A" "C"
"ARS-BFGL-NGS-7407" "4" "69391131" "ARS-BFGL-NGS-7407" "A" "G"
"ARS-BFGL-NGS-38191" "4" "69431904" "ARS-BFGL-NGS-38191" "A" "G"
"ARS-BFGL-NGS-4110" "4" "69500860" "ARS-BFGL-NGS-4110" "A" "G"
"ARS-BFGL-NGS-67967" "4" "69539994" "ARS-BFGL-NGS-67967" "A" "G"
"ARS-BFGL-NGS-68509" "4" "69813232" "ARS-BFGL-NGS-68509" "A" "C"
"ARS-BFGL-NGS-21631" "4" "69831612" "ARS-BFGL-NGS-21631" "A" "G"
"ARS-BFGL-NGS-88361" "4" "70089160" "ARS-BFGL-NGS-88361" "A" "G"
"ARS-BFGL-NGS-105661" "4" "70197479" "ARS-BFGL-NGS-105661" "A" "G"
"ARS-BFGL-NGS-115217" "4" "70399494" "ARS-BFGL-NGS-115217" "A" "G"
"ARS-BFGL-NGS-51759" "4" "70419951" "ARS-BFGL-NGS-51759" "A" "T"
"ARS-BFGL-NGS-36876" "4" "70700960" "ARS-BFGL-NGS-36876" "A" "G"
"ARS-BFGL-NGS-115010" "4" "70839756" "ARS-BFGL-NGS-115010" "A" "G"
"ARS-BFGL-NGS-105263" "4" "70938762" "ARS-BFGL-NGS-105263" "A" "G"
"ARS-BFGL-NGS-2994" "4" "70990705" "ARS-BFGL-NGS-2994" "A" "G"
"ARS-BFGL-NGS-119675" "4" "71012361" "ARS-BFGL-NGS-119675" "A" "G"
"ARS-BFGL-NGS-6754" "4" "71089406" "ARS-BFGL-NGS-6754" "A" "G"
"ARS-BFGL-NGS-64170" "4" "71191782" "ARS-BFGL-NGS-64170" "A" "G"
"ARS-BFGL-NGS-116468" "4" "71200306" "ARS-BFGL-NGS-116468" "A" "G"
"ARS-BFGL-NGS-51159" "4" "71387663" "ARS-BFGL-NGS-51159" "C" "G"
"ARS-BFGL-NGS-39510" "4" "71484912" "ARS-BFGL-NGS-39510" "A" "G"
"ARS-BFGL-NGS-102713" "4" "71525452" "ARS-BFGL-NGS-102713" "A" "C"
"ARS-BFGL-NGS-8047" "4" "71551566" "ARS-BFGL-NGS-8047" "A" "G"
"ARS-BFGL-NGS-53167" "4" "71603530" "ARS-BFGL-NGS-53167" "A" "G"
"ARS-BFGL-NGS-41489" "4" "71899176" "ARS-BFGL-NGS-41489" "A" "G"
"ARS-BFGL-NGS-20921" "4" "71949013" "ARS-BFGL-NGS-20921" "A" "G"
"ARS-BFGL-NGS-42794" "4" "72188010" "ARS-BFGL-NGS-42794" "A" "G"
"ARS-BFGL-NGS-11190" "4" "72275120" "ARS-BFGL-NGS-11190" "A" "T"
"ARS-BFGL-NGS-42898" "4" "72328272" "ARS-BFGL-NGS-42898" "A" "G"
"ARS-BFGL-NGS-42007" "4" "72575811" "ARS-BFGL-NGS-42007" "A" "G"
"BTB-01595589" "4" "73023785" "BTB-01595589" "A" "G"
"BTB-01595788" "4" "73085109" "BTB-01595788" "A" "G"
"BTB-01708864" "4" "73131030" "BTB-01708864" "A" "G"
"BTB-00196354" "4" "73270175" "BTB-00196354" "A" "G"
"ARS-BFGL-NGS-21842" "4" "73531264" "ARS-BFGL-NGS-21842" "A" "C"
"BTB-00196827" "4" "73669041" "BTB-00196827" "A" "G"
"ARS-BFGL-NGS-31033" "4" "73730122" "ARS-BFGL-NGS-31033" "A" "G"
"BTB-00197052" "4" "73791282" "BTB-00197052" "A" "G"
"BTB-00197128" "4" "73861517" "BTB-00197128" "A" "G"
"BTB-00197149" "4" "73894130" "BTB-00197149" "A" "G"
"ARS-BFGL-NGS-44382" "4" "73933795" "ARS-BFGL-NGS-44382" "A" "G"
"BTB-01709170" "4" "74006260" "BTB-01709170" "A" "G"
"BTB-00196579" "4" "74043707" "BTB-00196579" "A" "G"
"BTB-02044451" "4" "74124684" "BTB-02044451" "A" "G"
"BTB-01955910" "4" "74148361" "BTB-01955910" "A" "G"
"BTB-01327945" "4" "74183860" "BTB-01327945" "A" "G"
"BTB-01328019" "4" "74234970" "BTB-01328019" "A" "G"
"BTB-01664105" "4" "74302903" "BTB-01664105" "A" "G"
"ARS-BFGL-NGS-86255" "4" "74350995" "ARS-BFGL-NGS-86255" "A" "G"
"BTB-01328155" "4" "74460194" "BTB-01328155" "A" "C"
"BTB-00197584" "4" "74579013" "BTB-00197584" "A" "G"
"BTB-01555035" "4" "74672227" "BTB-01555035" "A" "G"
"ARS-BFGL-NGS-55672" "4" "74706240" "ARS-BFGL-NGS-55672" "A" "C"
"ARS-BFGL-NGS-67968" "4" "74780951" "ARS-BFGL-NGS-67968" "A" "G"
"ARS-BFGL-NGS-110471" "4" "74934998" "ARS-BFGL-NGS-110471" "A" "C"
"ARS-BFGL-NGS-61452" "4" "75250982" "ARS-BFGL-NGS-61452" "A" "C"
"ARS-BFGL-NGS-106987" "4" "75272338" "ARS-BFGL-NGS-106987" "A" "G"
"ARS-BFGL-NGS-21411" "4" "75293134" "ARS-BFGL-NGS-21411" "A" "G"
"BTB-00198412" "4" "75379515" "BTB-00198412" "A" "G"
"ARS-BFGL-NGS-71500" "4" "75406763" "ARS-BFGL-NGS-71500" "A" "G"
"ARS-BFGL-NGS-15231" "4" "75487622" "ARS-BFGL-NGS-15231" "A" "G"
"BTB-00198560" "4" "75514419" "BTB-00198560" "A" "G"
"ARS-BFGL-NGS-5226" "4" "75539183" "ARS-BFGL-NGS-5226" "A" "G"
"ARS-BFGL-NGS-110647" "4" "75579874" "ARS-BFGL-NGS-110647" "A" "G"
"BTB-00198758" "4" "75640795" "BTB-00198758" "A" "C"
"ARS-BFGL-NGS-60615" "4" "75741220" "ARS-BFGL-NGS-60615" "A" "G"
"BTB-00198956" "4" "75890428" "BTB-00198956" "A" "G"
"BTB-02088809" "4" "76019347" "BTB-02088809" "A" "C"
"ARS-BFGL-NGS-75548" "4" "76072824" "ARS-BFGL-NGS-75548" "A" "G"
"ARS-BFGL-NGS-113427" "4" "76123840" "ARS-BFGL-NGS-113427" "A" "G"
"ARS-BFGL-NGS-2431" "4" "76149109" "ARS-BFGL-NGS-2431" "A" "G"
"ARS-BFGL-NGS-102407" "4" "76185033" "ARS-BFGL-NGS-102407" "A" "G"
"ARS-BFGL-NGS-87527" "4" "76344023" "ARS-BFGL-NGS-87527" "A" "C"
"ARS-BFGL-NGS-36071" "4" "76482235" "ARS-BFGL-NGS-36071" "A" "C"
"ARS-BFGL-NGS-83904" "4" "76524685" "ARS-BFGL-NGS-83904" "A" "G"
"ARS-BFGL-NGS-117534" "4" "76545016" "ARS-BFGL-NGS-117534" "A" "G"
"ARS-BFGL-NGS-112329" "4" "76583547" "ARS-BFGL-NGS-112329" "A" "G"
"BTB-00200025" "4" "76616650" "BTB-00200025" "A" "G"
"ARS-BFGL-NGS-24039" "4" "76739601" "ARS-BFGL-NGS-24039" "A" "G"
"ARS-BFGL-NGS-31715" "4" "76897822" "ARS-BFGL-NGS-31715" "A" "G"
"ARS-BFGL-NGS-110085" "4" "76943551" "ARS-BFGL-NGS-110085" "A" "G"
"ARS-BFGL-NGS-37807" "4" "77009788" "ARS-BFGL-NGS-37807" "A" "G"
"ARS-BFGL-NGS-22118" "4" "77074551" "ARS-BFGL-NGS-22118" "A" "G"
"ARS-BFGL-NGS-30005" "4" "77108951" "ARS-BFGL-NGS-30005" "A" "G"
"ARS-BFGL-NGS-16805" "4" "77150031" "ARS-BFGL-NGS-16805" "A" "G"
"ARS-BFGL-NGS-105631" "4" "77697936" "ARS-BFGL-NGS-105631" "A" "G"
"ARS-BFGL-NGS-43041" "4" "77762822" "ARS-BFGL-NGS-43041" "A" "G"
"BTB-00195629" "4" "77954275" "BTB-00195629" "A" "C"
"BTB-00195600" "4" "77995683" "BTB-00195600" "A" "G"
"BTB-00197240" "4" "78063188" "BTB-00197240" "A" "G"
"ARS-BFGL-NGS-112549" "4" "78227607" "ARS-BFGL-NGS-112549" "A" "G"
"ARS-BFGL-NGS-28378" "4" "78247625" "ARS-BFGL-NGS-28378" "A" "G"
"ARS-BFGL-NGS-112268" "4" "78361004" "ARS-BFGL-NGS-112268" "A" "G"
"BTB-02051812" "4" "78391303" "BTB-02051812" "A" "G"
"BTB-00195550" "4" "78541951" "BTB-00195550" "A" "G"
"BTB-01096875" "4" "78554747" "BTB-01096875" "A" "G"
"ARS-BFGL-NGS-58613" "4" "78609385" "ARS-BFGL-NGS-58613" "A" "G"
"ARS-BFGL-NGS-116200" "4" "78842925" "ARS-BFGL-NGS-116200" "A" "G"
"ARS-BFGL-NGS-112048" "4" "78876832" "ARS-BFGL-NGS-112048" "A" "G"
"ARS-BFGL-NGS-11194" "4" "78976354" "ARS-BFGL-NGS-11194" "A" "C"
"ARS-BFGL-NGS-117732" "4" "79456300" "ARS-BFGL-NGS-117732" "A" "G"
"ARS-BFGL-NGS-92811" "4" "79737033" "ARS-BFGL-NGS-92811" "A" "C"
"ARS-BFGL-NGS-114694" "4" "79785116" "ARS-BFGL-NGS-114694" "A" "G"
"BTB-00200089" "4" "79836019" "BTB-00200089" "A" "G"
"BTB-00200143" "4" "79904993" "BTB-00200143" "A" "G"
"ARS-BFGL-NGS-98435" "4" "79929392" "ARS-BFGL-NGS-98435" "A" "G"
"ARS-BFGL-NGS-112996" "4" "79996650" "ARS-BFGL-NGS-112996" "A" "G"
"BTB-01425165" "4" "80067104" "BTB-01425165" "A" "G"
"ARS-BFGL-NGS-7918" "4" "80110313" "ARS-BFGL-NGS-7918" "A" "G"
"ARS-BFGL-NGS-104278" "4" "80174530" "ARS-BFGL-NGS-104278" "A" "G"
"BTB-01928726" "4" "80280325" "BTB-01928726" "A" "C"
"BTB-00200199" "4" "80326425" "BTB-00200199" "A" "G"
"ARS-BFGL-NGS-81609" "4" "80350223" "ARS-BFGL-NGS-81609" "A" "G"
"BTB-01687779" "4" "80545103" "BTB-01687779" "A" "G"
"BTB-01162076" "4" "80706119" "BTB-01162076" "A" "G"
"BTB-01162263" "4" "80858604" "BTB-01162263" "A" "C"
"ARS-BFGL-NGS-24833" "4" "80932460" "ARS-BFGL-NGS-24833" "A" "G"
"BTB-01162643" "4" "81132286" "BTB-01162643" "A" "G"
"ARS-BFGL-NGS-90094" "4" "81789767" "ARS-BFGL-NGS-90094" "A" "G"
"BTB-00567011" "4" "82049617" "BTB-00567011" "A" "G"
"BTB-01497193" "4" "82138809" "BTB-01497193" "A" "G"
"ARS-BFGL-NGS-108354" "4" "82167575" "ARS-BFGL-NGS-108354" "A" "G"
"BTB-00566951" "4" "82313107" "BTB-00566951" "A" "G"
"BTB-00566808" "4" "82335779" "BTB-00566808" "A" "G"
"BTB-00566778" "4" "82370403" "BTB-00566778" "A" "G"
"BTB-00566744" "4" "82386574" "BTB-00566744" "A" "G"
"ARS-BFGL-NGS-100651" "4" "82409522" "ARS-BFGL-NGS-100651" "A" "G"
"BTB-00566688" "4" "82445297" "BTB-00566688" "A" "G"
"BTB-00922140" "4" "82550244" "BTB-00922140" "A" "T"
"BTB-00567063" "4" "82602144" "BTB-00567063" "A" "G"
"ARS-BFGL-NGS-116146" "4" "82615365" "ARS-BFGL-NGS-116146" "A" "C"
"BTB-00200609" "4" "82643040" "BTB-00200609" "A" "G"
"ARS-BFGL-NGS-19836" "4" "82671406" "ARS-BFGL-NGS-19836" "A" "G"
"ARS-BFGL-NGS-86056" "4" "82796269" "ARS-BFGL-NGS-86056" "A" "C"
"BTB-01260470" "4" "82861308" "BTB-01260470" "A" "G"
"BTB-01260511" "4" "82884593" "BTB-01260511" "A" "G"
"ARS-BFGL-NGS-117077" "4" "83040542" "ARS-BFGL-NGS-117077" "A" "G"
"BTB-01261028" "4" "83121400" "BTB-01261028" "A" "G"
"BTB-01261088" "4" "83238386" "BTB-01261088" "A" "G"
"ARS-BFGL-NGS-21207" "4" "83528318" "ARS-BFGL-NGS-21207" "A" "G"
"ARS-BFGL-NGS-84090" "4" "83737394" "ARS-BFGL-NGS-84090" "A" "G"
"BTB-01857387" "4" "83779701" "BTB-01857387" "A" "G"
"BTB-01142755" "4" "83897939" "BTB-01142755" "A" "C"
"ARS-BFGL-NGS-43812" "4" "84080999" "ARS-BFGL-NGS-43812" "C" "G"
"BTB-01142924" "4" "84118706" "BTB-01142924" "A" "G"
"BTB-01744249" "4" "84307106" "BTB-01744249" "A" "G"
"BTB-01943785" "4" "84339298" "BTB-01943785" "A" "C"
"ARS-BFGL-NGS-16338" "4" "84819672" "ARS-BFGL-NGS-16338" "A" "G"
"BTB-01278441" "4" "84963191" "BTB-01278441" "A" "G"
"BTB-01278461" "4" "84989314" "BTB-01278461" "A" "G"
"ARS-BFGL-NGS-107560" "4" "85029248" "ARS-BFGL-NGS-107560" "A" "G"
"BTB-01278887" "4" "85165600" "BTB-01278887" "A" "C"
"ARS-BFGL-NGS-110046" "4" "85188654" "ARS-BFGL-NGS-110046" "A" "G"
"BTB-01443527" "4" "85275928" "BTB-01443527" "A" "G"
"BTB-01443471" "4" "85328669" "BTB-01443471" "A" "G"
"BTB-01739497" "4" "85404095" "BTB-01739497" "A" "C"
"BTB-01816187" "4" "85514666" "BTB-01816187" "A" "G"
"UA-IFASA-181" "4" "85635270" "UA-IFASA-181" "C" "G"
"ARS-BFGL-NGS-44363" "4" "85664528" "ARS-BFGL-NGS-44363" "A" "G"
"ARS-BFGL-NGS-92104" "4" "85744219" "ARS-BFGL-NGS-92104" "A" "G"
"BTB-01565771" "4" "85785489" "BTB-01565771" "A" "G"
"BTB-01257559" "4" "85932751" "BTB-01257559" "A" "G"
"BTB-01257567" "4" "85983005" "BTB-01257567" "A" "G"
"ARS-BFGL-NGS-90168" "4" "86008404" "ARS-BFGL-NGS-90168" "A" "G"
"BTB-01652664" "4" "86259448" "BTB-01652664" "A" "G"
"ARS-BFGL-NGS-17043" "4" "86324014" "ARS-BFGL-NGS-17043" "A" "G"
"ARS-BFGL-NGS-118088" "4" "86354358" "ARS-BFGL-NGS-118088" "A" "G"
"BTB-01032336" "4" "86540790" "BTB-01032336" "A" "G"
"ARS-BFGL-NGS-114143" "4" "86644090" "ARS-BFGL-NGS-114143" "A" "C"
"ARS-BFGL-NGS-112480" "4" "86775968" "ARS-BFGL-NGS-112480" "A" "G"
"ARS-BFGL-NGS-33395" "4" "86925976" "ARS-BFGL-NGS-33395" "A" "G"
"BTB-01774413" "4" "86956341" "BTB-01774413" "A" "G"
"ARS-BFGL-NGS-54357" "4" "87027941" "ARS-BFGL-NGS-54357" "A" "G"
"BTB-00367018" "4" "87059911" "BTB-00367018" "A" "G"
"ARS-BFGL-NGS-27980" "4" "87086801" "ARS-BFGL-NGS-27980" "A" "G"
"ARS-BFGL-NGS-77569" "4" "87306937" "ARS-BFGL-NGS-77569" "A" "G"
"BTB-01100556" "4" "87392282" "BTB-01100556" "A" "C"
"ARS-BFGL-NGS-54384" "4" "87437547" "ARS-BFGL-NGS-54384" "A" "G"
"ARS-BFGL-NGS-7797" "4" "87643015" "ARS-BFGL-NGS-7797" "A" "G"
"BTB-01290330" "4" "87744523" "BTB-01290330" "A" "C"
"BTB-01290382" "4" "87770622" "BTB-01290382" "A" "G"
"ARS-BFGL-NGS-118105" "4" "88387484" "ARS-BFGL-NGS-118105" "A" "G"
"ARS-BFGL-NGS-2327" "4" "88434622" "ARS-BFGL-NGS-2327" "A" "G"
"ARS-BFGL-NGS-103506" "4" "88735532" "ARS-BFGL-NGS-103506" "A" "G"
"ARS-BFGL-NGS-32488" "4" "89096390" "ARS-BFGL-NGS-32488" "A" "G"
"BTB-00879812" "4" "89243529" "BTB-00879812" "A" "C"
"ARS-BFGL-NGS-26218" "4" "89343321" "ARS-BFGL-NGS-26218" "A" "G"
"ARS-BFGL-NGS-26522" "4" "89403027" "ARS-BFGL-NGS-26522" "A" "C"
"BTB-01323560" "4" "89470738" "BTB-01323560" "A" "G"
"BTB-01323835" "4" "89708810" "BTB-01323835" "A" "C"
"ARS-BFGL-NGS-55428" "4" "89744688" "ARS-BFGL-NGS-55428" "A" "G"
"BTB-00880226" "4" "89793320" "BTB-00880226" "A" "C"
"BTB-01323946" "4" "89793880" "BTB-01323946" "A" "C"
"BTB-01323949" "4" "89816176" "BTB-01323949" "A" "G"
"BTB-01759027" "4" "89850655" "BTB-01759027" "A" "G"
"BTB-01591267" "4" "89969381" "BTB-01591267" "A" "G"
"ARS-BFGL-NGS-27273" "4" "90056905" "ARS-BFGL-NGS-27273" "A" "G"
"ARS-BFGL-NGS-95211" "4" "90314494" "ARS-BFGL-NGS-95211" "A" "G"
"BTB-01312850" "4" "90502505" "BTB-01312850" "A" "G"
"BTB-01312780" "4" "90593176" "BTB-01312780" "A" "G"
"BTB-01312713" "4" "90703088" "BTB-01312713" "A" "G"
"BTB-01312667" "4" "90808106" "BTB-01312667" "A" "C"
"BTB-00201541" "4" "90949942" "BTB-00201541" "A" "G"
"ARS-BFGL-NGS-114354" "4" "91080419" "ARS-BFGL-NGS-114354" "A" "C"
"BTB-01450748" "4" "91127591" "BTB-01450748" "A" "G"
"BTB-01845975" "4" "91190158" "BTB-01845975" "A" "C"
"BTB-01707050" "4" "91352584" "BTB-01707050" "A" "C"
"ARS-BFGL-NGS-40883" "4" "91457379" "ARS-BFGL-NGS-40883" "A" "C"
"ARS-BFGL-NGS-2409" "4" "91498875" "ARS-BFGL-NGS-2409" "A" "G"
"BTB-00202348" "4" "91558419" "BTB-00202348" "A" "G"
"BTB-00202376" "4" "91597847" "BTB-00202376" "A" "C"
"ARS-BFGL-NGS-11480" "4" "91770132" "ARS-BFGL-NGS-11480" "A" "G"
"BTB-01707017" "4" "91855176" "BTB-01707017" "A" "C"
"ARS-BFGL-NGS-109045" "4" "91874324" "ARS-BFGL-NGS-109045" "A" "G"
"BTB-02013962" "4" "91899978" "BTB-02013962" "A" "C"
"BTB-02000619" "4" "92027885" "BTB-02000619" "A" "C"
"ARS-BFGL-NGS-113124" "4" "92054359" "ARS-BFGL-NGS-113124" "A" "G"
"ARS-BFGL-NGS-12375" "4" "92099005" "ARS-BFGL-NGS-12375" "A" "G"
"ARS-BFGL-NGS-118100" "4" "92141993" "ARS-BFGL-NGS-118100" "A" "G"
"BTB-00201719" "4" "92176712" "BTB-00201719" "A" "G"
"BTB-00201722" "4" "92201419" "BTB-00201722" "A" "G"
"BTB-00201779" "4" "92261682" "BTB-00201779" "A" "C"
"BTB-00202149" "4" "92364428" "BTB-00202149" "A" "G"
"BTB-00202195" "4" "92479695" "BTB-00202195" "A" "G"
"BTB-00202224" "4" "92518922" "BTB-00202224" "A" "G"
"BTB-01295144" "4" "92557035" "BTB-01295144" "A" "G"
"ARS-BFGL-NGS-94823" "4" "92588608" "ARS-BFGL-NGS-94823" "A" "G"
"ARS-BFGL-NGS-114724" "4" "92629602" "ARS-BFGL-NGS-114724" "A" "G"
"BTB-01295203" "4" "92678128" "BTB-01295203" "A" "G"
"BTB-01295275" "4" "92795803" "BTB-01295275" "A" "G"
"BTB-01295280" "4" "92822666" "BTB-01295280" "A" "G"
"ARS-BFGL-NGS-37705" "4" "92825855" "ARS-BFGL-NGS-37705" "A" "C"
"ARS-BFGL-NGS-30397" "4" "93058106" "ARS-BFGL-NGS-30397" "A" "G"
"ARS-BFGL-NGS-101028" "4" "93211337" "ARS-BFGL-NGS-101028" "A" "G"
"ARS-BFGL-NGS-59298" "4" "93257549" "ARS-BFGL-NGS-59298" "A" "G"
"ARS-BFGL-NGS-34894" "4" "93287422" "ARS-BFGL-NGS-34894" "A" "G"
"ARS-BFGL-NGS-74821" "4" "93333304" "ARS-BFGL-NGS-74821" "A" "C"
"ARS-BFGL-NGS-89108" "4" "93398396" "ARS-BFGL-NGS-89108" "A" "C"
"BTB-00203359" "4" "93489894" "BTB-00203359" "A" "G"
"ARS-BFGL-NGS-75789" "4" "93562599" "ARS-BFGL-NGS-75789" "A" "G"
"ARS-BFGL-NGS-29534" "4" "93644011" "ARS-BFGL-NGS-29534" "A" "G"
"ARS-BFGL-NGS-110883" "4" "93685544" "ARS-BFGL-NGS-110883" "A" "G"
"ARS-BFGL-NGS-23095" "4" "93769513" "ARS-BFGL-NGS-23095" "A" "G"
"BTB-00202937" "4" "93828702" "BTB-00202937" "A" "C"
"ARS-BFGL-NGS-95926" "4" "93872285" "ARS-BFGL-NGS-95926" "A" "G"
"ARS-BFGL-NGS-102642" "4" "94065239" "ARS-BFGL-NGS-102642" "A" "C"
"ARS-BFGL-NGS-55655" "4" "94285269" "ARS-BFGL-NGS-55655" "A" "G"
"BTB-00202623" "4" "94305981" "BTB-00202623" "A" "C"
"BTB-00202516" "4" "94332426" "BTB-00202516" "A" "C"
"BTB-00202549" "4" "94355557" "BTB-00202549" "A" "G"
"ARS-BFGL-NGS-1781" "4" "94379469" "ARS-BFGL-NGS-1781" "A" "G"
"ARS-BFGL-NGS-66456" "4" "94403013" "ARS-BFGL-NGS-66456" "A" "C"
"ARS-BFGL-NGS-61449" "4" "94569814" "ARS-BFGL-NGS-61449" "A" "G"
"ARS-BFGL-NGS-110997" "4" "94817054" "ARS-BFGL-NGS-110997" "A" "G"
"BTB-01700995" "4" "94843636" "BTB-01700995" "A" "C"
"BTB-00203399" "4" "94949328" "BTB-00203399" "A" "G"
"BTB-00203384" "4" "94973039" "BTB-00203384" "A" "G"
"BTB-00203494" "4" "95043917" "BTB-00203494" "A" "G"
"ARS-BFGL-NGS-115061" "4" "95059819" "ARS-BFGL-NGS-115061" "A" "G"
"UA-IFASA-7564" "4" "95069722" "UA-IFASA-7564" "A" "G"
"ARS-BFGL-NGS-17969" "4" "95140408" "ARS-BFGL-NGS-17969" "C" "G"
"ARS-BFGL-NGS-18171" "4" "95336471" "ARS-BFGL-NGS-18171" "A" "G"
"ARS-BFGL-NGS-16539" "4" "95359641" "ARS-BFGL-NGS-16539" "A" "G"
"BTB-00203567" "4" "95388890" "BTB-00203567" "A" "G"
"BTB-00203584" "4" "95415564" "BTB-00203584" "A" "C"
"ARS-BFGL-NGS-115390" "4" "95601434" "ARS-BFGL-NGS-115390" "A" "G"
"ARS-BFGL-NGS-101101" "4" "95673375" "ARS-BFGL-NGS-101101" "A" "C"
"ARS-BFGL-NGS-95268" "4" "95700526" "ARS-BFGL-NGS-95268" "A" "C"
"BTB-02090805" "4" "95923766" "BTB-02090805" "A" "C"
"UA-IFASA-8046" "4" "96034920" "UA-IFASA-8046" "A" "G"
"ARS-BFGL-NGS-93211" "4" "96100801" "ARS-BFGL-NGS-93211" "A" "G"
"ARS-BFGL-NGS-104016" "4" "96138289" "ARS-BFGL-NGS-104016" "A" "G"
"ARS-BFGL-NGS-116643" "4" "96258114" "ARS-BFGL-NGS-116643" "A" "G"
"ARS-BFGL-NGS-104149" "4" "96581019" "ARS-BFGL-NGS-104149" "A" "G"
"ARS-BFGL-NGS-112856" "4" "96631679" "ARS-BFGL-NGS-112856" "A" "G"
"UA-IFASA-9287" "4" "96661114" "UA-IFASA-9287" "A" "C"
"ARS-BFGL-NGS-100061" "4" "96694659" "ARS-BFGL-NGS-100061" "A" "G"
"ARS-BFGL-NGS-22905" "4" "96728719" "ARS-BFGL-NGS-22905" "A" "G"
"ARS-BFGL-NGS-95780" "4" "96754893" "ARS-BFGL-NGS-95780" "A" "C"
"ARS-BFGL-NGS-101094" "4" "96889652" "ARS-BFGL-NGS-101094" "A" "C"
"ARS-BFGL-NGS-37346" "4" "96934320" "ARS-BFGL-NGS-37346" "A" "G"
"ARS-BFGL-NGS-38881" "4" "96970225" "ARS-BFGL-NGS-38881" "A" "G"
"ARS-BFGL-NGS-103036" "4" "97052195" "ARS-BFGL-NGS-103036" "A" "G"
"ARS-BFGL-NGS-13008" "4" "97107254" "ARS-BFGL-NGS-13008" "A" "G"
"ARS-BFGL-NGS-23026" "4" "97128968" "ARS-BFGL-NGS-23026" "A" "G"
"ARS-BFGL-NGS-29465" "4" "97185364" "ARS-BFGL-NGS-29465" "A" "G"
"ARS-BFGL-NGS-66558" "4" "97657010" "ARS-BFGL-NGS-66558" "A" "G"
"ARS-BFGL-NGS-12738" "4" "97832127" "ARS-BFGL-NGS-12738" "A" "G"
"ARS-BFGL-NGS-27902" "4" "98061156" "ARS-BFGL-NGS-27902" "A" "G"
"ARS-BFGL-NGS-112658" "4" "98486908" "ARS-BFGL-NGS-112658" "A" "G"
"ARS-BFGL-NGS-38990" "4" "98938593" "ARS-BFGL-NGS-38990" "C" "G"
"ARS-BFGL-NGS-77010" "4" "99082349" "ARS-BFGL-NGS-77010" "A" "G"
"ARS-BFGL-NGS-112013" "4" "99110090" "ARS-BFGL-NGS-112013" "A" "G"
"ARS-BFGL-NGS-91439" "4" "99381115" "ARS-BFGL-NGS-91439" "A" "G"
"ARS-BFGL-NGS-1614" "4" "99574406" "ARS-BFGL-NGS-1614" "A" "C"
"ARS-BFGL-NGS-2354" "4" "99691481" "ARS-BFGL-NGS-2354" "A" "G"
"ARS-BFGL-NGS-100449" "4" "99729470" "ARS-BFGL-NGS-100449" "A" "G"
"ARS-BFGL-NGS-14075" "4" "99992606" "ARS-BFGL-NGS-14075" "A" "G"
"ARS-BFGL-NGS-95671" "4" "100289958" "ARS-BFGL-NGS-95671" "A" "G"
"ARS-BFGL-NGS-12793" "4" "100325209" "ARS-BFGL-NGS-12793" "A" "G"
"ARS-BFGL-NGS-2253" "4" "100474163" "ARS-BFGL-NGS-2253" "A" "G"
"ARS-BFGL-NGS-118823" "4" "100706047" "ARS-BFGL-NGS-118823" "A" "C"
"ARS-BFGL-NGS-111916" "4" "100809275" "ARS-BFGL-NGS-111916" "A" "C"
"ARS-BFGL-NGS-110051" "4" "100847049" "ARS-BFGL-NGS-110051" "A" "G"
"ARS-BFGL-NGS-51016" "4" "100950237" "ARS-BFGL-NGS-51016" "C" "G"
"ARS-BFGL-NGS-15146" "4" "101102570" "ARS-BFGL-NGS-15146" "A" "G"
"ARS-BFGL-NGS-94541" "4" "101294744" "ARS-BFGL-NGS-94541" "A" "C"
"ARS-BFGL-NGS-107258" "4" "101448766" "ARS-BFGL-NGS-107258" "A" "G"
"ARS-BFGL-NGS-84112" "4" "101561940" "ARS-BFGL-NGS-84112" "A" "G"
"ARS-BFGL-NGS-17060" "4" "101710919" "ARS-BFGL-NGS-17060" "A" "G"
"ARS-BFGL-NGS-7597" "4" "101758469" "ARS-BFGL-NGS-7597" "A" "G"
"ARS-BFGL-NGS-107748" "4" "101790675" "ARS-BFGL-NGS-107748" "A" "G"
"ARS-BFGL-NGS-7736" "4" "101990180" "ARS-BFGL-NGS-7736" "A" "G"
"ARS-BFGL-NGS-36185" "4" "102185505" "ARS-BFGL-NGS-36185" "C" "G"
"ARS-BFGL-NGS-31561" "4" "102433510" "ARS-BFGL-NGS-31561" "A" "G"
"ARS-BFGL-NGS-28579" "4" "102489625" "ARS-BFGL-NGS-28579" "A" "G"
"ARS-BFGL-NGS-25648" "4" "102520286" "ARS-BFGL-NGS-25648" "A" "G"
"ARS-BFGL-NGS-92785" "4" "103051975" "ARS-BFGL-NGS-92785" "A" "G"
"ARS-BFGL-NGS-116722" "4" "103100577" "ARS-BFGL-NGS-116722" "A" "G"
"ARS-BFGL-NGS-4050" "4" "103154723" "ARS-BFGL-NGS-4050" "A" "G"
"ARS-BFGL-NGS-115811" "4" "103194290" "ARS-BFGL-NGS-115811" "A" "G"
"ARS-BFGL-NGS-42985" "4" "103252542" "ARS-BFGL-NGS-42985" "A" "T"
"ARS-BFGL-NGS-73232" "4" "103335380" "ARS-BFGL-NGS-73232" "A" "G"
"ARS-BFGL-NGS-70987" "4" "103371033" "ARS-BFGL-NGS-70987" "A" "G"
"ARS-BFGL-NGS-119820" "4" "103396245" "ARS-BFGL-NGS-119820" "A" "G"
"ARS-BFGL-NGS-81546" "4" "103417042" "ARS-BFGL-NGS-81546" "A" "G"
"ARS-BFGL-NGS-109036" "4" "103884199" "ARS-BFGL-NGS-109036" "A" "G"
"ARS-BFGL-NGS-117579" "4" "103955958" "ARS-BFGL-NGS-117579" "A" "C"
"ARS-BFGL-NGS-105153" "4" "104037612" "ARS-BFGL-NGS-105153" "A" "G"
"ARS-BFGL-NGS-115725" "4" "104226807" "ARS-BFGL-NGS-115725" "A" "C"
"ARS-BFGL-NGS-110903" "4" "104248050" "ARS-BFGL-NGS-110903" "A" "G"
"ARS-BFGL-NGS-109861" "4" "104405667" "ARS-BFGL-NGS-109861" "A" "G"
"ARS-BFGL-NGS-24686" "4" "104427527" "ARS-BFGL-NGS-24686" "A" "C"
"ARS-BFGL-NGS-111427" "4" "104521487" "ARS-BFGL-NGS-111427" "A" "G"
"ARS-BFGL-NGS-32907" "4" "104577143" "ARS-BFGL-NGS-32907" "A" "G"
"ARS-BFGL-NGS-106683" "4" "104783041" "ARS-BFGL-NGS-106683" "A" "G"
"ARS-BFGL-NGS-110705" "4" "104816971" "ARS-BFGL-NGS-110705" "A" "C"
"ARS-BFGL-NGS-76618" "4" "104909380" "ARS-BFGL-NGS-76618" "A" "G"
"ARS-BFGL-NGS-40249" "4" "105169576" "ARS-BFGL-NGS-40249" "A" "G"
"ARS-BFGL-NGS-111574" "4" "105240129" "ARS-BFGL-NGS-111574" "A" "G"
"ARS-BFGL-NGS-118330" "4" "105324609" "ARS-BFGL-NGS-118330" "A" "C"
"ARS-BFGL-NGS-36520" "4" "105502544" "ARS-BFGL-NGS-36520" "A" "G"
"ARS-BFGL-NGS-5899" "4" "105978930" "ARS-BFGL-NGS-5899" "A" "G"
"ARS-BFGL-NGS-76596" "4" "106018897" "ARS-BFGL-NGS-76596" "A" "G"
"ARS-BFGL-NGS-103970" "4" "106193024" "ARS-BFGL-NGS-103970" "A" "G"
"ARS-BFGL-NGS-72134" "4" "106253833" "ARS-BFGL-NGS-72134" "A" "G"
"ARS-BFGL-NGS-3479" "4" "106276208" "ARS-BFGL-NGS-3479" "A" "G"
"ARS-BFGL-NGS-104647" "4" "106404042" "ARS-BFGL-NGS-104647" "A" "G"
"ARS-BFGL-NGS-54107" "4" "106633751" "ARS-BFGL-NGS-54107" "A" "G"
"ARS-BFGL-NGS-35219" "4" "106885171" "ARS-BFGL-NGS-35219" "A" "G"
"ARS-BFGL-NGS-4608" "4" "107007048" "ARS-BFGL-NGS-4608" "A" "G"
"ARS-BFGL-NGS-35727" "4" "107060437" "ARS-BFGL-NGS-35727" "A" "G"
"ARS-BFGL-NGS-100841" "4" "107253901" "ARS-BFGL-NGS-100841" "A" "G"
"ARS-BFGL-NGS-28655" "4" "107353929" "ARS-BFGL-NGS-28655" "A" "G"
"ARS-BFGL-NGS-114935" "4" "107416505" "ARS-BFGL-NGS-114935" "A" "G"
"ARS-BFGL-NGS-112115" "4" "107510845" "ARS-BFGL-NGS-112115" "A" "C"
"ARS-BFGL-NGS-115890" "4" "107540967" "ARS-BFGL-NGS-115890" "A" "G"
"ARS-BFGL-NGS-11642" "4" "107700920" "ARS-BFGL-NGS-11642" "A" "G"
"ARS-BFGL-NGS-40926" "4" "107806828" "ARS-BFGL-NGS-40926" "A" "G"
"ARS-BFGL-NGS-39879" "4" "108008548" "ARS-BFGL-NGS-39879" "A" "G"
"ARS-BFGL-NGS-91867" "4" "108076254" "ARS-BFGL-NGS-91867" "A" "G"
"ARS-BFGL-NGS-51989" "4" "108446002" "ARS-BFGL-NGS-51989" "C" "G"
"ARS-BFGL-NGS-33842" "4" "108524327" "ARS-BFGL-NGS-33842" "A" "G"
"ARS-BFGL-NGS-106898" "4" "108570183" "ARS-BFGL-NGS-106898" "A" "G"
"ARS-BFGL-NGS-45265" "4" "108608248" "ARS-BFGL-NGS-45265" "A" "G"
"ARS-BFGL-NGS-6837" "4" "108709290" "ARS-BFGL-NGS-6837" "A" "G"
"ARS-BFGL-NGS-73118" "4" "108786955" "ARS-BFGL-NGS-73118" "A" "G"
"ARS-BFGL-NGS-30190" "4" "108834886" "ARS-BFGL-NGS-30190" "A" "G"
"ARS-BFGL-NGS-27142" "4" "108904498" "ARS-BFGL-NGS-27142" "A" "G"
"ARS-BFGL-NGS-38080" "4" "109342669" "ARS-BFGL-NGS-38080" "A" "G"
"ARS-BFGL-NGS-22840" "4" "109456341" "ARS-BFGL-NGS-22840" "A" "G"
"ARS-BFGL-NGS-1972" "4" "109887827" "ARS-BFGL-NGS-1972" "C" "G"
"ARS-BFGL-NGS-16951" "4" "110176402" "ARS-BFGL-NGS-16951" "A" "C"
"BTB-00207638" "4" "110317802" "BTB-00207638" "A" "G"
"ARS-BFGL-NGS-4091" "4" "110420705" "ARS-BFGL-NGS-4091" "A" "G"
"BTB-00208066" "4" "110740163" "BTB-00208066" "A" "C"
"BTB-00208231" "4" "110806820" "BTB-00208231" "A" "G"
"UA-IFASA-2147" "4" "110839255" "UA-IFASA-2147" "A" "G"
"BTB-00208407" "4" "110906681" "BTB-00208407" "A" "G"
"BTB-00208358" "4" "110928698" "BTB-00208358" "A" "G"
"ARS-BFGL-NGS-63988" "4" "111047303" "ARS-BFGL-NGS-63988" "A" "G"
"ARS-BFGL-NGS-2057" "4" "111183448" "ARS-BFGL-NGS-2057" "A" "G"
"BTB-00211171" "4" "111245497" "BTB-00211171" "A" "G"
"BTB-01472713" "4" "111692622" "BTB-01472713" "A" "C"
"BTB-01644763" "4" "111788712" "BTB-01644763" "A" "C"
"ARS-BFGL-NGS-5944" "4" "111827935" "ARS-BFGL-NGS-5944" "A" "G"
"BTB-01367046" "4" "111863574" "BTB-01367046" "A" "G"
"BTB-01367029" "4" "111886747" "BTB-01367029" "A" "G"
"BTB-01366974" "4" "111916386" "BTB-01366974" "A" "G"
"BTB-01366960" "4" "111964621" "BTB-01366960" "A" "G"
"BTB-01163345" "4" "112080616" "BTB-01163345" "A" "G"
"ARS-BFGL-NGS-42786" "4" "112206671" "ARS-BFGL-NGS-42786" "A" "G"
"BTB-01162852" "4" "112231752" "BTB-01162852" "A" "G"
"ARS-BFGL-NGS-24470" "4" "112257305" "ARS-BFGL-NGS-24470" "A" "G"
"BTB-01755781" "4" "112317788" "BTB-01755781" "A" "G"
"ARS-BFGL-NGS-87419" "4" "112382782" "ARS-BFGL-NGS-87419" "A" "G"
"ARS-BFGL-NGS-111592" "4" "112433116" "ARS-BFGL-NGS-111592" "A" "G"
"ARS-BFGL-NGS-61198" "4" "112474006" "ARS-BFGL-NGS-61198" "A" "G"
"ARS-BFGL-NGS-38659" "4" "112594246" "ARS-BFGL-NGS-38659" "A" "G"
"ARS-BFGL-NGS-74516" "4" "112626112" "ARS-BFGL-NGS-74516" "A" "G"
"ARS-BFGL-NGS-19306" "4" "112701154" "ARS-BFGL-NGS-19306" "A" "G"
"ARS-BFGL-NGS-33589" "4" "112815065" "ARS-BFGL-NGS-33589" "A" "G"
"ARS-BFGL-NGS-118333" "4" "112985362" "ARS-BFGL-NGS-118333" "A" "G"
"ARS-BFGL-NGS-97171" "4" "113112933" "ARS-BFGL-NGS-97171" "A" "G"
"ARS-BFGL-NGS-83962" "4" "113146722" "ARS-BFGL-NGS-83962" "A" "C"
"ARS-BFGL-NGS-43056" "4" "113185416" "ARS-BFGL-NGS-43056" "A" "G"
"ARS-BFGL-NGS-41071" "4" "113257564" "ARS-BFGL-NGS-41071" "A" "G"
"ARS-BFGL-NGS-103059" "4" "113370783" "ARS-BFGL-NGS-103059" "A" "C"
"ARS-BFGL-NGS-19833" "4" "113416523" "ARS-BFGL-NGS-19833" "A" "G"
"ARS-BFGL-NGS-60533" "4" "113459011" "ARS-BFGL-NGS-60533" "A" "G"
"ARS-BFGL-NGS-3908" "4" "113506092" "ARS-BFGL-NGS-3908" "A" "G"
"ARS-BFGL-NGS-80140" "4" "113555764" "ARS-BFGL-NGS-80140" "A" "G"
"ARS-BFGL-NGS-112056" "4" "113614764" "ARS-BFGL-NGS-112056" "A" "G"
"ARS-BFGL-NGS-29581" "4" "114326665" "ARS-BFGL-NGS-29581" "A" "G"
"ARS-BFGL-NGS-43533" "4" "114350936" "ARS-BFGL-NGS-43533" "A" "C"
"ARS-BFGL-NGS-25593" "4" "114374609" "ARS-BFGL-NGS-25593" "A" "G"
"ARS-BFGL-NGS-116908" "4" "114396713" "ARS-BFGL-NGS-116908" "A" "G"
"ARS-BFGL-NGS-100288" "4" "114431179" "ARS-BFGL-NGS-100288" "A" "C"
"ARS-BFGL-NGS-107181" "4" "114464406" "ARS-BFGL-NGS-107181" "A" "G"
"ARS-BFGL-NGS-113492" "4" "114518137" "ARS-BFGL-NGS-113492" "A" "G"
"ARS-BFGL-NGS-3026" "4" "114540598" "ARS-BFGL-NGS-3026" "A" "C"
"ARS-BFGL-NGS-31139" "4" "114565961" "ARS-BFGL-NGS-31139" "A" "G"
"ARS-BFGL-NGS-16030" "4" "114640077" "ARS-BFGL-NGS-16030" "A" "G"
"BTB-00213426" "4" "114713614" "BTB-00213426" "A" "G"
"ARS-BFGL-NGS-100194" "4" "114744308" "ARS-BFGL-NGS-100194" "A" "G"
"ARS-BFGL-NGS-21084" "4" "114771017" "ARS-BFGL-NGS-21084" "A" "G"
"ARS-BFGL-NGS-119660" "4" "114850060" "ARS-BFGL-NGS-119660" "A" "G"
"ARS-BFGL-NGS-30343" "4" "115048190" "ARS-BFGL-NGS-30343" "A" "G"
"ARS-BFGL-NGS-52807" "4" "115082589" "ARS-BFGL-NGS-52807" "A" "G"
"ARS-BFGL-NGS-10207" "4" "115138746" "ARS-BFGL-NGS-10207" "A" "G"
"ARS-BFGL-NGS-22851" "4" "115170139" "ARS-BFGL-NGS-22851" "A" "G"
"ARS-BFGL-NGS-35564" "4" "115203840" "ARS-BFGL-NGS-35564" "A" "G"
"BTB-00210179" "4" "115371486" "BTB-00210179" "A" "G"
"BTB-00211341" "4" "115531863" "BTB-00211341" "A" "C"
"ARS-BFGL-NGS-23036" "4" "115581055" "ARS-BFGL-NGS-23036" "C" "G"
"BTB-00692290" "4" "115628672" "BTB-00692290" "A" "G"
"ARS-BFGL-NGS-95252" "4" "115747463" "ARS-BFGL-NGS-95252" "A" "C"
"BTB-00691811" "4" "115775029" "BTB-00691811" "A" "G"
"ARS-BFGL-NGS-15767" "4" "115895057" "ARS-BFGL-NGS-15767" "A" "G"
"ARS-BFGL-NGS-73498" "4" "115946071" "ARS-BFGL-NGS-73498" "A" "G"
"ARS-BFGL-NGS-5125" "4" "116013931" "ARS-BFGL-NGS-5125" "A" "G"
"BTB-01493530" "4" "116292574" "BTB-01493530" "A" "G"
"BTB-01493550" "4" "116316199" "BTB-01493550" "A" "C"
"ARS-BFGL-NGS-108296" "4" "116366923" "ARS-BFGL-NGS-108296" "A" "G"
"ARS-BFGL-NGS-106832" "4" "116840328" "ARS-BFGL-NGS-106832" "A" "G"
"BTB-01544087" "4" "117027527" "BTB-01544087" "A" "G"
"ARS-BFGL-NGS-27759" "4" "117058812" "ARS-BFGL-NGS-27759" "A" "C"
"ARS-BFGL-NGS-80182" "4" "117170573" "ARS-BFGL-NGS-80182" "A" "G"
"ARS-BFGL-NGS-20970" "4" "117197768" "ARS-BFGL-NGS-20970" "A" "G"
"ARS-BFGL-NGS-22183" "4" "117245533" "ARS-BFGL-NGS-22183" "A" "G"
"ARS-BFGL-NGS-559" "4" "117292302" "ARS-BFGL-NGS-559" "A" "G"
"ARS-BFGL-NGS-84093" "4" "117339600" "ARS-BFGL-NGS-84093" "A" "C"
"BTB-00212876" "4" "117412387" "BTB-00212876" "A" "G"
"ARS-BFGL-NGS-101811" "4" "117435804" "ARS-BFGL-NGS-101811" "A" "G"
"ARS-BFGL-NGS-115924" "4" "117477031" "ARS-BFGL-NGS-115924" "A" "G"
"ARS-BFGL-NGS-27061" "4" "117545292" "ARS-BFGL-NGS-27061" "A" "G"
"ARS-BFGL-NGS-118564" "4" "117571480" "ARS-BFGL-NGS-118564" "A" "G"
"ARS-BFGL-NGS-20980" "4" "117716299" "ARS-BFGL-NGS-20980" "A" "G"
"ARS-BFGL-NGS-83291" "4" "117831202" "ARS-BFGL-NGS-83291" "A" "G"
"ARS-BFGL-NGS-112113" "4" "117934757" "ARS-BFGL-NGS-112113" "A" "G"
"ARS-BFGL-NGS-107713" "4" "117955439" "ARS-BFGL-NGS-107713" "A" "G"
"BTB-01147791" "4" "118044840" "BTB-01147791" "A" "G"
"ARS-BFGL-NGS-83683" "4" "118095592" "ARS-BFGL-NGS-83683" "A" "G"
"ARS-BFGL-NGS-38960" "4" "118127054" "ARS-BFGL-NGS-38960" "A" "G"
"ARS-BFGL-NGS-17824" "4" "118169220" "ARS-BFGL-NGS-17824" "A" "G"
"ARS-BFGL-NGS-67251" "4" "118281321" "ARS-BFGL-NGS-67251" "A" "G"
"UA-IFASA-6990" "4" "118351287" "UA-IFASA-6990" "A" "G"
"ARS-BFGL-NGS-32891" "4" "118399391" "ARS-BFGL-NGS-32891" "A" "G"
"ARS-BFGL-NGS-68153" "4" "118465153" "ARS-BFGL-NGS-68153" "A" "G"
"ARS-BFGL-NGS-75679" "4" "118549162" "ARS-BFGL-NGS-75679" "A" "G"
"ARS-BFGL-NGS-105018" "4" "118655986" "ARS-BFGL-NGS-105018" "A" "G"
"ARS-BFGL-NGS-118785" "4" "118717994" "ARS-BFGL-NGS-118785" "A" "G"
"ARS-BFGL-NGS-17799" "4" "118873541" "ARS-BFGL-NGS-17799" "A" "C"
"ARS-BFGL-NGS-107119" "4" "118934474" "ARS-BFGL-NGS-107119" "A" "G"
"BTB-01418405" "4" "119041474" "BTB-01418405" "A" "G"
"ARS-BFGL-NGS-38992" "4" "119154746" "ARS-BFGL-NGS-38992" "A" "C"
"ARS-BFGL-NGS-15678" "4" "119178973" "ARS-BFGL-NGS-15678" "A" "G"
"ARS-BFGL-NGS-34474" "4" "119215447" "ARS-BFGL-NGS-34474" "A" "G"
"ARS-BFGL-NGS-114119" "4" "119268300" "ARS-BFGL-NGS-114119" "A" "G"
"ARS-BFGL-NGS-102091" "4" "119294331" "ARS-BFGL-NGS-102091" "A" "C"
"ARS-BFGL-NGS-111133" "4" "119341142" "ARS-BFGL-NGS-111133" "A" "G"
"ARS-BFGL-NGS-8846" "4" "119365573" "ARS-BFGL-NGS-8846" "A" "G"
"ARS-BFGL-NGS-89379" "4" "119407450" "ARS-BFGL-NGS-89379" "A" "G"
"ARS-BFGL-NGS-11866" "4" "119469804" "ARS-BFGL-NGS-11866" "A" "G"
"ARS-BFGL-NGS-27615" "4" "119524742" "ARS-BFGL-NGS-27615" "A" "G"
"BTB-00164261" "4" "119552457" "BTB-00164261" "A" "G"
"ARS-BFGL-NGS-112019" "4" "119574085" "ARS-BFGL-NGS-112019" "A" "G"
"ARS-BFGL-NGS-33132" "4" "119617605" "ARS-BFGL-NGS-33132" "A" "G"
"BTB-01418542" "4" "119621609" "BTB-01418542" "A" "G"
"ARS-BFGL-NGS-163" "4" "119649355" "ARS-BFGL-NGS-163" "A" "G"
"ARS-BFGL-NGS-21976" "4" "119671976" "ARS-BFGL-NGS-21976" "A" "G"
"ARS-BFGL-NGS-34604" "4" "119692780" "ARS-BFGL-NGS-34604" "A" "G"
"BTB-00502815" "4" "119726978" "BTB-00502815" "A" "G"
"ARS-BFGL-NGS-74447" "4" "119753498" "ARS-BFGL-NGS-74447" "A" "G"
"ARS-BFGL-NGS-112401" "4" "119812699" "ARS-BFGL-NGS-112401" "A" "G"
"ARS-BFGL-NGS-41393" "4" "119846253" "ARS-BFGL-NGS-41393" "A" "G"
"ARS-BFGL-NGS-19373" "4" "119924805" "ARS-BFGL-NGS-19373" "A" "G"
"ARS-BFGL-NGS-111407" "4" "119961092" "ARS-BFGL-NGS-111407" "A" "G"
"ARS-BFGL-NGS-12243" "4" "119984992" "ARS-BFGL-NGS-12243" "A" "G"
"ARS-BFGL-NGS-111974" "4" "120133228" "ARS-BFGL-NGS-111974" "A" "G"
"ARS-BFGL-NGS-85925" "4" "120227878" "ARS-BFGL-NGS-85925" "A" "G"
"ARS-BFGL-NGS-14567" "4" "120307114" "ARS-BFGL-NGS-14567" "A" "G"
"ARS-BFGL-NGS-77055" "4" "120336279" "ARS-BFGL-NGS-77055" "A" "G"
"ARS-BFGL-NGS-101955" "4" "120336280" "ARS-BFGL-NGS-101955" "A" "G"
"ARS-BFGL-NGS-35527" "4" "120412745" "ARS-BFGL-NGS-35527" "A" "G"
"ARS-BFGL-NGS-117596" "4" "120458595" "ARS-BFGL-NGS-117596" "A" "G"
"ARS-BFGL-NGS-31650" "4" "120490292" "ARS-BFGL-NGS-31650" "A" "G"
"ARS-BFGL-NGS-116168" "4" "120532487" "ARS-BFGL-NGS-116168" "A" "G"
"ARS-BFGL-NGS-24124" "4" "120641946" "ARS-BFGL-NGS-24124" "A" "G"
"BTB-01498887" "5" "97111" "BTB-01498887" "A" "G"
"BTB-01942045" "5" "842274" "BTB-01942045" "A" "G"
"ARS-BFGL-NGS-40261" "5" "864491" "ARS-BFGL-NGS-40261" "A" "G"
"ARS-BFGL-NGS-39170" "5" "968910" "ARS-BFGL-NGS-39170" "A" "C"
"BTB-01659437" "5" "1026866" "BTB-01659437" "A" "G"
"BTB-01735789" "5" "1049822" "BTB-01735789" "A" "G"
"BTB-01735758" "5" "1087211" "BTB-01735758" "A" "G"
"ARS-BFGL-NGS-26978" "5" "1152296" "ARS-BFGL-NGS-26978" "A" "G"
"BTB-01089317" "5" "1223039" "BTB-01089317" "A" "G"
"BTB-01089304" "5" "1279065" "BTB-01089304" "A" "G"
"BTB-01089169" "5" "1415615" "BTB-01089169" "A" "G"
"BTB-01089041" "5" "1464457" "BTB-01089041" "A" "G"
"ARS-BFGL-NGS-104371" "5" "1676890" "ARS-BFGL-NGS-104371" "A" "C"
"BTB-01252613" "5" "1736633" "BTB-01252613" "A" "G"
"ARS-BFGL-NGS-22578" "5" "1764955" "ARS-BFGL-NGS-22578" "A" "G"
"ARS-BFGL-NGS-64100" "5" "1776680" "ARS-BFGL-NGS-64100" "A" "G"
"BTB-01252633" "5" "1790415" "BTB-01252633" "A" "G"
"BTB-01927911" "5" "1912730" "BTB-01927911" "A" "G"
"BTB-01539669" "5" "2038856" "BTB-01539669" "A" "G"
"BTB-01539464" "5" "2129114" "BTB-01539464" "C" "G"
"BTB-01539416" "5" "2157706" "BTB-01539416" "A" "G"
"BTB-02075308" "5" "2193788" "BTB-02075308" "A" "G"
"BTB-00214224" "5" "2236004" "BTB-00214224" "A" "C"
"ARS-BFGL-NGS-111829" "5" "2279211" "ARS-BFGL-NGS-111829" "C" "G"
"BTB-01421314" "5" "2307902" "BTB-01421314" "A" "G"
"BTB-01421204" "5" "2355951" "BTB-01421204" "C" "G"
"BTB-02053074" "5" "2517249" "BTB-02053074" "A" "G"
"BTB-01817768" "5" "2641792" "BTB-01817768" "A" "G"
"BTB-00214261" "5" "2673240" "BTB-00214261" "A" "G"
"BTB-00214293" "5" "2695774" "BTB-00214293" "A" "C"
"BTB-00214536" "5" "2755263" "BTB-00214536" "A" "G"
"BTB-01787604" "5" "3002741" "BTB-01787604" "A" "C"
"ARS-BFGL-NGS-15330" "5" "3073140" "ARS-BFGL-NGS-15330" "A" "G"
"ARS-BFGL-NGS-22097" "5" "3193766" "ARS-BFGL-NGS-22097" "A" "C"
"BTB-01357389" "5" "3303955" "BTB-01357389" "A" "G"
"BTB-02041628" "5" "3370056" "BTB-02041628" "A" "G"
"BTB-01357570" "5" "3473832" "BTB-01357570" "A" "G"
"BTB-00909851" "5" "3591811" "BTB-00909851" "A" "G"
"BTB-00909994" "5" "3665810" "BTB-00909994" "A" "G"
"BTB-00214944" "5" "3928512" "BTB-00214944" "A" "C"
"BTB-00214965" "5" "3951565" "BTB-00214965" "A" "G"
"BTB-00910118" "5" "3981504" "BTB-00910118" "A" "C"
"ARS-BFGL-NGS-19171" "5" "4078195" "ARS-BFGL-NGS-19171" "A" "G"
"BTB-00910380" "5" "4101269" "BTB-00910380" "A" "G"
"ARS-BFGL-NGS-116227" "5" "4156726" "ARS-BFGL-NGS-116227" "C" "G"
"ARS-BFGL-NGS-7397" "5" "4211243" "ARS-BFGL-NGS-7397" "A" "G"
"BTB-00215584" "5" "4334771" "BTB-00215584" "A" "C"
"ARS-BFGL-NGS-3503" "5" "4378140" "ARS-BFGL-NGS-3503" "A" "G"
"BTB-00215105" "5" "4472786" "BTB-00215105" "A" "G"
"ARS-BFGL-NGS-41385" "5" "4544521" "ARS-BFGL-NGS-41385" "A" "G"
"ARS-BFGL-NGS-107356" "5" "4597824" "ARS-BFGL-NGS-107356" "A" "G"
"BTB-01486719" "5" "4698476" "BTB-01486719" "A" "G"
"BTB-01486771" "5" "4774743" "BTB-01486771" "A" "G"
"BTB-01486812" "5" "4824708" "BTB-01486812" "A" "G"
"ARS-BFGL-NGS-2956" "5" "5012505" "ARS-BFGL-NGS-2956" "A" "G"
"ARS-BFGL-NGS-104695" "5" "5120813" "ARS-BFGL-NGS-104695" "A" "G"
"BTB-00216386" "5" "5214146" "BTB-00216386" "A" "G"
"BTB-00216290" "5" "5240327" "BTB-00216290" "A" "C"
"ARS-BFGL-NGS-106198" "5" "5345488" "ARS-BFGL-NGS-106198" "A" "G"
"BTB-00216115" "5" "5375156" "BTB-00216115" "A" "G"
"BTB-00215816" "5" "5550983" "BTB-00215816" "A" "G"
"BTB-00215874" "5" "5577631" "BTB-00215874" "A" "C"
"BTB-01200617" "5" "5644397" "BTB-01200617" "A" "G"
"ARS-BFGL-NGS-35982" "5" "5693439" "ARS-BFGL-NGS-35982" "A" "G"
"ARS-BFGL-NGS-116916" "5" "5740537" "ARS-BFGL-NGS-116916" "A" "G"
"BTB-01793309" "5" "5766030" "BTB-01793309" "A" "G"
"BTB-01200493" "5" "5883594" "BTB-01200493" "A" "G"
"BTB-01610675" "5" "6001881" "BTB-01610675" "A" "G"
"UA-IFASA-4428" "5" "6123234" "UA-IFASA-4428" "A" "C"
"BTB-00218064" "5" "6495010" "BTB-00218064" "A" "G"
"BTB-00218031" "5" "6528982" "BTB-00218031" "A" "C"
"BTB-00217980" "5" "6550831" "BTB-00217980" "A" "G"
"BTB-00217740" "5" "6735328" "BTB-00217740" "A" "G"
"ARS-BFGL-NGS-36420" "5" "6786633" "ARS-BFGL-NGS-36420" "A" "G"
"BTB-00217507" "5" "6859970" "BTB-00217507" "A" "C"
"ARS-BFGL-NGS-97510" "5" "6942103" "ARS-BFGL-NGS-97510" "A" "G"
"ARS-BFGL-NGS-39595" "5" "6976839" "ARS-BFGL-NGS-39595" "A" "T"
"ARS-BFGL-NGS-118379" "5" "7022191" "ARS-BFGL-NGS-118379" "A" "G"
"BTB-00218444" "5" "7145497" "BTB-00218444" "A" "G"
"ARS-BFGL-NGS-102015" "5" "7175086" "ARS-BFGL-NGS-102015" "A" "G"
"BTB-01858904" "5" "7227616" "BTB-01858904" "A" "G"
"BTB-00216913" "5" "7271212" "BTB-00216913" "A" "G"
"ARS-BFGL-NGS-39989" "5" "7525986" "ARS-BFGL-NGS-39989" "A" "G"
"BTB-01657584" "5" "7674802" "BTB-01657584" "A" "C"
"ARS-BFGL-NGS-57915" "5" "7870014" "ARS-BFGL-NGS-57915" "A" "G"
"BTB-01359812" "5" "7924892" "BTB-01359812" "A" "G"
"BTB-01507839" "5" "8038841" "BTB-01507839" "A" "G"
"BTB-00220600" "5" "8204073" "BTB-00220600" "A" "G"
"ARS-BFGL-NGS-32245" "5" "8232512" "ARS-BFGL-NGS-32245" "A" "G"
"ARS-BFGL-NGS-114785" "5" "8371379" "ARS-BFGL-NGS-114785" "A" "G"
"BTB-01752331" "5" "8399818" "BTB-01752331" "A" "G"
"BTB-00220941" "5" "8435987" "BTB-00220941" "A" "G"
"BTB-00220966" "5" "8476871" "BTB-00220966" "A" "G"
"UA-IFASA-4572" "5" "8562667" "UA-IFASA-4572" "A" "G"
"ARS-BFGL-NGS-69702" "5" "8621147" "ARS-BFGL-NGS-69702" "A" "G"
"ARS-BFGL-NGS-78236" "5" "8646040" "ARS-BFGL-NGS-78236" "A" "G"
"ARS-BFGL-NGS-11736" "5" "8683607" "ARS-BFGL-NGS-11736" "A" "C"
"ARS-BFGL-NGS-109524" "5" "8751248" "ARS-BFGL-NGS-109524" "A" "C"
"BTB-00218821" "5" "8807063" "BTB-00218821" "A" "G"
"UA-IFASA-7270" "5" "8849111" "UA-IFASA-7270" "A" "G"
"BTB-00218987" "5" "8893080" "BTB-00218987" "A" "G"
"ARS-BFGL-NGS-28269" "5" "8926782" "ARS-BFGL-NGS-28269" "A" "G"
"BTB-00219231" "5" "8978484" "BTB-00219231" "A" "G"
"ARS-BFGL-NGS-10677" "5" "9126222" "ARS-BFGL-NGS-10677" "A" "G"
"BTB-00219569" "5" "9263262" "BTB-00219569" "A" "G"
"ARS-BFGL-NGS-73619" "5" "9317851" "ARS-BFGL-NGS-73619" "A" "G"
"BTB-00219600" "5" "9344250" "BTB-00219600" "A" "C"
"BTB-00219662" "5" "9371522" "BTB-00219662" "A" "G"
"ARS-BFGL-NGS-25358" "5" "9899160" "ARS-BFGL-NGS-25358" "A" "G"
"BTB-01253890" "5" "9922225" "BTB-01253890" "A" "C"
"BTB-01253754" "5" "9950705" "BTB-01253754" "A" "G"
"ARS-BFGL-NGS-16627" "5" "10027908" "ARS-BFGL-NGS-16627" "A" "G"
"BTB-00221620" "5" "10066097" "BTB-00221620" "A" "G"
"ARS-BFGL-NGS-69509" "5" "10236503" "ARS-BFGL-NGS-69509" "A" "G"
"BTB-00222372" "5" "10278129" "BTB-00222372" "A" "G"
"ARS-BFGL-NGS-3679" "5" "10381017" "ARS-BFGL-NGS-3679" "A" "G"
"UA-IFASA-4222" "5" "10511028" "UA-IFASA-4222" "A" "C"
"BTB-01739441" "5" "10560048" "BTB-01739441" "A" "G"
"ARS-BFGL-NGS-117548" "5" "10788597" "ARS-BFGL-NGS-117548" "A" "G"
"ARS-BFGL-NGS-117126" "5" "10862100" "ARS-BFGL-NGS-117126" "A" "G"
"BTB-01320246" "5" "11025282" "BTB-01320246" "A" "G"
"BTB-01320261" "5" "11058587" "BTB-01320261" "A" "G"
"BTB-00223023" "5" "11314799" "BTB-00223023" "A" "G"
"BTB-00223109" "5" "11464705" "BTB-00223109" "A" "G"
"ARS-BFGL-NGS-110594" "5" "11702152" "ARS-BFGL-NGS-110594" "A" "G"
"ARS-BFGL-NGS-40481" "5" "11800467" "ARS-BFGL-NGS-40481" "A" "G"
"ARS-BFGL-NGS-26310" "5" "12123561" "ARS-BFGL-NGS-26310" "A" "C"
"ARS-BFGL-NGS-29426" "5" "12174285" "ARS-BFGL-NGS-29426" "A" "G"
"ARS-BFGL-NGS-31399" "5" "12213478" "ARS-BFGL-NGS-31399" "A" "G"
"ARS-BFGL-NGS-58588" "5" "12338455" "ARS-BFGL-NGS-58588" "A" "G"
"ARS-BFGL-NGS-73207" "5" "12408591" "ARS-BFGL-NGS-73207" "A" "G"
"ARS-BFGL-NGS-1161" "5" "12463666" "ARS-BFGL-NGS-1161" "A" "G"
"ARS-BFGL-NGS-6826" "5" "12725994" "ARS-BFGL-NGS-6826" "A" "G"
"ARS-BFGL-NGS-60066" "5" "12811138" "ARS-BFGL-NGS-60066" "A" "C"
"ARS-BFGL-NGS-21381" "5" "12971317" "ARS-BFGL-NGS-21381" "A" "G"
"ARS-BFGL-NGS-116924" "5" "13064372" "ARS-BFGL-NGS-116924" "A" "G"
"ARS-BFGL-NGS-111940" "5" "13142317" "ARS-BFGL-NGS-111940" "A" "C"
"ARS-BFGL-NGS-22061" "5" "13230398" "ARS-BFGL-NGS-22061" "A" "G"
"ARS-BFGL-NGS-81155" "5" "13271489" "ARS-BFGL-NGS-81155" "A" "C"
"ARS-BFGL-NGS-84009" "5" "14481898" "ARS-BFGL-NGS-84009" "A" "G"
"ARS-BFGL-NGS-41475" "5" "14556289" "ARS-BFGL-NGS-41475" "A" "G"
"BTB-01113145" "5" "14838419" "BTB-01113145" "A" "T"
"ARS-BFGL-NGS-102679" "5" "15024272" "ARS-BFGL-NGS-102679" "A" "G"
"BTB-00861875" "5" "15176813" "BTB-00861875" "A" "C"
"ARS-BFGL-NGS-110395" "5" "15203201" "ARS-BFGL-NGS-110395" "A" "G"
"BTB-00862015" "5" "15258458" "BTB-00862015" "A" "G"
"BTB-00905450" "5" "15322464" "BTB-00905450" "A" "G"
"ARS-BFGL-NGS-3532" "5" "15673486" "ARS-BFGL-NGS-3532" "A" "G"
"ARS-BFGL-NGS-20187" "5" "16024346" "ARS-BFGL-NGS-20187" "A" "G"
"ARS-BFGL-NGS-68464" "5" "16163636" "ARS-BFGL-NGS-68464" "A" "G"
"ARS-BFGL-NGS-51490" "5" "16522966" "ARS-BFGL-NGS-51490" "C" "G"
"ARS-BFGL-NGS-66695" "5" "16605412" "ARS-BFGL-NGS-66695" "A" "G"
"ARS-BFGL-NGS-44205" "5" "16952114" "ARS-BFGL-NGS-44205" "A" "G"
"ARS-BFGL-NGS-114062" "5" "16982383" "ARS-BFGL-NGS-114062" "A" "G"
"ARS-BFGL-NGS-104042" "5" "17016269" "ARS-BFGL-NGS-104042" "A" "G"
"ARS-BFGL-NGS-10032" "5" "17362801" "ARS-BFGL-NGS-10032" "A" "G"
"ARS-BFGL-NGS-108063" "5" "17507982" "ARS-BFGL-NGS-108063" "A" "G"
"ARS-BFGL-NGS-29626" "5" "18586765" "ARS-BFGL-NGS-29626" "A" "C"
"ARS-BFGL-NGS-110624" "5" "19128124" "ARS-BFGL-NGS-110624" "A" "C"
"ARS-BFGL-NGS-58860" "5" "19281986" "ARS-BFGL-NGS-58860" "A" "G"
"ARS-BFGL-NGS-116388" "5" "19494122" "ARS-BFGL-NGS-116388" "A" "G"
"ARS-BFGL-NGS-36350" "5" "19531689" "ARS-BFGL-NGS-36350" "A" "G"
"ARS-BFGL-NGS-110925" "5" "19594448" "ARS-BFGL-NGS-110925" "A" "G"
"ARS-BFGL-NGS-119271" "5" "20373701" "ARS-BFGL-NGS-119271" "A" "C"
"ARS-BFGL-NGS-106792" "5" "20903150" "ARS-BFGL-NGS-106792" "A" "C"
"ARS-BFGL-NGS-54735" "5" "21319989" "ARS-BFGL-NGS-54735" "A" "G"
"ARS-BFGL-NGS-117294" "5" "21561793" "ARS-BFGL-NGS-117294" "A" "G"
"ARS-BFGL-NGS-115647" "5" "21947260" "ARS-BFGL-NGS-115647" "A" "G"
"ARS-BFGL-NGS-73823" "5" "21994945" "ARS-BFGL-NGS-73823" "A" "G"
"ARS-BFGL-NGS-12094" "5" "22053661" "ARS-BFGL-NGS-12094" "A" "C"
"ARS-BFGL-NGS-40167" "5" "22327983" "ARS-BFGL-NGS-40167" "A" "T"
"ARS-BFGL-NGS-44305" "5" "22350178" "ARS-BFGL-NGS-44305" "A" "G"
"ARS-BFGL-NGS-114594" "5" "22599252" "ARS-BFGL-NGS-114594" "A" "G"
"ARS-BFGL-NGS-35234" "5" "22685406" "ARS-BFGL-NGS-35234" "A" "G"
"ARS-BFGL-NGS-93953" "5" "22737219" "ARS-BFGL-NGS-93953" "A" "G"
"ARS-BFGL-NGS-90895" "5" "22777192" "ARS-BFGL-NGS-90895" "A" "G"
"ARS-BFGL-NGS-110971" "5" "23031571" "ARS-BFGL-NGS-110971" "A" "C"
"ARS-BFGL-NGS-97448" "5" "23055154" "ARS-BFGL-NGS-97448" "A" "C"
"ARS-BFGL-NGS-12640" "5" "23861315" "ARS-BFGL-NGS-12640" "A" "G"
"ARS-BFGL-NGS-111109" "5" "24064770" "ARS-BFGL-NGS-111109" "A" "G"
"ARS-BFGL-NGS-116514" "5" "24168373" "ARS-BFGL-NGS-116514" "A" "C"
"ARS-BFGL-NGS-112212" "5" "24451576" "ARS-BFGL-NGS-112212" "A" "G"
"ARS-BFGL-NGS-10291" "5" "24512405" "ARS-BFGL-NGS-10291" "A" "G"
"ARS-BFGL-NGS-77906" "5" "24533402" "ARS-BFGL-NGS-77906" "A" "G"
"ARS-BFGL-NGS-72504" "5" "24605672" "ARS-BFGL-NGS-72504" "A" "G"
"ARS-BFGL-NGS-101539" "5" "24628072" "ARS-BFGL-NGS-101539" "A" "G"
"ARS-BFGL-NGS-92025" "5" "25204948" "ARS-BFGL-NGS-92025" "A" "G"
"ARS-BFGL-NGS-14910" "5" "25518483" "ARS-BFGL-NGS-14910" "A" "G"
"ARS-USMARC-666" "5" "25643874" "ARS-USMARC-666" "A" "C"
"ARS-USMARC-623" "5" "25670284" "ARS-USMARC-623" "A" "C"
"ARS-USMARC-629" "5" "25738874" "ARS-USMARC-629" "A" "C"
"ARS-BFGL-NGS-8255" "5" "25915161" "ARS-BFGL-NGS-8255" "A" "G"
"ARS-BFGL-NGS-23961" "5" "25995476" "ARS-BFGL-NGS-23961" "A" "G"
"ARS-BFGL-NGS-32724" "5" "26056742" "ARS-BFGL-NGS-32724" "A" "G"
"ARS-BFGL-NGS-82224" "5" "26153069" "ARS-BFGL-NGS-82224" "A" "G"
"ARS-BFGL-NGS-50553" "5" "26181410" "ARS-BFGL-NGS-50553" "C" "G"
"ARS-BFGL-NGS-32476" "5" "26459925" "ARS-BFGL-NGS-32476" "A" "G"
"ARS-USMARC-622" "5" "26539525" "ARS-USMARC-622" "A" "C"
"ARS-BFGL-NGS-21191" "5" "26549478" "ARS-BFGL-NGS-21191" "A" "G"
"ARS-BFGL-NGS-12229" "5" "26561662" "ARS-BFGL-NGS-12229" "A" "G"
"ARS-BFGL-NGS-34382" "5" "26661043" "ARS-BFGL-NGS-34382" "A" "G"
"ARS-BFGL-NGS-4312" "5" "26911621" "ARS-BFGL-NGS-4312" "A" "G"
"ARS-BFGL-NGS-5790" "5" "26986116" "ARS-BFGL-NGS-5790" "A" "C"
"ARS-BFGL-NGS-59755" "5" "27086960" "ARS-BFGL-NGS-59755" "A" "C"
"ARS-BFGL-NGS-87170" "5" "27235668" "ARS-BFGL-NGS-87170" "A" "G"
"ARS-BFGL-NGS-34254" "5" "27287454" "ARS-BFGL-NGS-34254" "A" "G"
"ARS-BFGL-NGS-72551" "5" "27498349" "ARS-BFGL-NGS-72551" "A" "C"
"ARS-BFGL-NGS-113311" "5" "27633265" "ARS-BFGL-NGS-113311" "A" "G"
"ARS-BFGL-NGS-7725" "5" "27839649" "ARS-BFGL-NGS-7725" "A" "G"
"ARS-BFGL-NGS-98156" "5" "27869236" "ARS-BFGL-NGS-98156" "A" "G"
"ARS-BFGL-NGS-15960" "5" "28024945" "ARS-BFGL-NGS-15960" "A" "G"
"ARS-BFGL-NGS-5337" "5" "28054954" "ARS-BFGL-NGS-5337" "A" "C"
"ARS-BFGL-NGS-25578" "5" "28120980" "ARS-BFGL-NGS-25578" "A" "C"
"ARS-BFGL-NGS-100971" "5" "28153566" "ARS-BFGL-NGS-100971" "A" "G"
"ARS-BFGL-NGS-44455" "5" "28304831" "ARS-BFGL-NGS-44455" "A" "G"
"ARS-BFGL-NGS-7567" "5" "28331294" "ARS-BFGL-NGS-7567" "A" "G"
"ARS-BFGL-NGS-91751" "5" "28573792" "ARS-BFGL-NGS-91751" "A" "G"
"ARS-BFGL-NGS-110943" "5" "28602448" "ARS-BFGL-NGS-110943" "A" "G"
"ARS-BFGL-NGS-117977" "5" "28640245" "ARS-BFGL-NGS-117977" "A" "G"
"ARS-BFGL-NGS-90297" "5" "28695066" "ARS-BFGL-NGS-90297" "A" "G"
"ARS-BFGL-NGS-115973" "5" "28757093" "ARS-BFGL-NGS-115973" "A" "G"
"ARS-USMARC-624" "5" "28859701" "ARS-USMARC-624" "A" "G"
"ARS-BFGL-NGS-8796" "5" "29095603" "ARS-BFGL-NGS-8796" "A" "G"
"ARS-BFGL-NGS-38020" "5" "29264678" "ARS-BFGL-NGS-38020" "A" "G"
"ARS-BFGL-NGS-20135" "5" "29839619" "ARS-BFGL-NGS-20135" "A" "G"
"UA-IFASA-2781" "5" "29989860" "UA-IFASA-2781" "A" "G"
"ARS-BFGL-NGS-112542" "5" "30159843" "ARS-BFGL-NGS-112542" "A" "G"
"ARS-BFGL-NGS-119788" "5" "30185840" "ARS-BFGL-NGS-119788" "A" "G"
"ARS-USMARC-635" "5" "30353509" "ARS-USMARC-635" "A" "G"
"ARS-USMARC-633" "5" "30571044" "ARS-USMARC-633" "A" "G"
"ARS-BFGL-NGS-1251" "5" "30639518" "ARS-BFGL-NGS-1251" "A" "G"
"ARS-BFGL-NGS-53461" "5" "30659497" "ARS-BFGL-NGS-53461" "A" "G"
"ARS-BFGL-NGS-43909" "5" "30879776" "ARS-BFGL-NGS-43909" "A" "C"
"ARS-BFGL-NGS-23612" "5" "30960699" "ARS-BFGL-NGS-23612" "A" "G"
"ARS-BFGL-NGS-35577" "5" "31100369" "ARS-BFGL-NGS-35577" "A" "G"
"UA-IFASA-5621" "5" "31246762" "UA-IFASA-5621" "A" "G"
"ARS-BFGL-NGS-118817" "5" "31739928" "ARS-BFGL-NGS-118817" "A" "G"
"ARS-BFGL-NGS-28024" "5" "32220261" "ARS-BFGL-NGS-28024" "A" "G"
"ARS-BFGL-NGS-12166" "5" "32310418" "ARS-BFGL-NGS-12166" "A" "G"
"ARS-BFGL-NGS-14419" "5" "32502917" "ARS-BFGL-NGS-14419" "A" "G"
"ARS-USMARC-637" "5" "32596644" "ARS-USMARC-637" "A" "C"
"ARS-BFGL-NGS-101679" "5" "32688182" "ARS-BFGL-NGS-101679" "A" "G"
"ARS-BFGL-NGS-717" "5" "32861996" "ARS-BFGL-NGS-717" "A" "G"
"BTB-00225685" "5" "32864155" "BTB-00225685" "A" "C"
"BTB-01733013" "5" "32900374" "BTB-01733013" "A" "G"
"UA-IFASA-3684" "5" "32928151" "UA-IFASA-3684" "A" "G"
"ARS-BFGL-NGS-12553" "5" "32983741" "ARS-BFGL-NGS-12553" "A" "G"
"ARS-BFGL-NGS-110548" "5" "33013488" "ARS-BFGL-NGS-110548" "A" "G"
"ARS-BFGL-NGS-112730" "5" "33054266" "ARS-BFGL-NGS-112730" "A" "G"
"ARS-BFGL-NGS-92420" "5" "33078266" "ARS-BFGL-NGS-92420" "A" "G"
"BTB-01226625" "5" "33374776" "BTB-01226625" "A" "G"
"BTB-01226603" "5" "33436079" "BTB-01226603" "A" "G"
"BTB-01226567" "5" "33457988" "BTB-01226567" "A" "C"
"ARS-BFGL-NGS-53694" "5" "33481261" "ARS-BFGL-NGS-53694" "A" "G"
"BTB-01953426" "5" "33709003" "BTB-01953426" "A" "G"
"BTB-01205531" "5" "33762720" "BTB-01205531" "A" "G"
"BTB-01205481" "5" "33808700" "BTB-01205481" "A" "G"
"BTB-01496004" "5" "33925229" "BTB-01496004" "A" "G"
"BTB-01495858" "5" "33981125" "BTB-01495858" "A" "G"
"ARS-BFGL-NGS-127" "5" "34002538" "ARS-BFGL-NGS-127" "A" "G"
"ARS-BFGL-NGS-25635" "5" "34082902" "ARS-BFGL-NGS-25635" "A" "G"
"BTB-01495784" "5" "34101843" "BTB-01495784" "A" "G"
"ARS-BFGL-NGS-117517" "5" "34142015" "ARS-BFGL-NGS-117517" "A" "G"
"BTB-01740719" "5" "34180584" "BTB-01740719" "A" "G"
"BTB-01591477" "5" "34371932" "BTB-01591477" "A" "G"
"BTB-01354509" "5" "34446901" "BTB-01354509" "A" "C"
"BTB-01354536" "5" "34697493" "BTB-01354536" "A" "G"
"BTB-01794441" "5" "34859881" "BTB-01794441" "A" "G"
"ARS-BFGL-NGS-110341" "5" "34896625" "ARS-BFGL-NGS-110341" "A" "G"
"BTB-00572772" "5" "34937478" "BTB-00572772" "A" "G"
"ARS-BFGL-NGS-119357" "5" "34989903" "ARS-BFGL-NGS-119357" "A" "G"
"BTB-00572731" "5" "35023805" "BTB-00572731" "A" "G"
"ARS-BFGL-NGS-119673" "5" "35076006" "ARS-BFGL-NGS-119673" "A" "G"
"ARS-BFGL-NGS-1649" "5" "35186437" "ARS-BFGL-NGS-1649" "A" "C"
"UA-IFASA-9489" "5" "35300909" "UA-IFASA-9489" "A" "G"
"ARS-BFGL-NGS-109054" "5" "35996403" "ARS-BFGL-NGS-109054" "A" "G"
"ARS-BFGL-NGS-40375" "5" "36041533" "ARS-BFGL-NGS-40375" "A" "G"
"ARS-BFGL-NGS-66566" "5" "36122701" "ARS-BFGL-NGS-66566" "A" "G"
"ARS-BFGL-NGS-119343" "5" "36388805" "ARS-BFGL-NGS-119343" "A" "C"
"ARS-BFGL-NGS-29931" "5" "36528436" "ARS-BFGL-NGS-29931" "A" "G"
"BTB-02015191" "5" "36553084" "BTB-02015191" "A" "C"
"BTB-00225371" "5" "36578127" "BTB-00225371" "A" "G"
"BTB-00225243" "5" "36772262" "BTB-00225243" "A" "C"
"BTB-00225211" "5" "36840356" "BTB-00225211" "A" "G"
"ARS-USMARC-686" "5" "36917783" "ARS-USMARC-686" "A" "G"
"ARS-BFGL-NGS-90269" "5" "37072176" "ARS-BFGL-NGS-90269" "A" "G"
"ARS-BFGL-NGS-23988" "5" "37273786" "ARS-BFGL-NGS-23988" "A" "G"
"BTB-01832706" "5" "37331234" "BTB-01832706" "A" "G"
"BTB-01248439" "5" "37403771" "BTB-01248439" "A" "C"
"BTB-01248388" "5" "37440296" "BTB-01248388" "A" "C"
"ARS-BFGL-NGS-92169" "5" "37573018" "ARS-BFGL-NGS-92169" "A" "G"
"ARS-BFGL-NGS-53488" "5" "38106808" "ARS-BFGL-NGS-53488" "A" "G"
"ARS-BFGL-NGS-108990" "5" "38329881" "ARS-BFGL-NGS-108990" "A" "G"
"ARS-BFGL-NGS-54580" "5" "38862744" "ARS-BFGL-NGS-54580" "A" "G"
"ARS-BFGL-NGS-14271" "5" "39308331" "ARS-BFGL-NGS-14271" "A" "G"
"ARS-BFGL-NGS-53475" "5" "39482132" "ARS-BFGL-NGS-53475" "A" "G"
"ARS-BFGL-NGS-55630" "5" "39553560" "ARS-BFGL-NGS-55630" "A" "G"
"ARS-BFGL-NGS-49659" "5" "39720278" "ARS-BFGL-NGS-49659" "C" "G"
"ARS-BFGL-NGS-29758" "5" "39920171" "ARS-BFGL-NGS-29758" "A" "G"
"BTB-01801679" "5" "40092319" "BTB-01801679" "A" "G"
"ARS-BFGL-NGS-23432" "5" "40112322" "ARS-BFGL-NGS-23432" "C" "G"
"BTB-01524285" "5" "40192584" "BTB-01524285" "A" "G"
"ARS-BFGL-NGS-10233" "5" "40274550" "ARS-BFGL-NGS-10233" "A" "G"
"ARS-BFGL-NGS-65543" "5" "40512359" "ARS-BFGL-NGS-65543" "A" "G"
"BTB-00226032" "5" "40553720" "BTB-00226032" "A" "G"
"UA-IFASA-8207" "5" "40580237" "UA-IFASA-8207" "A" "G"
"BTB-01700124" "5" "40638405" "BTB-01700124" "A" "G"
"BTB-01700108" "5" "40664008" "BTB-01700108" "A" "G"
"BTB-01700084" "5" "40692636" "BTB-01700084" "A" "T"
"ARS-BFGL-NGS-104287" "5" "40762830" "ARS-BFGL-NGS-104287" "A" "G"
"BTB-01494277" "5" "40939678" "BTB-01494277" "A" "G"
"BTB-01494257" "5" "40969028" "BTB-01494257" "A" "G"
"BTB-01342721" "5" "41565285" "BTB-01342721" "A" "C"
"BTB-01812364" "5" "41666974" "BTB-01812364" "A" "G"
"ARS-BFGL-NGS-22065" "5" "41695035" "ARS-BFGL-NGS-22065" "A" "C"
"ARS-BFGL-NGS-28318" "5" "41913821" "ARS-BFGL-NGS-28318" "A" "G"
"ARS-BFGL-NGS-41080" "5" "42166749" "ARS-BFGL-NGS-41080" "A" "G"
"ARS-BFGL-NGS-18989" "5" "42188101" "ARS-BFGL-NGS-18989" "A" "C"
"ARS-BFGL-NGS-69056" "5" "42285835" "ARS-BFGL-NGS-69056" "A" "C"
"ARS-BFGL-NGS-98588" "5" "42436216" "ARS-BFGL-NGS-98588" "A" "C"
"ARS-BFGL-NGS-40367" "5" "42528376" "ARS-BFGL-NGS-40367" "A" "C"
"BTB-01255969" "5" "42743482" "BTB-01255969" "A" "G"
"ARS-BFGL-NGS-7850" "5" "42775818" "ARS-BFGL-NGS-7850" "A" "G"
"ARS-BFGL-NGS-73955" "5" "42837081" "ARS-BFGL-NGS-73955" "A" "G"
"BTB-00226490" "5" "43034529" "BTB-00226490" "A" "G"
"BTB-00226457" "5" "43102083" "BTB-00226457" "A" "G"
"BTB-00226439" "5" "43125599" "BTB-00226439" "A" "G"
"ARS-BFGL-NGS-65121" "5" "43209929" "ARS-BFGL-NGS-65121" "A" "G"
"ARS-BFGL-NGS-62008" "5" "43253141" "ARS-BFGL-NGS-62008" "A" "G"
"BTB-01968129" "5" "43315469" "BTB-01968129" "A" "G"
"BTB-01477536" "5" "43417275" "BTB-01477536" "A" "G"
"BTB-00226702" "5" "43470419" "BTB-00226702" "A" "G"
"BTB-01477571" "5" "43481128" "BTB-01477571" "A" "G"
"BTB-01477513" "5" "43561036" "BTB-01477513" "A" "C"
"ARS-BFGL-NGS-30677" "5" "43565856" "ARS-BFGL-NGS-30677" "A" "G"
"BTB-00227037" "5" "43736571" "BTB-00227037" "A" "G"
"ARS-BFGL-NGS-38733" "5" "43940765" "ARS-BFGL-NGS-38733" "A" "G"
"BTB-00226603" "5" "43977904" "BTB-00226603" "A" "G"
"BTB-00226565" "5" "44009723" "BTB-00226565" "A" "G"
"ARS-USMARC-609" "5" "44107145" "ARS-USMARC-609" "A" "G"
"ARS-USMARC-610" "5" "44129994" "ARS-USMARC-610" "A" "G"
"ARS-USMARC-674" "5" "44187145" "ARS-USMARC-674" "A" "C"
"BTB-00226386" "5" "44268500" "BTB-00226386" "C" "G"
"BTB-01752230" "5" "44578979" "BTB-01752230" "A" "G"
"BTB-00226634" "5" "44695924" "BTB-00226634" "A" "G"
"ARS-BFGL-NGS-7433" "5" "44885503" "ARS-BFGL-NGS-7433" "A" "C"
"ARS-BFGL-NGS-7799" "5" "44936099" "ARS-BFGL-NGS-7799" "A" "G"
"ARS-BFGL-NGS-86348" "5" "45134007" "ARS-BFGL-NGS-86348" "A" "G"
"ARS-BFGL-NGS-42961" "5" "45525436" "ARS-BFGL-NGS-42961" "A" "T"
"ARS-USMARC-614" "5" "45722126" "ARS-USMARC-614" "A" "G"
"ARS-USMARC-636" "5" "45774499" "ARS-USMARC-636" "A" "G"
"ARS-USMARC-652" "5" "45807839" "ARS-USMARC-652" "A" "G"
"ARS-USMARC-657" "5" "45834943" "ARS-USMARC-657" "A" "T"
"ARS-BFGL-NGS-22009" "5" "46279541" "ARS-BFGL-NGS-22009" "A" "G"
"ARS-BFGL-NGS-98210" "5" "46454015" "ARS-BFGL-NGS-98210" "A" "G"
"ARS-BFGL-NGS-114616" "5" "46497410" "ARS-BFGL-NGS-114616" "A" "G"
"ARS-BFGL-NGS-73392" "5" "46895290" "ARS-BFGL-NGS-73392" "A" "C"
"ARS-BFGL-NGS-116781" "5" "46944182" "ARS-BFGL-NGS-116781" "A" "G"
"ARS-BFGL-NGS-10812" "5" "47211302" "ARS-BFGL-NGS-10812" "A" "G"
"ARS-BFGL-NGS-31328" "5" "47446050" "ARS-BFGL-NGS-31328" "A" "G"
"ARS-BFGL-NGS-58394" "5" "47539203" "ARS-BFGL-NGS-58394" "A" "G"
"ARS-BFGL-NGS-37989" "5" "47906844" "ARS-BFGL-NGS-37989" "A" "G"
"ARS-BFGL-NGS-113888" "5" "48315330" "ARS-BFGL-NGS-113888" "A" "G"
"ARS-BFGL-NGS-106186" "5" "49154699" "ARS-BFGL-NGS-106186" "A" "G"
"ARS-BFGL-NGS-43694" "5" "49650207" "ARS-BFGL-NGS-43694" "A" "C"
"ARS-BFGL-NGS-58429" "5" "49727902" "ARS-BFGL-NGS-58429" "A" "C"
"ARS-BFGL-NGS-34352" "5" "49842685" "ARS-BFGL-NGS-34352" "A" "G"
"ARS-BFGL-NGS-116292" "5" "49977047" "ARS-BFGL-NGS-116292" "A" "G"
"ARS-BFGL-NGS-112937" "5" "50079810" "ARS-BFGL-NGS-112937" "A" "G"
"ARS-BFGL-NGS-20825" "5" "50335416" "ARS-BFGL-NGS-20825" "A" "G"
"ARS-BFGL-NGS-114918" "5" "51029985" "ARS-BFGL-NGS-114918" "A" "G"
"ARS-BFGL-NGS-33745" "5" "51064864" "ARS-BFGL-NGS-33745" "A" "G"
"ARS-BFGL-NGS-80084" "5" "51113065" "ARS-BFGL-NGS-80084" "A" "G"
"ARS-BFGL-NGS-96600" "5" "51141012" "ARS-BFGL-NGS-96600" "A" "G"
"ARS-BFGL-NGS-111906" "5" "51276764" "ARS-BFGL-NGS-111906" "A" "G"
"ARS-BFGL-NGS-111969" "5" "51662116" "ARS-BFGL-NGS-111969" "A" "G"
"ARS-BFGL-NGS-119432" "5" "51732343" "ARS-BFGL-NGS-119432" "A" "C"
"ARS-BFGL-NGS-56648" "5" "51762857" "ARS-BFGL-NGS-56648" "A" "G"
"ARS-BFGL-NGS-116994" "5" "51967497" "ARS-BFGL-NGS-116994" "A" "G"
"ARS-BFGL-NGS-78314" "5" "52771740" "ARS-BFGL-NGS-78314" "A" "G"
"ARS-BFGL-NGS-8741" "5" "53263967" "ARS-BFGL-NGS-8741" "A" "G"
"ARS-BFGL-NGS-114150" "5" "53610334" "ARS-BFGL-NGS-114150" "A" "G"
"ARS-BFGL-NGS-55886" "5" "54231399" "ARS-BFGL-NGS-55886" "A" "G"
"ARS-BFGL-NGS-103359" "5" "54333458" "ARS-BFGL-NGS-103359" "A" "G"
"ARS-BFGL-NGS-67203" "5" "54711045" "ARS-BFGL-NGS-67203" "A" "G"
"ARS-BFGL-NGS-7003" "5" "54745039" "ARS-BFGL-NGS-7003" "A" "G"
"ARS-BFGL-NGS-3921" "5" "54964499" "ARS-BFGL-NGS-3921" "A" "G"
"ARS-BFGL-NGS-92026" "5" "55407180" "ARS-BFGL-NGS-92026" "A" "G"
"ARS-BFGL-NGS-115403" "5" "55590501" "ARS-BFGL-NGS-115403" "A" "G"
"ARS-BFGL-NGS-14970" "5" "55865567" "ARS-BFGL-NGS-14970" "A" "G"
"ARS-BFGL-NGS-109796" "5" "55989100" "ARS-BFGL-NGS-109796" "A" "G"
"ARS-BFGL-NGS-84483" "5" "56130004" "ARS-BFGL-NGS-84483" "A" "G"
"ARS-BFGL-NGS-12528" "5" "56515069" "ARS-BFGL-NGS-12528" "A" "G"
"ARS-BFGL-NGS-104746" "5" "56618321" "ARS-BFGL-NGS-104746" "A" "G"
"ARS-BFGL-NGS-108437" "5" "57008880" "ARS-BFGL-NGS-108437" "A" "G"
"ARS-BFGL-NGS-100634" "5" "57335801" "ARS-BFGL-NGS-100634" "A" "G"
"UA-IFASA-6196" "5" "57383719" "UA-IFASA-6196" "A" "G"
"ARS-BFGL-NGS-44271" "5" "57606624" "ARS-BFGL-NGS-44271" "A" "G"
"ARS-BFGL-NGS-12487" "5" "57953405" "ARS-BFGL-NGS-12487" "A" "G"
"ARS-BFGL-NGS-103394" "5" "57977594" "ARS-BFGL-NGS-103394" "A" "G"
"ARS-BFGL-NGS-56672" "5" "58583012" "ARS-BFGL-NGS-56672" "A" "G"
"ARS-BFGL-NGS-35956" "5" "58638702" "ARS-BFGL-NGS-35956" "A" "G"
"ARS-BFGL-NGS-44413" "5" "59840330" "ARS-BFGL-NGS-44413" "A" "T"
"ARS-BFGL-NGS-55084" "5" "60513092" "ARS-BFGL-NGS-55084" "A" "G"
"ARS-BFGL-NGS-5504" "5" "60556520" "ARS-BFGL-NGS-5504" "A" "G"
"ARS-BFGL-NGS-7741" "5" "60583869" "ARS-BFGL-NGS-7741" "A" "G"
"ARS-BFGL-NGS-24154" "5" "60604166" "ARS-BFGL-NGS-24154" "A" "G"
"ARS-BFGL-NGS-110018" "5" "60642347" "ARS-BFGL-NGS-110018" "A" "G"
"ARS-BFGL-NGS-35987" "5" "60711494" "ARS-BFGL-NGS-35987" "A" "G"
"ARS-BFGL-NGS-2707" "5" "61040367" "ARS-BFGL-NGS-2707" "A" "G"
"UA-IFASA-2202" "5" "61232643" "UA-IFASA-2202" "A" "G"
"ARS-BFGL-NGS-104182" "5" "61286713" "ARS-BFGL-NGS-104182" "A" "G"
"ARS-BFGL-NGS-44773" "5" "61325606" "ARS-BFGL-NGS-44773" "A" "G"
"ARS-BFGL-NGS-30685" "5" "61363211" "ARS-BFGL-NGS-30685" "A" "G"
"ARS-BFGL-NGS-76136" "5" "61381996" "ARS-BFGL-NGS-76136" "A" "C"
"ARS-BFGL-NGS-105299" "5" "61517987" "ARS-BFGL-NGS-105299" "A" "G"
"ARS-BFGL-NGS-7020" "5" "61861737" "ARS-BFGL-NGS-7020" "A" "G"
"ARS-BFGL-NGS-23104" "5" "61959204" "ARS-BFGL-NGS-23104" "A" "C"
"ARS-BFGL-NGS-115187" "5" "62248841" "ARS-BFGL-NGS-115187" "A" "C"
"ARS-BFGL-NGS-100699" "5" "62469899" "ARS-BFGL-NGS-100699" "A" "G"
"ARS-BFGL-NGS-16004" "5" "62687768" "ARS-BFGL-NGS-16004" "A" "G"
"ARS-BFGL-NGS-99269" "5" "62832681" "ARS-BFGL-NGS-99269" "A" "G"
"ARS-BFGL-NGS-72491" "5" "62882624" "ARS-BFGL-NGS-72491" "A" "G"
"ARS-BFGL-NGS-20969" "5" "62920850" "ARS-BFGL-NGS-20969" "A" "G"
"ARS-BFGL-NGS-44991" "5" "63527807" "ARS-BFGL-NGS-44991" "C" "G"
"ARS-BFGL-NGS-114987" "5" "63555403" "ARS-BFGL-NGS-114987" "A" "G"
"ARS-BFGL-NGS-115708" "5" "63771420" "ARS-BFGL-NGS-115708" "A" "G"
"ARS-BFGL-NGS-71801" "5" "63870367" "ARS-BFGL-NGS-71801" "A" "G"
"ARS-BFGL-NGS-45045" "5" "63899453" "ARS-BFGL-NGS-45045" "A" "T"
"ARS-BFGL-NGS-60284" "5" "64396989" "ARS-BFGL-NGS-60284" "A" "G"
"ARS-BFGL-NGS-101258" "5" "65184723" "ARS-BFGL-NGS-101258" "A" "C"
"ARS-BFGL-NGS-24122" "5" "65228699" "ARS-BFGL-NGS-24122" "A" "C"
"ARS-BFGL-NGS-20849" "5" "65743920" "ARS-BFGL-NGS-20849" "A" "C"
"ARS-BFGL-NGS-21991" "5" "65851825" "ARS-BFGL-NGS-21991" "A" "G"
"ARS-BFGL-NGS-62748" "5" "65922088" "ARS-BFGL-NGS-62748" "A" "G"
"ARS-BFGL-NGS-15520" "5" "65986618" "ARS-BFGL-NGS-15520" "A" "G"
"ARS-BFGL-NGS-15787" "5" "66157408" "ARS-BFGL-NGS-15787" "C" "G"
"ARS-BFGL-NGS-118135" "5" "66386971" "ARS-BFGL-NGS-118135" "A" "G"
"ARS-BFGL-NGS-104108" "5" "66480185" "ARS-BFGL-NGS-104108" "A" "G"
"ARS-BFGL-NGS-116459" "5" "66577741" "ARS-BFGL-NGS-116459" "A" "G"
"ARS-BFGL-NGS-100547" "5" "66784879" "ARS-BFGL-NGS-100547" "A" "C"
"ARS-BFGL-NGS-23025" "5" "66976106" "ARS-BFGL-NGS-23025" "A" "G"
"ARS-BFGL-NGS-54507" "5" "67344893" "ARS-BFGL-NGS-54507" "A" "G"
"ARS-BFGL-NGS-108589" "5" "67408071" "ARS-BFGL-NGS-108589" "A" "C"
"ARS-BFGL-NGS-28026" "5" "67586221" "ARS-BFGL-NGS-28026" "A" "G"
"ARS-BFGL-NGS-53578" "5" "67780167" "ARS-BFGL-NGS-53578" "A" "G"
"ARS-BFGL-NGS-8241" "5" "67824220" "ARS-BFGL-NGS-8241" "A" "G"
"ARS-BFGL-NGS-32909" "5" "67846632" "ARS-BFGL-NGS-32909" "A" "C"
"ARS-BFGL-NGS-3906" "5" "68363301" "ARS-BFGL-NGS-3906" "A" "G"
"ARS-BFGL-NGS-61694" "5" "68433351" "ARS-BFGL-NGS-61694" "A" "G"
"ARS-BFGL-NGS-25684" "5" "68461765" "ARS-BFGL-NGS-25684" "A" "G"
"ARS-BFGL-NGS-111469" "5" "68525492" "ARS-BFGL-NGS-111469" "A" "C"
"ARS-BFGL-NGS-118628" "5" "68586846" "ARS-BFGL-NGS-118628" "A" "G"
"ARS-BFGL-NGS-33119" "5" "68632534" "ARS-BFGL-NGS-33119" "A" "G"
"ARS-BFGL-NGS-119231" "5" "68753154" "ARS-BFGL-NGS-119231" "A" "G"
"ARS-BFGL-NGS-24738" "5" "68804500" "ARS-BFGL-NGS-24738" "A" "G"
"ARS-BFGL-NGS-26837" "5" "69276358" "ARS-BFGL-NGS-26837" "A" "C"
"ARS-BFGL-NGS-71718" "5" "69483211" "ARS-BFGL-NGS-71718" "A" "C"
"ARS-BFGL-NGS-81622" "5" "69571158" "ARS-BFGL-NGS-81622" "A" "C"
"ARS-BFGL-NGS-31540" "5" "69719605" "ARS-BFGL-NGS-31540" "A" "G"
"ARS-BFGL-NGS-36257" "5" "69935577" "ARS-BFGL-NGS-36257" "A" "G"
"ARS-BFGL-NGS-100875" "5" "69956249" "ARS-BFGL-NGS-100875" "A" "G"
"ARS-BFGL-NGS-54671" "5" "69978115" "ARS-BFGL-NGS-54671" "A" "G"
"ARS-BFGL-NGS-25359" "5" "70049126" "ARS-BFGL-NGS-25359" "A" "G"
"ARS-BFGL-NGS-106520" "5" "70199843" "ARS-BFGL-NGS-106520" "A" "G"
"ARS-BFGL-NGS-41363" "5" "70743534" "ARS-BFGL-NGS-41363" "A" "C"
"ARS-BFGL-NGS-119450" "5" "70804748" "ARS-BFGL-NGS-119450" "A" "T"
"ARS-BFGL-NGS-3506" "5" "70897603" "ARS-BFGL-NGS-3506" "A" "G"
"ARS-BFGL-NGS-19442" "5" "70997483" "ARS-BFGL-NGS-19442" "A" "G"
"ARS-BFGL-NGS-82844" "5" "71097173" "ARS-BFGL-NGS-82844" "A" "G"
"ARS-BFGL-NGS-111066" "5" "71144630" "ARS-BFGL-NGS-111066" "A" "G"
"ARS-BFGL-NGS-62562" "5" "71176757" "ARS-BFGL-NGS-62562" "A" "C"
"ARS-BFGL-NGS-80634" "5" "71272297" "ARS-BFGL-NGS-80634" "A" "G"
"ARS-BFGL-NGS-76692" "5" "71475195" "ARS-BFGL-NGS-76692" "A" "G"
"ARS-BFGL-NGS-113273" "5" "71499453" "ARS-BFGL-NGS-113273" "A" "G"
"ARS-BFGL-NGS-25941" "5" "71587478" "ARS-BFGL-NGS-25941" "A" "C"
"ARS-BFGL-NGS-8401" "5" "71621207" "ARS-BFGL-NGS-8401" "A" "C"
"ARS-BFGL-NGS-58020" "5" "71726467" "ARS-BFGL-NGS-58020" "A" "G"
"ARS-BFGL-NGS-12807" "5" "71778071" "ARS-BFGL-NGS-12807" "A" "G"
"ARS-BFGL-NGS-111008" "5" "71884473" "ARS-BFGL-NGS-111008" "A" "G"
"ARS-BFGL-NGS-25351" "5" "72082602" "ARS-BFGL-NGS-25351" "A" "G"
"ARS-BFGL-NGS-24506" "5" "72142911" "ARS-BFGL-NGS-24506" "A" "G"
"ARS-BFGL-NGS-70198" "5" "72243381" "ARS-BFGL-NGS-70198" "A" "G"
"ARS-BFGL-NGS-111053" "5" "72264603" "ARS-BFGL-NGS-111053" "A" "G"
"ARS-BFGL-NGS-38863" "5" "72300259" "ARS-BFGL-NGS-38863" "A" "C"
"ARS-BFGL-NGS-18105" "5" "72390588" "ARS-BFGL-NGS-18105" "A" "G"
"ARS-BFGL-NGS-18273" "5" "72414582" "ARS-BFGL-NGS-18273" "A" "G"
"ARS-BFGL-NGS-113861" "5" "72464363" "ARS-BFGL-NGS-113861" "A" "G"
"ARS-BFGL-NGS-113321" "5" "72592835" "ARS-BFGL-NGS-113321" "A" "G"
"ARS-BFGL-NGS-79121" "5" "72618051" "ARS-BFGL-NGS-79121" "A" "G"
"ARS-BFGL-NGS-88709" "5" "72691446" "ARS-BFGL-NGS-88709" "A" "G"
"ARS-BFGL-NGS-38275" "5" "72771241" "ARS-BFGL-NGS-38275" "A" "G"
"ARS-BFGL-NGS-26139" "5" "72982750" "ARS-BFGL-NGS-26139" "A" "G"
"ARS-BFGL-NGS-90377" "5" "73187595" "ARS-BFGL-NGS-90377" "A" "G"
"ARS-BFGL-NGS-119129" "5" "73214162" "ARS-BFGL-NGS-119129" "A" "C"
"ARS-BFGL-NGS-29546" "5" "73258507" "ARS-BFGL-NGS-29546" "A" "C"
"ARS-BFGL-NGS-98654" "5" "73303219" "ARS-BFGL-NGS-98654" "A" "G"
"ARS-BFGL-NGS-101650" "5" "73334655" "ARS-BFGL-NGS-101650" "A" "G"
"UA-IFASA-2027" "5" "73446207" "UA-IFASA-2027" "A" "G"
"ARS-BFGL-NGS-119766" "5" "73632210" "ARS-BFGL-NGS-119766" "A" "G"
"ARS-BFGL-NGS-87789" "5" "73799375" "ARS-BFGL-NGS-87789" "A" "G"
"ARS-BFGL-NGS-100454" "5" "73939508" "ARS-BFGL-NGS-100454" "A" "G"
"ARS-BFGL-NGS-105011" "5" "73976636" "ARS-BFGL-NGS-105011" "A" "G"
"ARS-BFGL-NGS-103941" "5" "74062827" "ARS-BFGL-NGS-103941" "A" "G"
"ARS-BFGL-NGS-113371" "5" "74087300" "ARS-BFGL-NGS-113371" "A" "C"
"ARS-BFGL-NGS-44429" "5" "74112235" "ARS-BFGL-NGS-44429" "A" "C"
"ARS-BFGL-NGS-48741" "5" "74170131" "ARS-BFGL-NGS-48741" "A" "T"
"ARS-BFGL-NGS-101748" "5" "74191590" "ARS-BFGL-NGS-101748" "A" "G"
"ARS-BFGL-NGS-42948" "5" "74275630" "ARS-BFGL-NGS-42948" "A" "G"
"ARS-BFGL-NGS-118185" "5" "74348477" "ARS-BFGL-NGS-118185" "A" "C"
"BTB-00230297" "5" "74382150" "BTB-00230297" "A" "G"
"ARS-BFGL-NGS-103091" "5" "74518588" "ARS-BFGL-NGS-103091" "A" "G"
"ARS-BFGL-NGS-42926" "5" "74551645" "ARS-BFGL-NGS-42926" "A" "C"
"ARS-BFGL-NGS-68881" "5" "74593114" "ARS-BFGL-NGS-68881" "A" "G"
"ARS-BFGL-NGS-114209" "5" "74808483" "ARS-BFGL-NGS-114209" "A" "G"
"ARS-BFGL-NGS-107956" "5" "74886585" "ARS-BFGL-NGS-107956" "A" "G"
"ARS-BFGL-NGS-118891" "5" "75114559" "ARS-BFGL-NGS-118891" "A" "G"
"ARS-BFGL-NGS-10699" "5" "75137820" "ARS-BFGL-NGS-10699" "A" "G"
"ARS-BFGL-NGS-21953" "5" "75164239" "ARS-BFGL-NGS-21953" "A" "G"
"ARS-BFGL-NGS-25373" "5" "75251445" "ARS-BFGL-NGS-25373" "A" "G"
"ARS-BFGL-NGS-103088" "5" "75265831" "ARS-BFGL-NGS-103088" "A" "G"
"ARS-BFGL-NGS-44080" "5" "75361846" "ARS-BFGL-NGS-44080" "A" "G"
"ARS-BFGL-NGS-80785" "5" "75518275" "ARS-BFGL-NGS-80785" "A" "C"
"ARS-BFGL-NGS-4875" "5" "75548821" "ARS-BFGL-NGS-4875" "A" "G"
"ARS-BFGL-NGS-112184" "5" "75627333" "ARS-BFGL-NGS-112184" "A" "G"
"ARS-BFGL-NGS-21133" "5" "75722589" "ARS-BFGL-NGS-21133" "A" "G"
"ARS-BFGL-NGS-77601" "5" "75757551" "ARS-BFGL-NGS-77601" "A" "C"
"ARS-BFGL-NGS-60502" "5" "75803531" "ARS-BFGL-NGS-60502" "A" "G"
"ARS-BFGL-NGS-111568" "5" "75933509" "ARS-BFGL-NGS-111568" "A" "G"
"ARS-BFGL-NGS-73201" "5" "76049319" "ARS-BFGL-NGS-73201" "A" "C"
"ARS-BFGL-NGS-74886" "5" "76091862" "ARS-BFGL-NGS-74886" "A" "G"
"ARS-BFGL-NGS-116435" "5" "76157488" "ARS-BFGL-NGS-116435" "A" "G"
"ARS-BFGL-NGS-11281" "5" "76200813" "ARS-BFGL-NGS-11281" "A" "G"
"ARS-BFGL-NGS-101822" "5" "76286670" "ARS-BFGL-NGS-101822" "A" "G"
"ARS-BFGL-NGS-80555" "5" "76317361" "ARS-BFGL-NGS-80555" "A" "G"
"BTB-01830189" "5" "76479355" "BTB-01830189" "A" "G"
"BTB-01700719" "5" "76533399" "BTB-01700719" "A" "C"
"BTB-01456593" "5" "76691828" "BTB-01456593" "A" "C"
"ARS-BFGL-NGS-110374" "5" "76718334" "ARS-BFGL-NGS-110374" "A" "G"
"BTB-01738032" "5" "76755076" "BTB-01738032" "C" "G"
"ARS-BFGL-NGS-17195" "5" "76954646" "ARS-BFGL-NGS-17195" "A" "G"
"BTB-01930671" "5" "76956329" "BTB-01930671" "A" "G"
"BTB-00231742" "5" "77095345" "BTB-00231742" "C" "G"
"BTB-01456615" "5" "77157227" "BTB-01456615" "A" "G"
"BTB-00232546" "5" "77311671" "BTB-00232546" "A" "G"
"BTB-01908691" "5" "77366488" "BTB-01908691" "A" "G"
"BTB-01445567" "5" "77431533" "BTB-01445567" "A" "G"
"BTB-01445745" "5" "77487739" "BTB-01445745" "A" "G"
"ARS-BFGL-NGS-106744" "5" "77780682" "ARS-BFGL-NGS-106744" "A" "G"
"ARS-BFGL-NGS-118366" "5" "77988054" "ARS-BFGL-NGS-118366" "A" "G"
"ARS-BFGL-NGS-99356" "5" "78158838" "ARS-BFGL-NGS-99356" "A" "G"
"ARS-BFGL-NGS-18089" "5" "78711065" "ARS-BFGL-NGS-18089" "A" "G"
"ARS-BFGL-NGS-11787" "5" "78714231" "ARS-BFGL-NGS-11787" "A" "G"
"ARS-BFGL-NGS-7751" "5" "78936196" "ARS-BFGL-NGS-7751" "A" "G"
"ARS-BFGL-NGS-83318" "5" "79277155" "ARS-BFGL-NGS-83318" "A" "G"
"ARS-BFGL-NGS-21874" "5" "79314115" "ARS-BFGL-NGS-21874" "A" "G"
"ARS-BFGL-NGS-27002" "5" "79357868" "ARS-BFGL-NGS-27002" "A" "C"
"ARS-BFGL-NGS-91550" "5" "79377080" "ARS-BFGL-NGS-91550" "A" "G"
"ARS-BFGL-NGS-65287" "5" "79436094" "ARS-BFGL-NGS-65287" "A" "G"
"ARS-BFGL-NGS-110145" "5" "79545564" "ARS-BFGL-NGS-110145" "A" "G"
"ARS-BFGL-NGS-2567" "5" "79585561" "ARS-BFGL-NGS-2567" "A" "G"
"ARS-BFGL-NGS-19985" "5" "79770759" "ARS-BFGL-NGS-19985" "A" "G"
"ARS-BFGL-NGS-104557" "5" "79860058" "ARS-BFGL-NGS-104557" "A" "G"
"ARS-BFGL-NGS-27436" "5" "79921213" "ARS-BFGL-NGS-27436" "A" "G"
"ARS-BFGL-NGS-92011" "5" "80194437" "ARS-BFGL-NGS-92011" "A" "G"
"ARS-BFGL-NGS-11620" "5" "80504904" "ARS-BFGL-NGS-11620" "A" "G"
"ARS-BFGL-NGS-70834" "5" "80573246" "ARS-BFGL-NGS-70834" "A" "G"
"ARS-BFGL-NGS-98512" "5" "81007340" "ARS-BFGL-NGS-98512" "A" "C"
"ARS-BFGL-NGS-44344" "5" "81520284" "ARS-BFGL-NGS-44344" "A" "G"
"ARS-BFGL-NGS-12222" "5" "81828636" "ARS-BFGL-NGS-12222" "A" "G"
"ARS-BFGL-NGS-85328" "5" "82169774" "ARS-BFGL-NGS-85328" "A" "G"
"ARS-BFGL-NGS-32369" "5" "82335857" "ARS-BFGL-NGS-32369" "A" "G"
"ARS-BFGL-NGS-115597" "5" "82445649" "ARS-BFGL-NGS-115597" "A" "G"
"ARS-BFGL-NGS-72413" "5" "82466920" "ARS-BFGL-NGS-72413" "A" "C"
"ARS-BFGL-NGS-33004" "5" "82513431" "ARS-BFGL-NGS-33004" "A" "G"
"ARS-BFGL-NGS-117881" "5" "82631679" "ARS-BFGL-NGS-117881" "A" "G"
"ARS-BFGL-NGS-67878" "5" "82818374" "ARS-BFGL-NGS-67878" "A" "C"
"ARS-BFGL-NGS-30361" "5" "82905656" "ARS-BFGL-NGS-30361" "A" "G"
"ARS-BFGL-NGS-92176" "5" "83013004" "ARS-BFGL-NGS-92176" "A" "C"
"ARS-BFGL-NGS-117278" "5" "83207567" "ARS-BFGL-NGS-117278" "A" "G"
"UA-IFASA-7801" "5" "83492863" "UA-IFASA-7801" "A" "G"
"UA-IFASA-6601" "5" "83585669" "UA-IFASA-6601" "A" "C"
"UA-IFASA-6811" "5" "83699791" "UA-IFASA-6811" "A" "G"
"ARS-BFGL-NGS-4683" "5" "83926146" "ARS-BFGL-NGS-4683" "A" "G"
"ARS-BFGL-NGS-16666" "5" "84011309" "ARS-BFGL-NGS-16666" "A" "G"
"ARS-BFGL-NGS-820" "5" "84058638" "ARS-BFGL-NGS-820" "A" "C"
"ARS-BFGL-NGS-73495" "5" "84191490" "ARS-BFGL-NGS-73495" "A" "G"
"ARS-BFGL-NGS-6210" "5" "84229576" "ARS-BFGL-NGS-6210" "A" "G"
"ARS-BFGL-NGS-61587" "5" "84941287" "ARS-BFGL-NGS-61587" "A" "G"
"ARS-BFGL-NGS-17920" "5" "85056054" "ARS-BFGL-NGS-17920" "A" "C"
"ARS-BFGL-NGS-72008" "5" "85160180" "ARS-BFGL-NGS-72008" "A" "G"
"ARS-BFGL-NGS-71971" "5" "85216331" "ARS-BFGL-NGS-71971" "A" "G"
"ARS-BFGL-NGS-39308" "5" "85288739" "ARS-BFGL-NGS-39308" "A" "G"
"ARS-BFGL-NGS-110708" "5" "85354353" "ARS-BFGL-NGS-110708" "A" "G"
"ARS-BFGL-NGS-39913" "5" "85535871" "ARS-BFGL-NGS-39913" "A" "C"
"BTB-00233539" "5" "85864983" "BTB-00233539" "C" "G"
"ARS-BFGL-NGS-115024" "5" "86172885" "ARS-BFGL-NGS-115024" "A" "G"
"ARS-BFGL-NGS-111850" "5" "86502735" "ARS-BFGL-NGS-111850" "A" "G"
"ARS-BFGL-NGS-100028" "5" "86753605" "ARS-BFGL-NGS-100028" "A" "G"
"BTB-01497979" "5" "86881651" "BTB-01497979" "A" "C"
"BTB-01042489" "5" "87023231" "BTB-01042489" "A" "G"
"ARS-BFGL-NGS-73390" "5" "87104035" "ARS-BFGL-NGS-73390" "A" "C"
"ARS-BFGL-NGS-85748" "5" "87389613" "ARS-BFGL-NGS-85748" "A" "C"
"BTB-02020184" "5" "87426979" "BTB-02020184" "A" "G"
"ARS-BFGL-NGS-11173" "5" "87539543" "ARS-BFGL-NGS-11173" "A" "G"
"BTB-00143422" "5" "87598690" "BTB-00143422" "A" "G"
"BTB-00232920" "5" "87904220" "BTB-00232920" "C" "G"
"BTB-00232943" "5" "87966409" "BTB-00232943" "A" "G"
"BTB-01858480" "5" "88249394" "BTB-01858480" "A" "G"
"ARS-BFGL-NGS-111576" "5" "88276496" "ARS-BFGL-NGS-111576" "A" "G"
"ARS-BFGL-NGS-15506" "5" "88334676" "ARS-BFGL-NGS-15506" "A" "G"
"BTB-00234696" "5" "88527947" "BTB-00234696" "A" "G"
"BTB-01602960" "5" "88626757" "BTB-01602960" "A" "G"
"ARS-BFGL-NGS-102831" "5" "88747918" "ARS-BFGL-NGS-102831" "A" "G"
"ARS-BFGL-NGS-43980" "5" "88878999" "ARS-BFGL-NGS-43980" "A" "G"
"BTB-01278055" "5" "88909270" "BTB-01278055" "A" "G"
"ARS-BFGL-NGS-103973" "5" "89065689" "ARS-BFGL-NGS-103973" "A" "G"
"ARS-BFGL-NGS-14937" "5" "89098980" "ARS-BFGL-NGS-14937" "A" "G"
"BTB-01267305" "5" "89425557" "BTB-01267305" "A" "G"
"BTB-01267080" "5" "89512928" "BTB-01267080" "A" "C"
"BTB-01267098" "5" "89545151" "BTB-01267098" "A" "G"
"BTB-01267042" "5" "89568937" "BTB-01267042" "A" "G"
"ARS-BFGL-NGS-111627" "5" "89682685" "ARS-BFGL-NGS-111627" "A" "C"
"ARS-BFGL-NGS-45551" "5" "89793252" "ARS-BFGL-NGS-45551" "A" "G"
"ARS-BFGL-NGS-35776" "5" "89853080" "ARS-BFGL-NGS-35776" "A" "G"
"ARS-BFGL-NGS-31236" "5" "89953588" "ARS-BFGL-NGS-31236" "A" "G"
"ARS-BFGL-NGS-32643" "5" "90003842" "ARS-BFGL-NGS-32643" "A" "G"
"ARS-BFGL-NGS-60648" "5" "90047789" "ARS-BFGL-NGS-60648" "A" "G"
"ARS-BFGL-NGS-113558" "5" "90088313" "ARS-BFGL-NGS-113558" "A" "G"
"ARS-BFGL-NGS-58101" "5" "90445432" "ARS-BFGL-NGS-58101" "A" "G"
"ARS-BFGL-NGS-118221" "5" "90684739" "ARS-BFGL-NGS-118221" "A" "C"
"ARS-BFGL-NGS-111077" "5" "90752558" "ARS-BFGL-NGS-111077" "A" "C"
"ARS-BFGL-NGS-365" "5" "90972920" "ARS-BFGL-NGS-365" "A" "G"
"ARS-BFGL-NGS-1939" "5" "91235111" "ARS-BFGL-NGS-1939" "A" "C"
"ARS-BFGL-NGS-64874" "5" "91436307" "ARS-BFGL-NGS-64874" "A" "G"
"ARS-BFGL-NGS-103415" "5" "91553607" "ARS-BFGL-NGS-103415" "A" "G"
"ARS-BFGL-NGS-108617" "5" "91829138" "ARS-BFGL-NGS-108617" "A" "G"
"ARS-BFGL-NGS-111260" "5" "91947526" "ARS-BFGL-NGS-111260" "A" "G"
"ARS-BFGL-NGS-116999" "5" "93225456" "ARS-BFGL-NGS-116999" "A" "C"
"ARS-BFGL-NGS-95906" "5" "93920010" "ARS-BFGL-NGS-95906" "A" "G"
"ARS-BFGL-NGS-119672" "5" "94015986" "ARS-BFGL-NGS-119672" "A" "C"
"ARS-BFGL-NGS-2762" "5" "94381154" "ARS-BFGL-NGS-2762" "A" "G"
"ARS-BFGL-NGS-20806" "5" "94774194" "ARS-BFGL-NGS-20806" "A" "G"
"ARS-BFGL-NGS-103226" "5" "95127795" "ARS-BFGL-NGS-103226" "A" "G"
"ARS-BFGL-NGS-35158" "5" "95491399" "ARS-BFGL-NGS-35158" "A" "G"
"UA-IFASA-6009" "5" "95645754" "UA-IFASA-6009" "A" "G"
"ARS-BFGL-NGS-116897" "5" "95743746" "ARS-BFGL-NGS-116897" "A" "G"
"UA-IFASA-6544" "5" "96047448" "UA-IFASA-6544" "A" "G"
"ARS-BFGL-NGS-40927" "5" "96422792" "ARS-BFGL-NGS-40927" "A" "G"
"ARS-BFGL-NGS-104787" "5" "96581874" "ARS-BFGL-NGS-104787" "A" "G"
"ARS-BFGL-NGS-26708" "5" "96623157" "ARS-BFGL-NGS-26708" "A" "G"
"ARS-BFGL-NGS-117040" "5" "96676301" "ARS-BFGL-NGS-117040" "A" "G"
"ARS-BFGL-NGS-119645" "5" "96710090" "ARS-BFGL-NGS-119645" "A" "G"
"ARS-BFGL-NGS-27184" "5" "96732914" "ARS-BFGL-NGS-27184" "A" "G"
"ARS-BFGL-NGS-29237" "5" "96761879" "ARS-BFGL-NGS-29237" "A" "G"
"ARS-BFGL-NGS-61040" "5" "96905414" "ARS-BFGL-NGS-61040" "A" "C"
"ARS-BFGL-NGS-15498" "5" "97115280" "ARS-BFGL-NGS-15498" "A" "C"
"ARS-BFGL-NGS-12289" "5" "97223172" "ARS-BFGL-NGS-12289" "A" "G"
"ARS-BFGL-NGS-114001" "5" "97316071" "ARS-BFGL-NGS-114001" "A" "G"
"ARS-BFGL-NGS-115294" "5" "97378661" "ARS-BFGL-NGS-115294" "A" "G"
"ARS-BFGL-NGS-44153" "5" "97430973" "ARS-BFGL-NGS-44153" "A" "G"
"ARS-BFGL-NGS-5720" "5" "97468792" "ARS-BFGL-NGS-5720" "A" "G"
"ARS-BFGL-NGS-5761" "5" "97490658" "ARS-BFGL-NGS-5761" "A" "G"
"ARS-BFGL-NGS-114591" "5" "97530532" "ARS-BFGL-NGS-114591" "A" "G"
"ARS-BFGL-NGS-52423" "5" "97593586" "ARS-BFGL-NGS-52423" "C" "G"
"ARS-BFGL-NGS-118551" "5" "97862816" "ARS-BFGL-NGS-118551" "A" "T"
"ARS-BFGL-NGS-101806" "5" "97884594" "ARS-BFGL-NGS-101806" "A" "C"
"ARS-BFGL-NGS-73099" "5" "97905449" "ARS-BFGL-NGS-73099" "A" "G"
"ARS-BFGL-NGS-110933" "5" "98338510" "ARS-BFGL-NGS-110933" "A" "G"
"ARS-BFGL-NGS-27838" "5" "98515360" "ARS-BFGL-NGS-27838" "A" "G"
"ARS-BFGL-NGS-103839" "5" "98753414" "ARS-BFGL-NGS-103839" "A" "G"
"ARS-BFGL-NGS-116729" "5" "98802828" "ARS-BFGL-NGS-116729" "A" "G"
"ARS-BFGL-NGS-115275" "5" "99154068" "ARS-BFGL-NGS-115275" "A" "C"
"ARS-BFGL-NGS-46783" "5" "99476251" "ARS-BFGL-NGS-46783" "C" "G"
"UA-IFASA-6587" "5" "100033129" "UA-IFASA-6587" "A" "G"
"UA-IFASA-6670" "5" "100206147" "UA-IFASA-6670" "A" "G"
"ARS-BFGL-NGS-80085" "5" "100215381" "ARS-BFGL-NGS-80085" "A" "G"
"ARS-BFGL-NGS-111323" "5" "100452647" "ARS-BFGL-NGS-111323" "A" "G"
"ARS-BFGL-NGS-114092" "5" "100493514" "ARS-BFGL-NGS-114092" "A" "G"
"ARS-BFGL-NGS-37981" "5" "100800335" "ARS-BFGL-NGS-37981" "A" "C"
"ARS-USMARC-244" "5" "101309988" "ARS-USMARC-244" "A" "G"
"ARS-USMARC-226" "5" "101345410" "ARS-USMARC-226" "A" "G"
"ARS-BFGL-NGS-16242" "5" "101395566" "ARS-BFGL-NGS-16242" "A" "G"
"ARS-BFGL-NGS-118033" "5" "101518663" "ARS-BFGL-NGS-118033" "A" "G"
"ARS-BFGL-NGS-81143" "5" "101644908" "ARS-BFGL-NGS-81143" "A" "C"
"ARS-BFGL-NGS-75847" "5" "101721892" "ARS-BFGL-NGS-75847" "A" "G"
"ARS-BFGL-NGS-14939" "5" "101788321" "ARS-BFGL-NGS-14939" "A" "T"
"ARS-BFGL-NGS-57509" "5" "101880447" "ARS-BFGL-NGS-57509" "A" "C"
"ARS-BFGL-NGS-25950" "5" "102050795" "ARS-BFGL-NGS-25950" "A" "G"
"ARS-BFGL-NGS-90522" "5" "102174236" "ARS-BFGL-NGS-90522" "A" "C"
"ARS-BFGL-NGS-29206" "5" "102779831" "ARS-BFGL-NGS-29206" "C" "G"
"ARS-BFGL-NGS-40945" "5" "102855072" "ARS-BFGL-NGS-40945" "A" "G"
"ARS-BFGL-NGS-1422" "5" "103539042" "ARS-BFGL-NGS-1422" "A" "G"
"ARS-BFGL-NGS-101402" "5" "103583249" "ARS-BFGL-NGS-101402" "A" "G"
"ARS-BFGL-NGS-678" "5" "103860658" "ARS-BFGL-NGS-678" "A" "G"
"ARS-BFGL-NGS-18320" "5" "103911258" "ARS-BFGL-NGS-18320" "A" "G"
"ARS-BFGL-NGS-52457" "5" "104116518" "ARS-BFGL-NGS-52457" "A" "T"
"ARS-USMARC-201" "5" "104230386" "ARS-USMARC-201" "A" "G"
"ARS-BFGL-NGS-43407" "5" "104426051" "ARS-BFGL-NGS-43407" "A" "G"
"BTB-00236217" "5" "104502658" "BTB-00236217" "A" "G"
"ARS-BFGL-NGS-67983" "5" "104585591" "ARS-BFGL-NGS-67983" "A" "G"
"UA-IFASA-8535" "5" "104659347" "UA-IFASA-8535" "A" "G"
"ARS-BFGL-NGS-99256" "5" "104714350" "ARS-BFGL-NGS-99256" "A" "G"
"ARS-BFGL-NGS-26592" "5" "104736163" "ARS-BFGL-NGS-26592" "A" "G"
"ARS-BFGL-NGS-68670" "5" "104843055" "ARS-BFGL-NGS-68670" "A" "C"
"BTB-02050304" "5" "104923011" "BTB-02050304" "A" "G"
"ARS-BFGL-NGS-93819" "5" "105018618" "ARS-BFGL-NGS-93819" "A" "G"
"ARS-BFGL-NGS-66991" "5" "105082846" "ARS-BFGL-NGS-66991" "A" "G"
"ARS-BFGL-NGS-54841" "5" "105128091" "ARS-BFGL-NGS-54841" "A" "G"
"ARS-BFGL-NGS-42687" "5" "105288314" "ARS-BFGL-NGS-42687" "A" "G"
"ARS-BFGL-NGS-102312" "5" "105337527" "ARS-BFGL-NGS-102312" "A" "G"
"ARS-BFGL-NGS-32818" "5" "105387546" "ARS-BFGL-NGS-32818" "A" "G"
"ARS-BFGL-NGS-115862" "5" "105424266" "ARS-BFGL-NGS-115862" "A" "G"
"ARS-BFGL-NGS-8730" "5" "105449703" "ARS-BFGL-NGS-8730" "A" "G"
"ARS-BFGL-NGS-37546" "5" "105566298" "ARS-BFGL-NGS-37546" "A" "G"
"BTB-00237470" "5" "105621447" "BTB-00237470" "A" "G"
"ARS-BFGL-NGS-98808" "5" "105664687" "ARS-BFGL-NGS-98808" "A" "G"
"ARS-BFGL-NGS-3933" "5" "105695909" "ARS-BFGL-NGS-3933" "A" "G"
"ARS-BFGL-NGS-10549" "5" "105931545" "ARS-BFGL-NGS-10549" "A" "G"
"ARS-BFGL-NGS-118977" "5" "106156728" "ARS-BFGL-NGS-118977" "A" "G"
"ARS-BFGL-NGS-54496" "5" "106178425" "ARS-BFGL-NGS-54496" "A" "G"
"ARS-BFGL-NGS-39379" "5" "106269362" "ARS-BFGL-NGS-39379" "A" "G"
"ARS-BFGL-NGS-98420" "5" "106375105" "ARS-BFGL-NGS-98420" "A" "G"
"ARS-BFGL-NGS-116906" "5" "106538208" "ARS-BFGL-NGS-116906" "A" "G"
"ARS-BFGL-NGS-111020" "5" "106558376" "ARS-BFGL-NGS-111020" "A" "G"
"ARS-BFGL-NGS-22683" "5" "106642264" "ARS-BFGL-NGS-22683" "A" "G"
"ARS-BFGL-NGS-28247" "5" "106681257" "ARS-BFGL-NGS-28247" "A" "G"
"ARS-BFGL-NGS-44754" "5" "106713645" "ARS-BFGL-NGS-44754" "A" "T"
"ARS-BFGL-NGS-5240" "5" "106813133" "ARS-BFGL-NGS-5240" "A" "G"
"ARS-BFGL-NGS-112727" "5" "106930295" "ARS-BFGL-NGS-112727" "A" "G"
"ARS-BFGL-NGS-106171" "5" "106951601" "ARS-BFGL-NGS-106171" "A" "G"
"ARS-BFGL-NGS-2465" "5" "106977557" "ARS-BFGL-NGS-2465" "A" "G"
"ARS-BFGL-NGS-33993" "5" "107031270" "ARS-BFGL-NGS-33993" "A" "C"
"ARS-BFGL-NGS-2399" "5" "107065695" "ARS-BFGL-NGS-2399" "A" "G"
"ARS-BFGL-NGS-93667" "5" "107141795" "ARS-BFGL-NGS-93667" "A" "G"
"ARS-BFGL-NGS-37722" "5" "107167760" "ARS-BFGL-NGS-37722" "C" "G"
"ARS-BFGL-NGS-40451" "5" "107190274" "ARS-BFGL-NGS-40451" "A" "C"
"ARS-BFGL-NGS-56864" "5" "107220093" "ARS-BFGL-NGS-56864" "A" "G"
"ARS-BFGL-NGS-114373" "5" "107337573" "ARS-BFGL-NGS-114373" "A" "G"
"ARS-BFGL-NGS-99459" "5" "107403824" "ARS-BFGL-NGS-99459" "A" "G"
"ARS-BFGL-NGS-36738" "5" "107426006" "ARS-BFGL-NGS-36738" "A" "G"
"ARS-BFGL-NGS-51381" "5" "107553915" "ARS-BFGL-NGS-51381" "C" "G"
"ARS-BFGL-NGS-110183" "5" "107603479" "ARS-BFGL-NGS-110183" "A" "G"
"ARS-BFGL-NGS-14881" "5" "107651793" "ARS-BFGL-NGS-14881" "A" "G"
"ARS-BFGL-NGS-57495" "5" "107674191" "ARS-BFGL-NGS-57495" "A" "G"
"ARS-BFGL-NGS-60840" "5" "107768318" "ARS-BFGL-NGS-60840" "A" "G"
"ARS-BFGL-NGS-101738" "5" "107792082" "ARS-BFGL-NGS-101738" "A" "G"
"ARS-BFGL-NGS-118406" "5" "107923893" "ARS-BFGL-NGS-118406" "A" "G"
"ARS-BFGL-NGS-17216" "5" "107984945" "ARS-BFGL-NGS-17216" "A" "G"
"ARS-BFGL-NGS-110363" "5" "108172899" "ARS-BFGL-NGS-110363" "A" "C"
"ARS-BFGL-NGS-75998" "5" "108257925" "ARS-BFGL-NGS-75998" "A" "G"
"ARS-BFGL-NGS-57681" "5" "108301599" "ARS-BFGL-NGS-57681" "A" "G"
"ARS-BFGL-NGS-101848" "5" "108579427" "ARS-BFGL-NGS-101848" "A" "G"
"ARS-BFGL-NGS-91167" "5" "108721301" "ARS-BFGL-NGS-91167" "A" "G"
"ARS-BFGL-NGS-18294" "5" "108746845" "ARS-BFGL-NGS-18294" "A" "G"
"ARS-BFGL-NGS-111064" "5" "108811739" "ARS-BFGL-NGS-111064" "A" "G"
"ARS-BFGL-NGS-109072" "5" "108900624" "ARS-BFGL-NGS-109072" "A" "C"
"ARS-BFGL-NGS-40280" "5" "108987909" "ARS-BFGL-NGS-40280" "A" "C"
"ARS-BFGL-NGS-118038" "5" "109024613" "ARS-BFGL-NGS-118038" "A" "G"
"ARS-BFGL-NGS-38292" "5" "109084970" "ARS-BFGL-NGS-38292" "A" "G"
"ARS-BFGL-NGS-100053" "5" "109167093" "ARS-BFGL-NGS-100053" "A" "G"
"ARS-BFGL-NGS-33782" "5" "109208650" "ARS-BFGL-NGS-33782" "A" "G"
"ARS-BFGL-NGS-14293" "5" "109229225" "ARS-BFGL-NGS-14293" "A" "G"
"ARS-BFGL-NGS-28067" "5" "109252813" "ARS-BFGL-NGS-28067" "A" "G"
"ARS-BFGL-NGS-69000" "5" "109274268" "ARS-BFGL-NGS-69000" "A" "G"
"ARS-BFGL-NGS-85311" "5" "109300257" "ARS-BFGL-NGS-85311" "A" "G"
"ARS-BFGL-NGS-29150" "5" "109333059" "ARS-BFGL-NGS-29150" "A" "G"
"UA-IFASA-6163" "5" "109499140" "UA-IFASA-6163" "A" "G"
"ARS-BFGL-NGS-63306" "5" "109560984" "ARS-BFGL-NGS-63306" "A" "C"
"ARS-BFGL-NGS-103912" "5" "109593060" "ARS-BFGL-NGS-103912" "A" "G"
"ARS-BFGL-NGS-16738" "5" "109655733" "ARS-BFGL-NGS-16738" "A" "G"
"ARS-BFGL-NGS-627" "5" "109734406" "ARS-BFGL-NGS-627" "A" "G"
"ARS-BFGL-NGS-10118" "5" "109774563" "ARS-BFGL-NGS-10118" "A" "G"
"ARS-BFGL-NGS-75342" "5" "110118040" "ARS-BFGL-NGS-75342" "A" "G"
"ARS-BFGL-NGS-109711" "5" "110149999" "ARS-BFGL-NGS-109711" "A" "G"
"ARS-BFGL-NGS-6829" "5" "110237957" "ARS-BFGL-NGS-6829" "A" "G"
"ARS-BFGL-NGS-61240" "5" "110300207" "ARS-BFGL-NGS-61240" "A" "G"
"ARS-BFGL-NGS-8293" "5" "110435582" "ARS-BFGL-NGS-8293" "A" "G"
"ARS-BFGL-NGS-103658" "5" "110483953" "ARS-BFGL-NGS-103658" "A" "G"
"ARS-BFGL-NGS-67358" "5" "110507617" "ARS-BFGL-NGS-67358" "A" "G"
"ARS-BFGL-NGS-32612" "5" "110671789" "ARS-BFGL-NGS-32612" "A" "C"
"ARS-BFGL-NGS-106749" "5" "110864795" "ARS-BFGL-NGS-106749" "A" "G"
"ARS-BFGL-NGS-43800" "5" "110982640" "ARS-BFGL-NGS-43800" "A" "G"
"ARS-BFGL-NGS-35689" "5" "111079258" "ARS-BFGL-NGS-35689" "A" "C"
"ARS-BFGL-NGS-13748" "5" "111147507" "ARS-BFGL-NGS-13748" "A" "G"
"ARS-BFGL-NGS-15778" "5" "111227019" "ARS-BFGL-NGS-15778" "A" "G"
"ARS-BFGL-NGS-27090" "5" "111267142" "ARS-BFGL-NGS-27090" "A" "G"
"ARS-BFGL-NGS-30168" "5" "111313740" "ARS-BFGL-NGS-30168" "A" "G"
"ARS-BFGL-NGS-24956" "5" "111330031" "ARS-BFGL-NGS-24956" "A" "G"
"ARS-BFGL-NGS-68582" "5" "111380409" "ARS-BFGL-NGS-68582" "A" "G"
"ARS-BFGL-NGS-86565" "5" "111420622" "ARS-BFGL-NGS-86565" "A" "G"
"ARS-BFGL-NGS-81456" "5" "111547059" "ARS-BFGL-NGS-81456" "A" "G"
"ARS-BFGL-NGS-13341" "5" "111581087" "ARS-BFGL-NGS-13341" "A" "G"
"ARS-BFGL-NGS-104808" "5" "111635921" "ARS-BFGL-NGS-104808" "A" "G"
"ARS-BFGL-NGS-3924" "5" "111709914" "ARS-BFGL-NGS-3924" "A" "C"
"ARS-BFGL-NGS-43376" "5" "111790193" "ARS-BFGL-NGS-43376" "A" "C"
"ARS-BFGL-NGS-37823" "5" "111858987" "ARS-BFGL-NGS-37823" "A" "G"
"ARS-BFGL-NGS-112482" "5" "111884371" "ARS-BFGL-NGS-112482" "A" "G"
"ARS-BFGL-NGS-100816" "5" "111909943" "ARS-BFGL-NGS-100816" "A" "G"
"ARS-BFGL-NGS-62190" "5" "111930616" "ARS-BFGL-NGS-62190" "A" "G"
"ARS-BFGL-NGS-105727" "5" "112119760" "ARS-BFGL-NGS-105727" "A" "G"
"ARS-BFGL-NGS-58949" "5" "112256580" "ARS-BFGL-NGS-58949" "A" "G"
"ARS-BFGL-NGS-21778" "5" "112472630" "ARS-BFGL-NGS-21778" "A" "G"
"ARS-BFGL-NGS-10616" "5" "112494968" "ARS-BFGL-NGS-10616" "A" "G"
"ARS-BFGL-NGS-117254" "5" "112513864" "ARS-BFGL-NGS-117254" "A" "G"
"ARS-BFGL-NGS-45453" "5" "112521878" "ARS-BFGL-NGS-45453" "C" "G"
"ARS-BFGL-NGS-102035" "5" "112591306" "ARS-BFGL-NGS-102035" "A" "G"
"ARS-BFGL-NGS-116417" "5" "112775479" "ARS-BFGL-NGS-116417" "A" "G"
"ARS-BFGL-NGS-80020" "5" "112945811" "ARS-BFGL-NGS-80020" "A" "C"
"ARS-BFGL-NGS-58126" "5" "113040432" "ARS-BFGL-NGS-58126" "A" "C"
"ARS-BFGL-NGS-36745" "5" "113411233" "ARS-BFGL-NGS-36745" "A" "G"
"ARS-BFGL-NGS-7380" "5" "113499150" "ARS-BFGL-NGS-7380" "A" "G"
"ARS-BFGL-NGS-113238" "5" "113761140" "ARS-BFGL-NGS-113238" "A" "C"
"ARS-BFGL-NGS-43084" "5" "113817271" "ARS-BFGL-NGS-43084" "A" "G"
"ARS-BFGL-NGS-15922" "5" "113874131" "ARS-BFGL-NGS-15922" "A" "G"
"ARS-BFGL-NGS-4894" "5" "114355659" "ARS-BFGL-NGS-4894" "A" "C"
"ARS-BFGL-NGS-3939" "5" "114440233" "ARS-BFGL-NGS-3939" "A" "G"
"ARS-BFGL-NGS-25270" "5" "114499520" "ARS-BFGL-NGS-25270" "A" "G"
"ARS-BFGL-NGS-6559" "5" "114594935" "ARS-BFGL-NGS-6559" "A" "G"
"ARS-BFGL-NGS-106826" "5" "114621971" "ARS-BFGL-NGS-106826" "A" "G"
"ARS-BFGL-NGS-61091" "5" "114698428" "ARS-BFGL-NGS-61091" "A" "C"
"ARS-BFGL-NGS-1404" "5" "114727723" "ARS-BFGL-NGS-1404" "A" "G"
"ARS-BFGL-NGS-19275" "5" "114818206" "ARS-BFGL-NGS-19275" "A" "G"
"ARS-BFGL-NGS-119109" "5" "114859696" "ARS-BFGL-NGS-119109" "A" "G"
"ARS-BFGL-NGS-56171" "5" "115473272" "ARS-BFGL-NGS-56171" "A" "G"
"ARS-BFGL-NGS-38686" "5" "115507553" "ARS-BFGL-NGS-38686" "A" "G"
"ARS-BFGL-NGS-1069" "5" "115534495" "ARS-BFGL-NGS-1069" "A" "G"
"ARS-BFGL-NGS-100195" "5" "115561004" "ARS-BFGL-NGS-100195" "A" "G"
"ARS-BFGL-NGS-90520" "5" "115603974" "ARS-BFGL-NGS-90520" "A" "G"
"ARS-BFGL-NGS-105783" "5" "115733563" "ARS-BFGL-NGS-105783" "A" "C"
"ARS-BFGL-NGS-37000" "5" "115848256" "ARS-BFGL-NGS-37000" "A" "G"
"ARS-BFGL-NGS-72724" "5" "116005043" "ARS-BFGL-NGS-72724" "A" "G"
"ARS-BFGL-NGS-11640" "5" "116073984" "ARS-BFGL-NGS-11640" "A" "G"
"ARS-BFGL-NGS-24567" "5" "116207981" "ARS-BFGL-NGS-24567" "A" "G"
"ARS-BFGL-NGS-89627" "5" "116303883" "ARS-BFGL-NGS-89627" "A" "G"
"ARS-BFGL-NGS-53194" "5" "116381873" "ARS-BFGL-NGS-53194" "A" "G"
"ARS-BFGL-NGS-19186" "5" "116420609" "ARS-BFGL-NGS-19186" "A" "G"
"ARS-BFGL-NGS-66583" "5" "116446816" "ARS-BFGL-NGS-66583" "A" "G"
"ARS-BFGL-NGS-7979" "5" "116553827" "ARS-BFGL-NGS-7979" "A" "G"
"ARS-BFGL-NGS-27282" "5" "116577511" "ARS-BFGL-NGS-27282" "A" "G"
"ARS-BFGL-NGS-69589" "5" "116618305" "ARS-BFGL-NGS-69589" "A" "G"
"ARS-BFGL-NGS-8495" "5" "116644790" "ARS-BFGL-NGS-8495" "A" "G"
"ARS-BFGL-NGS-66396" "5" "116687733" "ARS-BFGL-NGS-66396" "A" "G"
"ARS-BFGL-NGS-52236" "5" "116805792" "ARS-BFGL-NGS-52236" "A" "T"
"ARS-BFGL-NGS-40009" "5" "116841887" "ARS-BFGL-NGS-40009" "A" "T"
"ARS-BFGL-NGS-98565" "5" "116861955" "ARS-BFGL-NGS-98565" "A" "G"
"ARS-BFGL-NGS-21717" "5" "117102295" "ARS-BFGL-NGS-21717" "A" "G"
"ARS-BFGL-NGS-18620" "5" "117247824" "ARS-BFGL-NGS-18620" "A" "G"
"ARS-BFGL-NGS-22655" "5" "117738204" "ARS-BFGL-NGS-22655" "A" "G"
"ARS-BFGL-NGS-36365" "5" "117769309" "ARS-BFGL-NGS-36365" "A" "G"
"ARS-BFGL-NGS-21635" "5" "117795427" "ARS-BFGL-NGS-21635" "A" "G"
"ARS-BFGL-NGS-16699" "5" "117823521" "ARS-BFGL-NGS-16699" "A" "G"
"ARS-BFGL-NGS-26321" "5" "117851270" "ARS-BFGL-NGS-26321" "A" "G"
"ARS-BFGL-NGS-16090" "5" "117898969" "ARS-BFGL-NGS-16090" "A" "C"
"ARS-BFGL-NGS-1466" "5" "117909120" "ARS-BFGL-NGS-1466" "A" "G"
"ARS-BFGL-NGS-37762" "5" "117938671" "ARS-BFGL-NGS-37762" "A" "C"
"ARS-BFGL-NGS-1089" "5" "118014757" "ARS-BFGL-NGS-1089" "A" "G"
"ARS-BFGL-NGS-29924" "5" "118089275" "ARS-BFGL-NGS-29924" "A" "G"
"ARS-BFGL-NGS-80676" "5" "118120746" "ARS-BFGL-NGS-80676" "A" "G"
"ARS-BFGL-NGS-6245" "5" "118184826" "ARS-BFGL-NGS-6245" "A" "G"
"ARS-BFGL-NGS-112641" "5" "118269408" "ARS-BFGL-NGS-112641" "A" "G"
"ARS-BFGL-NGS-29034" "5" "118307910" "ARS-BFGL-NGS-29034" "A" "G"
"ARS-BFGL-NGS-16943" "5" "118329917" "ARS-BFGL-NGS-16943" "A" "G"
"ARS-BFGL-NGS-64979" "5" "118392147" "ARS-BFGL-NGS-64979" "A" "G"
"ARS-BFGL-NGS-14632" "5" "118501191" "ARS-BFGL-NGS-14632" "A" "G"
"ARS-BFGL-NGS-107534" "5" "118567533" "ARS-BFGL-NGS-107534" "A" "C"
"ARS-BFGL-NGS-111313" "5" "118661288" "ARS-BFGL-NGS-111313" "A" "G"
"ARS-BFGL-NGS-13728" "5" "118708739" "ARS-BFGL-NGS-13728" "A" "G"
"ARS-BFGL-NGS-61108" "5" "118797715" "ARS-BFGL-NGS-61108" "A" "C"
"ARS-BFGL-NGS-113177" "5" "118820845" "ARS-BFGL-NGS-113177" "A" "G"
"ARS-BFGL-NGS-44026" "5" "118848392" "ARS-BFGL-NGS-44026" "A" "G"
"ARS-BFGL-NGS-100690" "5" "118882023" "ARS-BFGL-NGS-100690" "A" "G"
"ARS-BFGL-NGS-13216" "5" "119071205" "ARS-BFGL-NGS-13216" "A" "C"
"ARS-BFGL-NGS-82989" "5" "119139076" "ARS-BFGL-NGS-82989" "A" "C"
"ARS-BFGL-NGS-34063" "5" "119221776" "ARS-BFGL-NGS-34063" "A" "G"
"ARS-BFGL-NGS-115195" "5" "119235517" "ARS-BFGL-NGS-115195" "A" "G"
"ARS-BFGL-NGS-70459" "5" "119366309" "ARS-BFGL-NGS-70459" "A" "G"
"ARS-BFGL-NGS-25107" "5" "119408760" "ARS-BFGL-NGS-25107" "A" "G"
"ARS-BFGL-NGS-100177" "5" "119445577" "ARS-BFGL-NGS-100177" "A" "G"
"ARS-BFGL-NGS-104914" "5" "119512385" "ARS-BFGL-NGS-104914" "A" "G"
"ARS-BFGL-NGS-99892" "5" "119626879" "ARS-BFGL-NGS-99892" "A" "G"
"ARS-BFGL-NGS-75120" "5" "119654147" "ARS-BFGL-NGS-75120" "A" "C"
"ARS-BFGL-NGS-106502" "5" "119680682" "ARS-BFGL-NGS-106502" "A" "G"
"ARS-BFGL-NGS-87800" "6" "66096" "ARS-BFGL-NGS-87800" "A" "G"
"BTB-01518538" "6" "202769" "BTB-01518538" "A" "G"
"BTB-01518507" "6" "231013" "BTB-01518507" "A" "G"
"BTB-01573053" "6" "363111" "BTB-01573053" "A" "C"
"BTB-02047078" "6" "440021" "BTB-02047078" "A" "G"
"BTB-01812945" "6" "551383" "BTB-01812945" "A" "G"
"BTB-01645778" "6" "842324" "BTB-01645778" "A" "G"
"BTB-01796690" "6" "939016" "BTB-01796690" "A" "G"
"BTB-01384704" "6" "1014246" "BTB-01384704" "A" "G"
"BTB-01384667" "6" "1040062" "BTB-01384667" "A" "G"
"ARS-BFGL-NGS-68855" "6" "1125213" "ARS-BFGL-NGS-68855" "A" "G"
"ARS-BFGL-NGS-74563" "6" "1183792" "ARS-BFGL-NGS-74563" "A" "G"
"BTB-01461517" "6" "1332167" "BTB-01461517" "A" "G"
"BTB-00240372" "6" "1366436" "BTB-00240372" "A" "G"
"BTB-01744782" "6" "1886476" "BTB-01744782" "A" "C"
"BTB-01744697" "6" "1929729" "BTB-01744697" "A" "G"
"BTB-00240394" "6" "1973781" "BTB-00240394" "A" "G"
"UA-IFASA-2005" "6" "2164733" "UA-IFASA-2005" "A" "G"
"BTB-01692201" "6" "2327244" "BTB-01692201" "A" "G"
"BTB-01692181" "6" "2343794" "BTB-01692181" "A" "G"
"BTB-01454593" "6" "2398142" "BTB-01454593" "A" "G"
"BTB-01710018" "6" "2477044" "BTB-01710018" "A" "G"
"BTB-00240524" "6" "3032658" "BTB-00240524" "A" "G"
"ARS-BFGL-NGS-82805" "6" "3056780" "ARS-BFGL-NGS-82805" "A" "G"
"BTB-00240453" "6" "3093621" "BTB-00240453" "A" "G"
"ARS-BFGL-NGS-109764" "6" "3505409" "ARS-BFGL-NGS-109764" "A" "G"
"ARS-BFGL-NGS-107437" "6" "3526170" "ARS-BFGL-NGS-107437" "A" "C"
"BTB-01850027" "6" "3804960" "BTB-01850027" "A" "G"
"BTB-01604595" "6" "3881747" "BTB-01604595" "A" "G"
"ARS-BFGL-NGS-113302" "6" "3906059" "ARS-BFGL-NGS-113302" "A" "C"
"ARS-BFGL-NGS-80855" "6" "4084466" "ARS-BFGL-NGS-80855" "A" "G"
"BTB-01770968" "6" "4123642" "BTB-01770968" "A" "G"
"BTB-01280976" "6" "4193024" "BTB-01280976" "A" "G"
"BTB-01281052" "6" "4217935" "BTB-01281052" "A" "G"
"BTB-01281130" "6" "4255214" "BTB-01281130" "A" "G"
"ARS-BFGL-NGS-119579" "6" "4284741" "ARS-BFGL-NGS-119579" "A" "G"
"ARS-BFGL-NGS-16613" "6" "4368614" "ARS-BFGL-NGS-16613" "A" "C"
"ARS-BFGL-NGS-53485" "6" "4386362" "ARS-BFGL-NGS-53485" "A" "G"
"BTB-00241732" "6" "4448316" "BTB-00241732" "A" "G"
"BTB-00241772" "6" "4481497" "BTB-00241772" "A" "G"
"BTB-00241906" "6" "4548788" "BTB-00241906" "A" "G"
"BTB-02041372" "6" "4636950" "BTB-02041372" "A" "G"
"BTB-01767757" "6" "4670459" "BTB-01767757" "A" "G"
"BTB-01682978" "6" "4746604" "BTB-01682978" "A" "C"
"BTB-01468045" "6" "4890621" "BTB-01468045" "A" "G"
"ARS-BFGL-NGS-26338" "6" "4916036" "ARS-BFGL-NGS-26338" "A" "G"
"ARS-BFGL-NGS-107589" "6" "5129787" "ARS-BFGL-NGS-107589" "A" "C"
"BTB-00242823" "6" "6298073" "BTB-00242823" "A" "G"
"BTB-00242750" "6" "6530474" "BTB-00242750" "A" "G"
"BTB-00243004" "6" "6807282" "BTB-00243004" "A" "G"
"ARS-BFGL-NGS-111736" "6" "6897003" "ARS-BFGL-NGS-111736" "A" "G"
"BTB-00242361" "6" "6949239" "BTB-00242361" "A" "G"
"BTB-01596116" "6" "6986109" "BTB-01596116" "A" "G"
"BTB-00243324" "6" "7196887" "BTB-00243324" "A" "G"
"BTB-00243309" "6" "7258668" "BTB-00243309" "A" "G"
"ARS-BFGL-NGS-104900" "6" "7289235" "ARS-BFGL-NGS-104900" "A" "C"
"ARS-BFGL-NGS-2202" "6" "7327210" "ARS-BFGL-NGS-2202" "A" "G"
"ARS-BFGL-NGS-40701" "6" "7474138" "ARS-BFGL-NGS-40701" "A" "G"
"ARS-BFGL-NGS-23052" "6" "7555102" "ARS-BFGL-NGS-23052" "A" "G"
"BTB-01947097" "6" "7587776" "BTB-01947097" "A" "G"
"ARS-BFGL-NGS-107847" "6" "7614521" "ARS-BFGL-NGS-107847" "A" "G"
"ARS-BFGL-NGS-16874" "6" "7662835" "ARS-BFGL-NGS-16874" "A" "G"
"BTB-02056620" "6" "7696863" "BTB-02056620" "A" "G"
"ARS-BFGL-NGS-53927" "6" "7766085" "ARS-BFGL-NGS-53927" "A" "G"
"BTB-00242939" "6" "7786578" "BTB-00242939" "A" "G"
"BTB-02076550" "6" "7833623" "BTB-02076550" "A" "G"
"BTB-00242660" "6" "7969025" "BTB-00242660" "A" "G"
"ARS-BFGL-NGS-105221" "6" "8104004" "ARS-BFGL-NGS-105221" "A" "G"
"BTB-00242529" "6" "8147738" "BTB-00242529" "A" "G"
"BTB-00242396" "6" "8344354" "BTB-00242396" "A" "G"
"BTB-00242038" "6" "8617907" "BTB-00242038" "A" "G"
"BTB-01566622" "6" "8979081" "BTB-01566622" "A" "G"
"BTB-02022899" "6" "9105841" "BTB-02022899" "A" "C"
"BTB-01862702" "6" "9228072" "BTB-01862702" "A" "G"
"BTB-01704685" "6" "9314885" "BTB-01704685" "A" "C"
"ARS-BFGL-NGS-408" "6" "9404648" "ARS-BFGL-NGS-408" "A" "C"
"BTB-01068781" "6" "9524226" "BTB-01068781" "A" "G"
"ARS-BFGL-NGS-3742" "6" "9712964" "ARS-BFGL-NGS-3742" "A" "G"
"BTB-01068898" "6" "9817021" "BTB-01068898" "A" "G"
"ARS-BFGL-NGS-54017" "6" "10068059" "ARS-BFGL-NGS-54017" "A" "G"
"BTB-01645485" "6" "10199636" "BTB-01645485" "A" "G"
"BTB-01069292" "6" "10319451" "BTB-01069292" "A" "G"
"BTB-02016906" "6" "10342273" "BTB-02016906" "A" "G"
"BTB-01718868" "6" "10424905" "BTB-01718868" "A" "G"
"BTB-01939106" "6" "10542071" "BTB-01939106" "A" "G"
"BTB-01322180" "6" "10572605" "BTB-01322180" "A" "G"
"BTB-00883514" "6" "10588397" "BTB-00883514" "A" "G"
"BTB-01322092" "6" "10609153" "BTB-01322092" "A" "G"
"BTB-01322000" "6" "10659718" "BTB-01322000" "A" "G"
"BTB-01827197" "6" "10786656" "BTB-01827197" "A" "G"
"ARS-BFGL-NGS-99273" "6" "10956342" "ARS-BFGL-NGS-99273" "A" "G"
"BTB-02002084" "6" "10984220" "BTB-02002084" "A" "G"
"BTB-00244030" "6" "11123540" "BTB-00244030" "A" "G"
"ARS-BFGL-NGS-40615" "6" "11150974" "ARS-BFGL-NGS-40615" "A" "C"
"BTB-00243966" "6" "11210868" "BTB-00243966" "A" "G"
"ARS-BFGL-NGS-38131" "6" "11447723" "ARS-BFGL-NGS-38131" "A" "G"
"BTB-01447507" "6" "11537824" "BTB-01447507" "A" "G"
"BTB-01447775" "6" "11595816" "BTB-01447775" "A" "C"
"ARS-BFGL-NGS-115734" "6" "11671868" "ARS-BFGL-NGS-115734" "A" "C"
"BTB-01981717" "6" "11708937" "BTB-01981717" "A" "G"
"ARS-BFGL-NGS-118585" "6" "11816127" "ARS-BFGL-NGS-118585" "A" "G"
"ARS-BFGL-NGS-101775" "6" "12044622" "ARS-BFGL-NGS-101775" "A" "G"
"BTB-01545287" "6" "12145946" "BTB-01545287" "A" "G"
"ARS-BFGL-NGS-27865" "6" "12169113" "ARS-BFGL-NGS-27865" "A" "G"
"BTB-01545399" "6" "12203460" "BTB-01545399" "A" "G"
"BTB-01711686" "6" "12521271" "BTB-01711686" "A" "G"
"BTB-01968603" "6" "12648459" "BTB-01968603" "A" "G"
"ARS-BFGL-NGS-83765" "6" "12741496" "ARS-BFGL-NGS-83765" "A" "C"
"ARS-BFGL-NGS-34846" "6" "12772767" "ARS-BFGL-NGS-34846" "A" "T"
"BTB-00103730" "6" "12804438" "BTB-00103730" "A" "G"
"ARS-BFGL-NGS-110757" "6" "12942582" "ARS-BFGL-NGS-110757" "A" "G"
"BTB-01317228" "6" "13012206" "BTB-01317228" "A" "G"
"ARS-BFGL-NGS-83035" "6" "13085315" "ARS-BFGL-NGS-83035" "A" "G"
"BTB-00244545" "6" "13116417" "BTB-00244545" "A" "G"
"ARS-BFGL-NGS-33992" "6" "13185892" "ARS-BFGL-NGS-33992" "A" "G"
"BTB-00244322" "6" "13211945" "BTB-00244322" "A" "G"
"BTB-01204634" "6" "13295514" "BTB-01204634" "A" "C"
"BTB-01204750" "6" "13417489" "BTB-01204750" "A" "G"
"ARS-BFGL-NGS-109646" "6" "13475512" "ARS-BFGL-NGS-109646" "A" "G"
"BTB-00244579" "6" "13502824" "BTB-00244579" "A" "G"
"BTB-01205002" "6" "13661570" "BTB-01205002" "A" "C"
"ARS-BFGL-NGS-114476" "6" "13686546" "ARS-BFGL-NGS-114476" "A" "C"
"ARS-BFGL-NGS-42109" "6" "13713385" "ARS-BFGL-NGS-42109" "A" "G"
"BTB-01791576" "6" "13745976" "BTB-01791576" "A" "G"
"ARS-BFGL-NGS-54418" "6" "13821353" "ARS-BFGL-NGS-54418" "A" "G"
"ARS-BFGL-NGS-92177" "6" "13894408" "ARS-BFGL-NGS-92177" "A" "G"
"ARS-BFGL-NGS-116085" "6" "14038332" "ARS-BFGL-NGS-116085" "A" "C"
"ARS-BFGL-NGS-112760" "6" "14065611" "ARS-BFGL-NGS-112760" "A" "G"
"ARS-BFGL-NGS-113393" "6" "14179168" "ARS-BFGL-NGS-113393" "A" "G"
"BTB-00245001" "6" "14209617" "BTB-00245001" "A" "C"
"ARS-BFGL-NGS-106305" "6" "14290917" "ARS-BFGL-NGS-106305" "A" "G"
"BTB-00244883" "6" "14341377" "BTB-00244883" "A" "G"
"ARS-BFGL-NGS-34357" "6" "14377471" "ARS-BFGL-NGS-34357" "A" "C"
"ARS-BFGL-NGS-19872" "6" "14419369" "ARS-BFGL-NGS-19872" "A" "C"
"BTB-01598793" "6" "14851230" "BTB-01598793" "A" "G"
"ARS-BFGL-NGS-36776" "6" "15068460" "ARS-BFGL-NGS-36776" "A" "G"
"BTB-01123173" "6" "15138307" "BTB-01123173" "A" "G"
"ARS-BFGL-NGS-116270" "6" "15350850" "ARS-BFGL-NGS-116270" "A" "T"
"BTB-01123443" "6" "15391410" "BTB-01123443" "A" "C"
"ARS-BFGL-NGS-43780" "6" "15437125" "ARS-BFGL-NGS-43780" "A" "G"
"ARS-BFGL-NGS-1358" "6" "15484522" "ARS-BFGL-NGS-1358" "A" "G"
"BTB-01123876" "6" "15545246" "BTB-01123876" "A" "G"
"BTB-01123885" "6" "15580216" "BTB-01123885" "A" "G"
"ARS-BFGL-NGS-116880" "6" "15605513" "ARS-BFGL-NGS-116880" "A" "G"
"ARS-BFGL-NGS-29553" "6" "15668900" "ARS-BFGL-NGS-29553" "A" "G"
"ARS-BFGL-NGS-56496" "6" "15808841" "ARS-BFGL-NGS-56496" "A" "G"
"ARS-BFGL-NGS-107549" "6" "16152634" "ARS-BFGL-NGS-107549" "A" "G"
"ARS-BFGL-NGS-2588" "6" "16327200" "ARS-BFGL-NGS-2588" "A" "G"
"ARS-BFGL-NGS-110788" "6" "16575847" "ARS-BFGL-NGS-110788" "A" "G"
"ARS-BFGL-NGS-35792" "6" "16607178" "ARS-BFGL-NGS-35792" "A" "G"
"ARS-BFGL-NGS-25334" "6" "16661341" "ARS-BFGL-NGS-25334" "A" "G"
"BTB-00105321" "6" "16725243" "BTB-00105321" "A" "C"
"BTB-01365807" "6" "16819960" "BTB-01365807" "A" "G"
"BTB-00243845" "6" "16850753" "BTB-00243845" "A" "G"
"ARS-BFGL-NGS-105634" "6" "16877946" "ARS-BFGL-NGS-105634" "A" "C"
"ARS-BFGL-NGS-65823" "6" "16948256" "ARS-BFGL-NGS-65823" "A" "G"
"ARS-BFGL-NGS-89778" "6" "16972963" "ARS-BFGL-NGS-89778" "A" "G"
"ARS-BFGL-NGS-51464" "6" "17094708" "ARS-BFGL-NGS-51464" "A" "T"
"ARS-BFGL-NGS-110317" "6" "17202722" "ARS-BFGL-NGS-110317" "A" "G"
"BTB-00247326" "6" "17224897" "BTB-00247326" "A" "G"
"BTB-00247385" "6" "17328796" "BTB-00247385" "A" "C"
"BTB-00247449" "6" "17378057" "BTB-00247449" "A" "C"
"BTB-00247494" "6" "17416096" "BTB-00247494" "A" "G"
"BTB-00245802" "6" "17637738" "BTB-00245802" "A" "G"
"ARS-BFGL-NGS-41348" "6" "17770346" "ARS-BFGL-NGS-41348" "A" "G"
"ARS-BFGL-NGS-40548" "6" "18033876" "ARS-BFGL-NGS-40548" "A" "G"
"ARS-BFGL-NGS-19374" "6" "18060980" "ARS-BFGL-NGS-19374" "A" "C"
"BTB-01365869" "6" "18286930" "BTB-01365869" "A" "G"
"ARS-BFGL-NGS-80568" "6" "18307093" "ARS-BFGL-NGS-80568" "A" "G"
"BTB-01365922" "6" "18332881" "BTB-01365922" "A" "G"
"ARS-BFGL-NGS-16257" "6" "18358501" "ARS-BFGL-NGS-16257" "A" "G"
"ARS-BFGL-NGS-94258" "6" "18488052" "ARS-BFGL-NGS-94258" "A" "G"
"ARS-BFGL-NGS-21524" "6" "18623696" "ARS-BFGL-NGS-21524" "A" "G"
"ARS-BFGL-NGS-25804" "6" "18653222" "ARS-BFGL-NGS-25804" "A" "G"
"ARS-BFGL-NGS-45046" "6" "18750621" "ARS-BFGL-NGS-45046" "A" "G"
"ARS-BFGL-NGS-41699" "6" "18866879" "ARS-BFGL-NGS-41699" "A" "C"
"BTB-00246400" "6" "18985315" "BTB-00246400" "A" "G"
"BTB-01038817" "6" "19390619" "BTB-01038817" "A" "G"
"ARS-BFGL-NGS-91848" "6" "19451737" "ARS-BFGL-NGS-91848" "A" "G"
"ARS-BFGL-NGS-111408" "6" "19518197" "ARS-BFGL-NGS-111408" "A" "G"
"BTB-02031673" "6" "19576414" "BTB-02031673" "A" "G"
"ARS-BFGL-NGS-11814" "6" "19769454" "ARS-BFGL-NGS-11814" "A" "G"
"BTB-01235703" "6" "19897267" "BTB-01235703" "A" "G"
"BTB-01785734" "6" "20276795" "BTB-01785734" "A" "G"
"BTB-01785636" "6" "20297397" "BTB-01785636" "A" "G"
"BTB-01034664" "6" "20350438" "BTB-01034664" "A" "G"
"ARS-BFGL-NGS-66490" "6" "20374972" "ARS-BFGL-NGS-66490" "A" "G"
"ARS-BFGL-NGS-113831" "6" "20430846" "ARS-BFGL-NGS-113831" "A" "C"
"ARS-BFGL-NGS-59175" "6" "20507429" "ARS-BFGL-NGS-59175" "A" "G"
"BTB-01034609" "6" "20568920" "BTB-01034609" "A" "G"
"BTB-01680436" "6" "20693665" "BTB-01680436" "A" "G"
"ARS-BFGL-NGS-3820" "6" "20946932" "ARS-BFGL-NGS-3820" "A" "G"
"ARS-BFGL-NGS-69156" "6" "21034521" "ARS-BFGL-NGS-69156" "A" "G"
"BTB-00245990" "6" "21126480" "BTB-00245990" "A" "G"
"BTB-01951920" "6" "21332376" "BTB-01951920" "A" "G"
"UA-IFASA-1756" "6" "21414895" "UA-IFASA-1756" "A" "G"
"ARS-BFGL-NGS-40968" "6" "21494288" "ARS-BFGL-NGS-40968" "A" "G"
"UA-IFASA-4431" "6" "21611458" "UA-IFASA-4431" "A" "G"
"ARS-BFGL-NGS-118535" "6" "21683266" "ARS-BFGL-NGS-118535" "A" "G"
"ARS-BFGL-NGS-118959" "6" "21829670" "ARS-BFGL-NGS-118959" "A" "G"
"BTB-01640698" "6" "21884446" "BTB-01640698" "A" "G"
"ARS-BFGL-NGS-114695" "6" "21909290" "ARS-BFGL-NGS-114695" "A" "G"
"BTB-01430084" "6" "21955391" "BTB-01430084" "A" "G"
"ARS-BFGL-NGS-41837" "6" "22129886" "ARS-BFGL-NGS-41837" "A" "G"
"ARS-BFGL-NGS-23532" "6" "22273911" "ARS-BFGL-NGS-23532" "A" "G"
"BTB-01530236" "6" "22302502" "BTB-01530236" "A" "G"
"BTB-00254696" "6" "22444954" "BTB-00254696" "A" "G"
"BTB-00254654" "6" "22473313" "BTB-00254654" "A" "G"
"ARS-BFGL-NGS-119394" "6" "22538426" "ARS-BFGL-NGS-119394" "A" "G"
"BTB-01313885" "6" "22613578" "BTB-01313885" "A" "G"
"BTB-01313904" "6" "22650675" "BTB-01313904" "A" "G"
"BTB-01568097" "6" "22695313" "BTB-01568097" "A" "G"
"BTB-01663497" "6" "22898994" "BTB-01663497" "A" "G"
"BTB-01673061" "6" "23089585" "BTB-01673061" "A" "G"
"ARS-BFGL-NGS-100050" "6" "23148412" "ARS-BFGL-NGS-100050" "A" "G"
"ARS-BFGL-NGS-96978" "6" "23408172" "ARS-BFGL-NGS-96978" "A" "G"
"BTB-00246860" "6" "23436503" "BTB-00246860" "A" "C"
"ARS-BFGL-NGS-114096" "6" "23617252" "ARS-BFGL-NGS-114096" "A" "G"
"BTB-00247050" "6" "23778095" "BTB-00247050" "A" "G"
"ARS-BFGL-NGS-18384" "6" "24039470" "ARS-BFGL-NGS-18384" "A" "G"
"ARS-BFGL-NGS-15282" "6" "24184712" "ARS-BFGL-NGS-15282" "A" "G"
"BTB-01451601" "6" "24265802" "BTB-01451601" "A" "G"
"BTB-01451452" "6" "24356039" "BTB-01451452" "A" "C"
"BTB-01965723" "6" "24429085" "BTB-01965723" "A" "G"
"BTB-01673078" "6" "24495145" "BTB-01673078" "A" "G"
"BTB-01715840" "6" "24543832" "BTB-01715840" "A" "G"
"ARS-BFGL-NGS-19080" "6" "24664967" "ARS-BFGL-NGS-19080" "A" "T"
"BTB-01427408" "6" "24870792" "BTB-01427408" "A" "G"
"ARS-BFGL-NGS-21278" "6" "25033485" "ARS-BFGL-NGS-21278" "A" "G"
"ARS-BFGL-NGS-12688" "6" "25203804" "ARS-BFGL-NGS-12688" "A" "G"
"ARS-BFGL-NGS-82212" "6" "25253472" "ARS-BFGL-NGS-82212" "A" "G"
"ARS-BFGL-NGS-18583" "6" "25356965" "ARS-BFGL-NGS-18583" "A" "G"
"ARS-BFGL-NGS-37559" "6" "25641795" "ARS-BFGL-NGS-37559" "A" "C"
"ARS-BFGL-NGS-33069" "6" "25867247" "ARS-BFGL-NGS-33069" "A" "G"
"ARS-BFGL-NGS-106762" "6" "25925916" "ARS-BFGL-NGS-106762" "A" "G"
"ARS-BFGL-NGS-59728" "6" "26377975" "ARS-BFGL-NGS-59728" "A" "G"
"ARS-BFGL-NGS-23452" "6" "26537473" "ARS-BFGL-NGS-23452" "A" "G"
"ARS-BFGL-NGS-22019" "6" "26559101" "ARS-BFGL-NGS-22019" "A" "G"
"ARS-BFGL-NGS-5233" "6" "27042548" "ARS-BFGL-NGS-5233" "A" "G"
"ARS-BFGL-NGS-113577" "6" "27158687" "ARS-BFGL-NGS-113577" "A" "G"
"ARS-BFGL-NGS-97990" "6" "27219218" "ARS-BFGL-NGS-97990" "A" "G"
"ARS-BFGL-NGS-115202" "6" "27241217" "ARS-BFGL-NGS-115202" "A" "G"
"ARS-BFGL-NGS-10082" "6" "27284785" "ARS-BFGL-NGS-10082" "A" "C"
"ARS-BFGL-NGS-105341" "6" "27360392" "ARS-BFGL-NGS-105341" "A" "G"
"ARS-BFGL-NGS-108417" "6" "27389222" "ARS-BFGL-NGS-108417" "A" "C"
"ARS-BFGL-NGS-118927" "6" "27488938" "ARS-BFGL-NGS-118927" "A" "G"
"ARS-BFGL-NGS-113703" "6" "27744179" "ARS-BFGL-NGS-113703" "A" "C"
"ARS-BFGL-NGS-12917" "6" "27802888" "ARS-BFGL-NGS-12917" "A" "G"
"ARS-BFGL-NGS-44791" "6" "27970286" "ARS-BFGL-NGS-44791" "A" "G"
"ARS-BFGL-NGS-86958" "6" "28236619" "ARS-BFGL-NGS-86958" "A" "G"
"UA-IFASA-4152" "6" "28754184" "UA-IFASA-4152" "A" "G"
"ARS-BFGL-NGS-88344" "6" "28777165" "ARS-BFGL-NGS-88344" "A" "G"
"ARS-BFGL-NGS-102813" "6" "28827723" "ARS-BFGL-NGS-102813" "A" "G"
"ARS-BFGL-NGS-102930" "6" "29082583" "ARS-BFGL-NGS-102930" "A" "G"
"ARS-BFGL-NGS-106583" "6" "29389022" "ARS-BFGL-NGS-106583" "A" "G"
"ARS-BFGL-NGS-5216" "6" "29473260" "ARS-BFGL-NGS-5216" "A" "G"
"ARS-BFGL-NGS-53343" "6" "29709875" "ARS-BFGL-NGS-53343" "A" "C"
"ARS-BFGL-NGS-7249" "6" "30050205" "ARS-BFGL-NGS-7249" "A" "G"
"ARS-BFGL-NGS-66862" "6" "30585871" "ARS-BFGL-NGS-66862" "A" "G"
"ARS-BFGL-NGS-117147" "6" "30782962" "ARS-BFGL-NGS-117147" "A" "G"
"ARS-BFGL-NGS-103412" "6" "30812012" "ARS-BFGL-NGS-103412" "A" "G"
"ARS-BFGL-NGS-105606" "6" "30832561" "ARS-BFGL-NGS-105606" "A" "G"
"UA-IFASA-2072" "6" "31067604" "UA-IFASA-2072" "A" "G"
"ARS-BFGL-NGS-118995" "6" "32128224" "ARS-BFGL-NGS-118995" "A" "G"
"ARS-BFGL-NGS-28684" "6" "32241952" "ARS-BFGL-NGS-28684" "A" "G"
"ARS-BFGL-NGS-84321" "6" "32437212" "ARS-BFGL-NGS-84321" "A" "G"
"ARS-BFGL-NGS-84257" "6" "32682527" "ARS-BFGL-NGS-84257" "A" "G"
"ARS-BFGL-NGS-98932" "6" "32805721" "ARS-BFGL-NGS-98932" "A" "G"
"ARS-BFGL-NGS-103009" "6" "34889220" "ARS-BFGL-NGS-103009" "A" "G"
"ARS-BFGL-NGS-642" "6" "35676944" "ARS-BFGL-NGS-642" "A" "G"
"ARS-BFGL-NGS-36652" "6" "35728464" "ARS-BFGL-NGS-36652" "A" "G"
"ARS-BFGL-NGS-49600" "6" "36062803" "ARS-BFGL-NGS-49600" "C" "G"
"UA-IFASA-6538" "6" "37399296" "UA-IFASA-6538" "A" "G"
"ARS-BFGL-NGS-112812" "6" "38627070" "ARS-BFGL-NGS-112812" "A" "G"
"ARS-BFGL-NGS-113801" "6" "39688028" "ARS-BFGL-NGS-113801" "A" "G"
"BTB-00260450" "6" "40063618" "BTB-00260450" "A" "G"
"BTB-00250110" "6" "40236966" "BTB-00250110" "A" "G"
"BTB-01865288" "6" "40557209" "BTB-01865288" "A" "C"
"BTB-00252896" "6" "41004596" "BTB-00252896" "A" "G"
"BTB-00252917" "6" "41025711" "BTB-00252917" "A" "C"
"ARS-BFGL-NGS-36479" "6" "41062876" "ARS-BFGL-NGS-36479" "A" "G"
"BTB-00406718" "6" "41123393" "BTB-00406718" "A" "G"
"BTB-00250899" "6" "41343408" "BTB-00250899" "A" "G"
"BTB-00252870" "6" "41530548" "BTB-00252870" "A" "C"
"BTB-00250665" "6" "41795944" "BTB-00250665" "A" "G"
"ARS-BFGL-NGS-72188" "6" "41831446" "ARS-BFGL-NGS-72188" "A" "G"
"ARS-BFGL-NGS-70160" "6" "41914851" "ARS-BFGL-NGS-70160" "A" "G"
"BTB-00251059" "6" "42190501" "BTB-00251059" "A" "G"
"BTB-00251047" "6" "42216599" "BTB-00251047" "A" "G"
"ARS-BFGL-NGS-90857" "6" "42267374" "ARS-BFGL-NGS-90857" "A" "G"
"BTB-00251852" "6" "42387759" "BTB-00251852" "A" "G"
"BTB-00251663" "6" "42567228" "BTB-00251663" "A" "C"
"BTB-00251655" "6" "42609559" "BTB-00251655" "A" "G"
"ARS-BFGL-NGS-67509" "6" "42758833" "ARS-BFGL-NGS-67509" "A" "G"
"BTB-00252970" "6" "43330106" "BTB-00252970" "A" "G"
"ARS-BFGL-NGS-78195" "6" "43395705" "ARS-BFGL-NGS-78195" "A" "G"
"ARS-BFGL-NGS-107577" "6" "43456453" "ARS-BFGL-NGS-107577" "A" "G"
"ARS-BFGL-NGS-1611" "6" "43489216" "ARS-BFGL-NGS-1611" "A" "G"
"BTB-00825210" "6" "43531610" "BTB-00825210" "A" "G"
"ARS-BFGL-NGS-23937" "6" "43614199" "ARS-BFGL-NGS-23937" "A" "G"
"ARS-BFGL-NGS-58762" "6" "43713187" "ARS-BFGL-NGS-58762" "A" "G"
"BTB-00253074" "6" "43811863" "BTB-00253074" "A" "C"
"BTB-02093016" "6" "43872606" "BTB-02093016" "A" "G"
"ARS-BFGL-NGS-42501" "6" "43920160" "ARS-BFGL-NGS-42501" "A" "G"
"BTB-01893222" "6" "43947204" "BTB-01893222" "A" "G"
"ARS-BFGL-NGS-117009" "6" "44649549" "ARS-BFGL-NGS-117009" "A" "C"
"BTB-00254199" "6" "45017700" "BTB-00254199" "A" "C"
"ARS-BFGL-NGS-113185" "6" "45377846" "ARS-BFGL-NGS-113185" "A" "G"
"ARS-BFGL-NGS-112073" "6" "45440921" "ARS-BFGL-NGS-112073" "A" "G"
"ARS-BFGL-NGS-112781" "6" "45479538" "ARS-BFGL-NGS-112781" "A" "G"
"ARS-BFGL-NGS-29047" "6" "45568520" "ARS-BFGL-NGS-29047" "A" "G"
"ARS-BFGL-NGS-35169" "6" "45792492" "ARS-BFGL-NGS-35169" "A" "G"
"ARS-BFGL-NGS-2525" "6" "45813845" "ARS-BFGL-NGS-2525" "A" "C"
"ARS-BFGL-NGS-97136" "6" "45909053" "ARS-BFGL-NGS-97136" "A" "G"
"ARS-BFGL-NGS-39570" "6" "46512131" "ARS-BFGL-NGS-39570" "C" "G"
"ARS-BFGL-NGS-31525" "6" "46556246" "ARS-BFGL-NGS-31525" "A" "G"
"ARS-BFGL-NGS-21774" "6" "46680701" "ARS-BFGL-NGS-21774" "A" "G"
"ARS-BFGL-NGS-95035" "6" "46788536" "ARS-BFGL-NGS-95035" "A" "G"
"ARS-BFGL-NGS-67206" "6" "46820055" "ARS-BFGL-NGS-67206" "A" "G"
"ARS-BFGL-NGS-53753" "6" "46970861" "ARS-BFGL-NGS-53753" "A" "G"
"ARS-BFGL-NGS-24332" "6" "47032183" "ARS-BFGL-NGS-24332" "A" "G"
"ARS-BFGL-NGS-39508" "6" "47188068" "ARS-BFGL-NGS-39508" "A" "G"
"ARS-BFGL-NGS-30034" "6" "47791866" "ARS-BFGL-NGS-30034" "A" "G"
"ARS-BFGL-NGS-98747" "6" "47838726" "ARS-BFGL-NGS-98747" "A" "G"
"ARS-BFGL-NGS-64239" "6" "47862005" "ARS-BFGL-NGS-64239" "A" "G"
"ARS-BFGL-NGS-31387" "6" "47916741" "ARS-BFGL-NGS-31387" "A" "T"
"BTB-00254839" "6" "48025306" "BTB-00254839" "A" "G"
"ARS-BFGL-NGS-101567" "6" "48216479" "ARS-BFGL-NGS-101567" "A" "G"
"ARS-BFGL-NGS-116163" "6" "48303392" "ARS-BFGL-NGS-116163" "A" "G"
"ARS-BFGL-NGS-58287" "6" "48478840" "ARS-BFGL-NGS-58287" "A" "G"
"BTB-01417044" "6" "48507066" "BTB-01417044" "A" "G"
"BTB-00255537" "6" "48671908" "BTB-00255537" "A" "G"
"ARS-BFGL-NGS-75897" "6" "48705890" "ARS-BFGL-NGS-75897" "A" "G"
"BTB-00255207" "6" "48752176" "BTB-00255207" "A" "G"
"ARS-BFGL-NGS-41037" "6" "48776662" "ARS-BFGL-NGS-41037" "A" "G"
"ARS-BFGL-NGS-79906" "6" "48854792" "ARS-BFGL-NGS-79906" "A" "G"
"BTB-01402033" "6" "48877739" "BTB-01402033" "A" "G"
"ARS-BFGL-NGS-78057" "6" "48913327" "ARS-BFGL-NGS-78057" "A" "C"
"BTB-01402075" "6" "48925313" "BTB-01402075" "A" "G"
"BTB-01688071" "6" "49048876" "BTB-01688071" "A" "G"
"BTB-02002785" "6" "49130874" "BTB-02002785" "A" "G"
"BTB-01527489" "6" "49205249" "BTB-01527489" "A" "G"
"BTB-01527373" "6" "49233626" "BTB-01527373" "A" "C"
"BTB-01870633" "6" "49340171" "BTB-01870633" "A" "C"
"BTB-00255719" "6" "49406394" "BTB-00255719" "A" "G"
"BTB-00255771" "6" "49431471" "BTB-00255771" "A" "G"
"BTB-00255828" "6" "49479118" "BTB-00255828" "A" "G"
"BTB-00256073" "6" "49580604" "BTB-00256073" "A" "G"
"BTB-02022847" "6" "49602059" "BTB-02022847" "A" "G"
"BTB-00256297" "6" "49668745" "BTB-00256297" "A" "G"
"ARS-BFGL-NGS-46273" "6" "49695302" "ARS-BFGL-NGS-46273" "A" "T"
"BTB-00256594" "6" "50351709" "BTB-00256594" "A" "G"
"BTB-00256842" "6" "50442769" "BTB-00256842" "A" "G"
"ARS-BFGL-NGS-41652" "6" "50672081" "ARS-BFGL-NGS-41652" "A" "G"
"BTB-01382552" "6" "50717954" "BTB-01382552" "A" "G"
"BTB-01201456" "6" "50776023" "BTB-01201456" "A" "G"
"BTB-01201475" "6" "50826657" "BTB-01201475" "A" "G"
"BTB-02001974" "6" "50860823" "BTB-02001974" "A" "G"
"BTB-00257072" "6" "50887205" "BTB-00257072" "A" "C"
"BTB-01518295" "6" "51102728" "BTB-01518295" "A" "G"
"BTB-01518251" "6" "51161365" "BTB-01518251" "A" "G"
"ARS-BFGL-NGS-106177" "6" "51361032" "ARS-BFGL-NGS-106177" "A" "G"
"BTB-01553462" "6" "51588791" "BTB-01553462" "A" "G"
"BTB-01451336" "6" "51669513" "BTB-01451336" "A" "G"
"BTB-01794972" "6" "51729279" "BTB-01794972" "A" "G"
"BTB-00477280" "6" "51831698" "BTB-00477280" "A" "G"
"BTB-00477134" "6" "51895523" "BTB-00477134" "A" "G"
"BTB-01345846" "6" "51964857" "BTB-01345846" "A" "C"
"BTB-02007277" "6" "52182064" "BTB-02007277" "A" "G"
"BTB-01609384" "6" "52371211" "BTB-01609384" "A" "C"
"UA-IFASA-959" "6" "52394411" "UA-IFASA-959" "A" "G"
"BTB-00257494" "6" "52628477" "BTB-00257494" "A" "G"
"BTB-00257472" "6" "52684600" "BTB-00257472" "A" "C"
"BTB-00257432" "6" "52755573" "BTB-00257432" "A" "G"
"BTB-01845289" "6" "53099102" "BTB-01845289" "A" "G"
"BTB-01206363" "6" "53536262" "BTB-01206363" "A" "G"
"ARS-BFGL-NGS-117643" "6" "53782316" "ARS-BFGL-NGS-117643" "A" "C"
"ARS-BFGL-NGS-84705" "6" "54137247" "ARS-BFGL-NGS-84705" "A" "G"
"BTB-00843442" "6" "54187599" "BTB-00843442" "A" "C"
"ARS-BFGL-NGS-118484" "6" "54483328" "ARS-BFGL-NGS-118484" "A" "G"
"BTB-01206648" "6" "54524018" "BTB-01206648" "A" "G"
"BTB-02034993" "6" "54797732" "BTB-02034993" "A" "G"
"ARS-BFGL-NGS-100863" "6" "54826213" "ARS-BFGL-NGS-100863" "A" "G"
"ARS-BFGL-NGS-112970" "6" "54920283" "ARS-BFGL-NGS-112970" "A" "G"
"ARS-BFGL-NGS-2697" "6" "55002727" "ARS-BFGL-NGS-2697" "A" "G"
"BTB-00844104" "6" "55048602" "BTB-00844104" "A" "C"
"BTB-00844067" "6" "55077357" "BTB-00844067" "A" "G"
"BTB-00843849" "6" "55124345" "BTB-00843849" "A" "G"
"ARS-BFGL-NGS-42951" "6" "55128635" "ARS-BFGL-NGS-42951" "A" "G"
"BTB-00843793" "6" "55147990" "BTB-00843793" "A" "G"
"BTB-00843812" "6" "55175146" "BTB-00843812" "A" "C"
"BTB-01133266" "6" "55213555" "BTB-01133266" "A" "G"
"BTB-00843560" "6" "55237202" "BTB-00843560" "A" "G"
"ARS-BFGL-NGS-23616" "6" "55384541" "ARS-BFGL-NGS-23616" "A" "C"
"BTB-01494063" "6" "55496362" "BTB-01494063" "A" "G"
"BTB-01494055" "6" "55522974" "BTB-01494055" "A" "C"
"ARS-BFGL-NGS-29965" "6" "55545104" "ARS-BFGL-NGS-29965" "A" "G"
"BTB-01421608" "6" "55594667" "BTB-01421608" "A" "G"
"BTB-01421603" "6" "55616565" "BTB-01421603" "A" "G"
"ARS-BFGL-NGS-93645" "6" "55756520" "ARS-BFGL-NGS-93645" "A" "G"
"BTB-01133946" "6" "55796059" "BTB-01133946" "A" "G"
"ARS-BFGL-NGS-98343" "6" "56129705" "ARS-BFGL-NGS-98343" "A" "G"
"BTB-01133499" "6" "56164953" "BTB-01133499" "A" "G"
"BTB-01133278" "6" "56278798" "BTB-01133278" "A" "C"
"ARS-BFGL-NGS-27268" "6" "56393992" "ARS-BFGL-NGS-27268" "A" "G"
"BTB-01132969" "6" "56419575" "BTB-01132969" "A" "G"
"BTB-01656109" "6" "56639531" "BTB-01656109" "A" "G"
"BTB-00258256" "6" "56697894" "BTB-00258256" "A" "G"
"BTB-01453838" "6" "56723936" "BTB-01453838" "A" "G"
"BTB-01453811" "6" "56770486" "BTB-01453811" "A" "C"
"BTB-00533198" "6" "56844270" "BTB-00533198" "A" "G"
"ARS-BFGL-NGS-28430" "6" "57022748" "ARS-BFGL-NGS-28430" "A" "G"
"ARS-BFGL-NGS-114099" "6" "57139728" "ARS-BFGL-NGS-114099" "C" "G"
"ARS-BFGL-NGS-61109" "6" "57947092" "ARS-BFGL-NGS-61109" "A" "G"
"ARS-BFGL-NGS-13064" "6" "57991420" "ARS-BFGL-NGS-13064" "A" "G"
"ARS-BFGL-NGS-13151" "6" "58269352" "ARS-BFGL-NGS-13151" "A" "T"
"ARS-BFGL-NGS-23724" "6" "58473731" "ARS-BFGL-NGS-23724" "A" "G"
"ARS-BFGL-NGS-114682" "6" "58498378" "ARS-BFGL-NGS-114682" "A" "C"
"ARS-BFGL-NGS-75543" "6" "58638088" "ARS-BFGL-NGS-75543" "A" "G"
"ARS-BFGL-NGS-4788" "6" "58752585" "ARS-BFGL-NGS-4788" "A" "G"
"ARS-BFGL-NGS-19947" "6" "58814212" "ARS-BFGL-NGS-19947" "A" "G"
"UA-IFASA-5538" "6" "58871346" "UA-IFASA-5538" "A" "G"
"ARS-BFGL-NGS-5602" "6" "58988461" "ARS-BFGL-NGS-5602" "A" "G"
"ARS-BFGL-NGS-100658" "6" "59478731" "ARS-BFGL-NGS-100658" "A" "C"
"ARS-BFGL-NGS-31848" "6" "59565686" "ARS-BFGL-NGS-31848" "A" "G"
"ARS-BFGL-NGS-106371" "6" "59620476" "ARS-BFGL-NGS-106371" "A" "G"
"ARS-BFGL-NGS-25659" "6" "59674745" "ARS-BFGL-NGS-25659" "A" "G"
"ARS-BFGL-NGS-34791" "6" "59714100" "ARS-BFGL-NGS-34791" "A" "C"
"UA-IFASA-5446" "6" "60247669" "UA-IFASA-5446" "A" "G"
"ARS-BFGL-NGS-101874" "6" "60315101" "ARS-BFGL-NGS-101874" "A" "G"
"UA-IFASA-6142" "6" "60391803" "UA-IFASA-6142" "A" "G"
"ARS-BFGL-NGS-62682" "6" "60518194" "ARS-BFGL-NGS-62682" "A" "C"
"ARS-BFGL-NGS-112982" "6" "60645914" "ARS-BFGL-NGS-112982" "A" "G"
"ARS-BFGL-NGS-11358" "6" "60919136" "ARS-BFGL-NGS-11358" "A" "G"
"ARS-BFGL-NGS-100046" "6" "61182251" "ARS-BFGL-NGS-100046" "A" "G"
"ARS-BFGL-NGS-106015" "6" "61199572" "ARS-BFGL-NGS-106015" "A" "G"
"ARS-BFGL-NGS-62989" "6" "61227843" "ARS-BFGL-NGS-62989" "A" "G"
"ARS-BFGL-NGS-113479" "6" "61260690" "ARS-BFGL-NGS-113479" "A" "G"
"ARS-BFGL-NGS-41669" "6" "61454298" "ARS-BFGL-NGS-41669" "A" "C"
"BTB-00259841" "6" "61500734" "BTB-00259841" "A" "G"
"ARS-BFGL-NGS-10224" "6" "61555559" "ARS-BFGL-NGS-10224" "A" "G"
"BTB-00259313" "6" "61614443" "BTB-00259313" "A" "G"
"BTB-00259302" "6" "61640981" "BTB-00259302" "A" "G"
"BTB-01574784" "6" "61702884" "BTB-01574784" "A" "G"
"BTB-00248845" "6" "61905913" "BTB-00248845" "A" "C"
"BTB-00258644" "6" "62085065" "BTB-00258644" "A" "G"
"ARS-BFGL-NGS-24038" "6" "62119749" "ARS-BFGL-NGS-24038" "A" "G"
"ARS-BFGL-NGS-111961" "6" "62168854" "ARS-BFGL-NGS-111961" "A" "G"
"ARS-BFGL-NGS-41007" "6" "62181756" "ARS-BFGL-NGS-41007" "A" "G"
"ARS-BFGL-NGS-117527" "6" "62206143" "ARS-BFGL-NGS-117527" "A" "G"
"ARS-BFGL-NGS-114148" "6" "62228503" "ARS-BFGL-NGS-114148" "A" "G"
"ARS-BFGL-NGS-5114" "6" "62296566" "ARS-BFGL-NGS-5114" "A" "G"
"BTB-00259582" "6" "62408025" "BTB-00259582" "A" "G"
"BTB-00259674" "6" "62430437" "BTB-00259674" "A" "G"
"BTB-00259776" "6" "62510808" "BTB-00259776" "A" "G"
"BTB-00259343" "6" "62642435" "BTB-00259343" "A" "G"
"BTB-00259424" "6" "62687106" "BTB-00259424" "A" "G"
"ARS-BFGL-NGS-66408" "6" "62732929" "ARS-BFGL-NGS-66408" "A" "C"
"ARS-BFGL-NGS-109055" "6" "62933010" "ARS-BFGL-NGS-109055" "A" "G"
"ARS-BFGL-NGS-116332" "6" "63039838" "ARS-BFGL-NGS-116332" "A" "C"
"ARS-BFGL-NGS-118302" "6" "63071799" "ARS-BFGL-NGS-118302" "A" "G"
"BTB-01211574" "6" "63137386" "BTB-01211574" "A" "G"
"ARS-BFGL-NGS-69759" "6" "63165597" "ARS-BFGL-NGS-69759" "A" "G"
"BTB-01211501" "6" "63190024" "BTB-01211501" "A" "G"
"BTB-01857634" "6" "63232513" "BTB-01857634" "A" "G"
"ARS-BFGL-NGS-78719" "6" "63532785" "ARS-BFGL-NGS-78719" "A" "G"
"BTB-01311939" "6" "63585680" "BTB-01311939" "A" "G"
"BTB-00260242" "6" "63808855" "BTB-00260242" "A" "C"
"BTB-01312521" "6" "64466274" "BTB-01312521" "A" "G"
"BTB-01311952" "6" "64641399" "BTB-01311952" "A" "C"
"BTB-00259941" "6" "64776129" "BTB-00259941" "A" "G"
"BTB-00260196" "6" "64853128" "BTB-00260196" "A" "G"
"ARS-BFGL-NGS-28491" "6" "64991933" "ARS-BFGL-NGS-28491" "A" "G"
"BTB-01534149" "6" "65025424" "BTB-01534149" "A" "C"
"ARS-BFGL-NGS-110072" "6" "65075381" "ARS-BFGL-NGS-110072" "A" "G"
"BTB-01686849" "6" "65395403" "BTB-01686849" "A" "C"
"BTB-00260650" "6" "65698348" "BTB-00260650" "A" "G"
"ARS-BFGL-NGS-115746" "6" "65728229" "ARS-BFGL-NGS-115746" "A" "T"
"BTB-00260704" "6" "65749899" "BTB-00260704" "A" "C"
"ARS-BFGL-NGS-79939" "6" "65833751" "ARS-BFGL-NGS-79939" "A" "G"
"BTB-00260821" "6" "65865204" "BTB-00260821" "A" "C"
"BTB-01667396" "6" "65889482" "BTB-01667396" "A" "G"
"ARS-BFGL-NGS-35764" "6" "65925664" "ARS-BFGL-NGS-35764" "A" "G"
"BTB-00260917" "6" "65978639" "BTB-00260917" "A" "G"
"BTB-01920023" "6" "66083907" "BTB-01920023" "A" "C"
"BTB-01601529" "6" "66209350" "BTB-01601529" "A" "G"
"BTB-01978479" "6" "66214414" "BTB-01978479" "A" "C"
"BTB-01601425" "6" "66235480" "BTB-01601425" "A" "G"
"BTB-01601414" "6" "66262623" "BTB-01601414" "A" "G"
"BTB-01362640" "6" "66362612" "BTB-01362640" "A" "G"
"BTB-01362601" "6" "66394378" "BTB-01362601" "A" "G"
"BTB-01362542" "6" "66472802" "BTB-01362542" "A" "G"
"BTB-01474679" "6" "66549547" "BTB-01474679" "A" "G"
"BTB-01362430" "6" "66632373" "BTB-01362430" "A" "G"
"BTB-01362502" "6" "66660028" "BTB-01362502" "A" "G"
"BTB-01474706" "6" "66711012" "BTB-01474706" "A" "G"
"BTB-01712564" "6" "66773186" "BTB-01712564" "A" "G"
"ARS-BFGL-NGS-62058" "6" "66802712" "ARS-BFGL-NGS-62058" "A" "G"
"ARS-BFGL-NGS-72592" "6" "66883024" "ARS-BFGL-NGS-72592" "A" "G"
"BTB-01209424" "6" "66991502" "BTB-01209424" "A" "G"
"BTB-01941442" "6" "67024345" "BTB-01941442" "A" "G"
"BTB-01209089" "6" "67105986" "BTB-01209089" "A" "G"
"BTB-01209266" "6" "67193418" "BTB-01209266" "A" "G"
"ARS-BFGL-NGS-6760" "6" "67316480" "ARS-BFGL-NGS-6760" "A" "G"
"BTB-01068647" "6" "67606601" "BTB-01068647" "A" "G"
"BTB-01068662" "6" "67643584" "BTB-01068662" "A" "G"
"BTB-01923620" "6" "67691024" "BTB-01923620" "A" "G"
"BTB-01068702" "6" "67721544" "BTB-01068702" "A" "G"
"BTB-00261837" "6" "67752994" "BTB-00261837" "A" "G"
"ARS-BFGL-NGS-94365" "6" "67780297" "ARS-BFGL-NGS-94365" "A" "G"
"ARS-BFGL-NGS-13749" "6" "67877316" "ARS-BFGL-NGS-13749" "A" "G"
"ARS-BFGL-NGS-119362" "6" "68059441" "ARS-BFGL-NGS-119362" "A" "C"
"ARS-BFGL-NGS-111636" "6" "68546212" "ARS-BFGL-NGS-111636" "A" "C"
"ARS-BFGL-NGS-116808" "6" "68616066" "ARS-BFGL-NGS-116808" "A" "G"
"ARS-BFGL-NGS-33719" "6" "68808196" "ARS-BFGL-NGS-33719" "A" "G"
"ARS-BFGL-NGS-99368" "6" "69026906" "ARS-BFGL-NGS-99368" "A" "G"
"ARS-BFGL-NGS-114395" "6" "69229350" "ARS-BFGL-NGS-114395" "A" "G"
"ARS-BFGL-NGS-20354" "6" "69482838" "ARS-BFGL-NGS-20354" "A" "G"
"ARS-BFGL-NGS-35445" "6" "69512310" "ARS-BFGL-NGS-35445" "A" "G"
"ARS-BFGL-NGS-108820" "6" "69807027" "ARS-BFGL-NGS-108820" "A" "G"
"ARS-BFGL-NGS-32371" "6" "70000724" "ARS-BFGL-NGS-32371" "A" "G"
"ARS-BFGL-NGS-96402" "6" "70025545" "ARS-BFGL-NGS-96402" "A" "G"
"ARS-BFGL-NGS-117236" "6" "70065213" "ARS-BFGL-NGS-117236" "A" "C"
"ARS-BFGL-NGS-109884" "6" "70302612" "ARS-BFGL-NGS-109884" "A" "G"
"ARS-BFGL-NGS-117001" "6" "70320611" "ARS-BFGL-NGS-117001" "A" "C"
"ARS-BFGL-NGS-44467" "6" "70412049" "ARS-BFGL-NGS-44467" "C" "G"
"ARS-BFGL-NGS-38827" "6" "70554699" "ARS-BFGL-NGS-38827" "A" "G"
"ARS-BFGL-NGS-92044" "6" "70581495" "ARS-BFGL-NGS-92044" "A" "G"
"ARS-BFGL-NGS-30652" "6" "71073768" "ARS-BFGL-NGS-30652" "A" "G"
"ARS-BFGL-NGS-115051" "6" "71278609" "ARS-BFGL-NGS-115051" "A" "G"
"ARS-BFGL-NGS-92254" "6" "71300961" "ARS-BFGL-NGS-92254" "A" "G"
"ARS-BFGL-NGS-68326" "6" "71851762" "ARS-BFGL-NGS-68326" "A" "C"
"BTB-01899352" "6" "71914635" "BTB-01899352" "A" "G"
"ARS-BFGL-NGS-95965" "6" "72028756" "ARS-BFGL-NGS-95965" "A" "C"
"ARS-BFGL-NGS-24637" "6" "72138744" "ARS-BFGL-NGS-24637" "A" "C"
"ARS-BFGL-NGS-104919" "6" "72259859" "ARS-BFGL-NGS-104919" "A" "G"
"ARS-BFGL-NGS-13173" "6" "72301044" "ARS-BFGL-NGS-13173" "A" "G"
"ARS-BFGL-NGS-7423" "6" "72338329" "ARS-BFGL-NGS-7423" "A" "G"
"BTB-00263209" "6" "72382208" "BTB-00263209" "A" "G"
"ARS-BFGL-NGS-70470" "6" "72454639" "ARS-BFGL-NGS-70470" "A" "G"
"ARS-BFGL-NGS-119539" "6" "72531373" "ARS-BFGL-NGS-119539" "A" "G"
"BTB-00263026" "6" "72798255" "BTB-00263026" "A" "G"
"BTB-00263355" "6" "72899507" "BTB-00263355" "A" "G"
"ARS-BFGL-NGS-99026" "6" "72930338" "ARS-BFGL-NGS-99026" "A" "C"
"BTB-00262834" "6" "73008129" "BTB-00262834" "A" "G"
"BTB-00262807" "6" "73032896" "BTB-00262807" "A" "G"
"ARS-BFGL-NGS-37727" "6" "73092782" "ARS-BFGL-NGS-37727" "A" "G"
"ARS-BFGL-NGS-111167" "6" "73146496" "ARS-BFGL-NGS-111167" "A" "G"
"ARS-BFGL-NGS-73119" "6" "73182209" "ARS-BFGL-NGS-73119" "A" "C"
"ARS-BFGL-NGS-109149" "6" "73307557" "ARS-BFGL-NGS-109149" "A" "G"
"ARS-BFGL-NGS-106835" "6" "73369629" "ARS-BFGL-NGS-106835" "A" "G"
"BTB-00261083" "6" "73575770" "BTB-00261083" "A" "G"
"ARS-BFGL-NGS-117025" "6" "73617318" "ARS-BFGL-NGS-117025" "A" "G"
"BTB-00263396" "6" "73819092" "BTB-00263396" "A" "G"
"ARS-BFGL-NGS-69314" "6" "73892735" "ARS-BFGL-NGS-69314" "A" "C"
"BTB-00262376" "6" "73955725" "BTB-00262376" "A" "G"
"ARS-BFGL-NGS-55843" "6" "74015443" "ARS-BFGL-NGS-55843" "A" "C"
"BTB-00263321" "6" "74051400" "BTB-00263321" "A" "G"
"ARS-BFGL-NGS-93711" "6" "74084829" "ARS-BFGL-NGS-93711" "A" "G"
"BTB-00263615" "6" "74140844" "BTB-00263615" "A" "G"
"ARS-BFGL-NGS-14715" "6" "74378643" "ARS-BFGL-NGS-14715" "A" "G"
"BTB-00263420" "6" "74434558" "BTB-00263420" "A" "C"
"ARS-BFGL-NGS-76592" "6" "74445066" "ARS-BFGL-NGS-76592" "A" "G"
"BTB-00262270" "6" "74546008" "BTB-00262270" "A" "G"
"ARS-BFGL-NGS-112030" "6" "74579431" "ARS-BFGL-NGS-112030" "A" "G"
"ARS-BFGL-NGS-20249" "6" "74849823" "ARS-BFGL-NGS-20249" "A" "G"
"ARS-BFGL-NGS-101891" "6" "75137290" "ARS-BFGL-NGS-101891" "A" "G"
"ARS-BFGL-NGS-18944" "6" "76210037" "ARS-BFGL-NGS-18944" "A" "T"
"ARS-BFGL-NGS-109219" "6" "77339645" "ARS-BFGL-NGS-109219" "A" "G"
"ARS-BFGL-NGS-80068" "6" "77650126" "ARS-BFGL-NGS-80068" "A" "G"
"ARS-BFGL-NGS-12798" "6" "78561987" "ARS-BFGL-NGS-12798" "A" "G"
"ARS-BFGL-NGS-102423" "6" "79126321" "ARS-BFGL-NGS-102423" "A" "G"
"BTB-00254383" "6" "79450422" "BTB-00254383" "A" "G"
"ARS-BFGL-NGS-42175" "6" "79544981" "ARS-BFGL-NGS-42175" "A" "C"
"BTB-00217058" "6" "79592589" "BTB-00217058" "A" "G"
"BTB-00264606" "6" "79632703" "BTB-00264606" "A" "T"
"BTB-00264565" "6" "79705920" "BTB-00264565" "A" "G"
"BTB-00264506" "6" "79732129" "BTB-00264506" "A" "G"
"BTB-01900612" "6" "79817258" "BTB-01900612" "A" "C"
"BTB-00264414" "6" "79843283" "BTB-00264414" "A" "G"
"ARS-BFGL-NGS-108577" "6" "79901183" "ARS-BFGL-NGS-108577" "A" "G"
"BTB-00265053" "6" "79954207" "BTB-00265053" "A" "G"
"BTB-01393607" "6" "80062406" "BTB-01393607" "A" "G"
"ARS-BFGL-NGS-45558" "6" "80338447" "ARS-BFGL-NGS-45558" "A" "G"
"BTB-01578906" "6" "80358427" "BTB-01578906" "A" "C"
"BTB-02078616" "6" "80545597" "BTB-02078616" "A" "G"
"BTB-00264815" "6" "81019581" "BTB-00264815" "A" "G"
"BTB-00265222" "6" "81169373" "BTB-00265222" "A" "C"
"BTB-00265521" "6" "81257754" "BTB-00265521" "A" "G"
"BTB-00265288" "6" "81286240" "BTB-00265288" "A" "C"
"ARS-BFGL-NGS-108246" "6" "82008222" "ARS-BFGL-NGS-108246" "A" "G"
"ARS-BFGL-NGS-114989" "6" "82128469" "ARS-BFGL-NGS-114989" "A" "G"
"ARS-BFGL-NGS-63312" "6" "82965163" "ARS-BFGL-NGS-63312" "A" "G"
"UA-IFASA-2111" "6" "84351311" "UA-IFASA-2111" "A" "G"
"ARS-BFGL-NGS-70112" "6" "84448550" "ARS-BFGL-NGS-70112" "A" "G"
"ARS-BFGL-NGS-59841" "6" "84666227" "ARS-BFGL-NGS-59841" "A" "G"
"ARS-BFGL-NGS-27958" "6" "84689991" "ARS-BFGL-NGS-27958" "A" "C"
"ARS-BFGL-NGS-114609" "6" "84713584" "ARS-BFGL-NGS-114609" "A" "G"
"ARS-BFGL-NGS-109039" "6" "85142067" "ARS-BFGL-NGS-109039" "A" "C"
"ARS-BFGL-NGS-60491" "6" "85703164" "ARS-BFGL-NGS-60491" "A" "G"
"ARS-BFGL-NGS-37271" "6" "85743833" "ARS-BFGL-NGS-37271" "A" "G"
"ARS-BFGL-NGS-36707" "6" "86354888" "ARS-BFGL-NGS-36707" "A" "G"
"ARS-BFGL-NGS-86825" "6" "86794730" "ARS-BFGL-NGS-86825" "A" "G"
"ARS-BFGL-NGS-24522" "6" "87878364" "ARS-BFGL-NGS-24522" "A" "G"
"ARS-BFGL-NGS-112872" "6" "88069548" "ARS-BFGL-NGS-112872" "A" "G"
"ARS-BFGL-NGS-54753" "6" "88210451" "ARS-BFGL-NGS-54753" "A" "G"
"ARS-BFGL-NGS-48254" "6" "88486150" "ARS-BFGL-NGS-48254" "C" "G"
"ARS-BFGL-NGS-118182" "6" "88592295" "ARS-BFGL-NGS-118182" "A" "G"
"BTB-00133212" "6" "88656290" "BTB-00133212" "A" "G"
"ARS-BFGL-NGS-17376" "6" "88822266" "ARS-BFGL-NGS-17376" "A" "G"
"BTB-01654826" "6" "88891318" "BTB-01654826" "A" "G"
"ARS-BFGL-NGS-28041" "6" "89251522" "ARS-BFGL-NGS-28041" "A" "G"
"BTB-01946639" "6" "89550253" "BTB-01946639" "A" "G"
"BTB-01946648" "6" "89572513" "BTB-01946648" "A" "G"
"BTB-01820719" "6" "89772651" "BTB-01820719" "A" "C"
"BTB-00707438" "6" "89962889" "BTB-00707438" "A" "G"
"BTB-00707501" "6" "90075383" "BTB-00707501" "A" "C"
"BTB-00987135" "6" "90160155" "BTB-00987135" "A" "G"
"BTB-00987116" "6" "90188972" "BTB-00987116" "A" "G"
"BTB-00265951" "6" "90642682" "BTB-00265951" "A" "G"
"BTB-00265923" "6" "90665860" "BTB-00265923" "A" "C"
"ARS-BFGL-NGS-105651" "6" "90686870" "ARS-BFGL-NGS-105651" "A" "G"
"ARS-BFGL-NGS-80814" "6" "90783153" "ARS-BFGL-NGS-80814" "A" "G"
"ARS-BFGL-NGS-116877" "6" "90966250" "ARS-BFGL-NGS-116877" "A" "G"
"BTB-01849217" "6" "91023863" "BTB-01849217" "A" "G"
"BTB-01458572" "6" "91106000" "BTB-01458572" "A" "G"
"ARS-BFGL-NGS-2391" "6" "91187144" "ARS-BFGL-NGS-2391" "A" "G"
"ARS-BFGL-NGS-13074" "6" "91313177" "ARS-BFGL-NGS-13074" "A" "G"
"ARS-BFGL-NGS-2935" "6" "91480536" "ARS-BFGL-NGS-2935" "A" "C"
"BTB-01657893" "6" "91485845" "BTB-01657893" "A" "G"
"ARS-BFGL-NGS-102760" "6" "91518537" "ARS-BFGL-NGS-102760" "A" "G"
"BTB-01658095" "6" "91543840" "BTB-01658095" "A" "G"
"BTB-01466661" "6" "91660390" "BTB-01466661" "A" "G"
"ARS-BFGL-NGS-83505" "6" "91684741" "ARS-BFGL-NGS-83505" "A" "G"
"BTB-01466878" "6" "91785150" "BTB-01466878" "A" "G"
"BTB-01496160" "6" "91997279" "BTB-01496160" "A" "G"
"ARS-BFGL-NGS-23066" "6" "92153394" "ARS-BFGL-NGS-23066" "A" "G"
"BTB-01428718" "6" "92195532" "BTB-01428718" "A" "G"
"BTB-01428731" "6" "92217233" "BTB-01428731" "A" "G"
"BTB-01885835" "6" "92279760" "BTB-01885835" "A" "G"
"BTB-01428873" "6" "92309468" "BTB-01428873" "A" "C"
"BTB-01428914" "6" "92363326" "BTB-01428914" "A" "C"
"BTB-01428761" "6" "92422088" "BTB-01428761" "A" "C"
"ARS-BFGL-NGS-60568" "6" "92465869" "ARS-BFGL-NGS-60568" "A" "G"
"ARS-BFGL-NGS-108278" "6" "92497641" "ARS-BFGL-NGS-108278" "A" "G"
"ARS-BFGL-NGS-40151" "6" "92690455" "ARS-BFGL-NGS-40151" "A" "G"
"BTB-01834863" "6" "92757120" "BTB-01834863" "A" "G"
"ARS-BFGL-NGS-63919" "6" "92830946" "ARS-BFGL-NGS-63919" "A" "C"
"ARS-BFGL-NGS-119068" "6" "92855916" "ARS-BFGL-NGS-119068" "A" "G"
"BTB-00267167" "6" "92922752" "BTB-00267167" "A" "G"
"ARS-BFGL-NGS-83066" "6" "92972074" "ARS-BFGL-NGS-83066" "A" "G"
"BTB-00267652" "6" "93108769" "BTB-00267652" "A" "G"
"ARS-BFGL-NGS-115937" "6" "93137474" "ARS-BFGL-NGS-115937" "A" "C"
"ARS-BFGL-NGS-92582" "6" "93175994" "ARS-BFGL-NGS-92582" "A" "G"
"BTB-00267864" "6" "93243643" "BTB-00267864" "A" "G"
"ARS-BFGL-NGS-112355" "6" "93271051" "ARS-BFGL-NGS-112355" "A" "G"
"UA-IFASA-6709" "6" "93381472" "UA-IFASA-6709" "A" "G"
"BTB-00268174" "6" "93438613" "BTB-00268174" "A" "C"
"ARS-BFGL-NGS-103781" "6" "93486356" "ARS-BFGL-NGS-103781" "A" "G"
"BTB-00268287" "6" "93646389" "BTB-00268287" "A" "G"
"BTB-00268308" "6" "93670062" "BTB-00268308" "A" "G"
"ARS-BFGL-NGS-24779" "6" "93747923" "ARS-BFGL-NGS-24779" "A" "C"
"ARS-BFGL-NGS-100802" "6" "93961099" "ARS-BFGL-NGS-100802" "A" "C"
"BTB-00270281" "6" "94158559" "BTB-00270281" "A" "G"
"BTB-00270310" "6" "94189136" "BTB-00270310" "A" "G"
"ARS-BFGL-NGS-119791" "6" "94439594" "ARS-BFGL-NGS-119791" "A" "G"
"ARS-BFGL-NGS-32227" "6" "94562464" "ARS-BFGL-NGS-32227" "A" "G"
"ARS-BFGL-NGS-41209" "6" "94589635" "ARS-BFGL-NGS-41209" "A" "C"
"ARS-BFGL-NGS-94213" "6" "94668310" "ARS-BFGL-NGS-94213" "A" "G"
"BTB-00271326" "6" "94712856" "BTB-00271326" "A" "G"
"BTB-00271219" "6" "94737883" "BTB-00271219" "A" "G"
"ARS-BFGL-NGS-56334" "6" "94817151" "ARS-BFGL-NGS-56334" "A" "G"
"BTB-00271049" "6" "94864234" "BTB-00271049" "A" "G"
"ARS-BFGL-NGS-119331" "6" "94948275" "ARS-BFGL-NGS-119331" "A" "G"
"BTB-01677314" "6" "95200808" "BTB-01677314" "A" "G"
"BTB-00753223" "6" "95360863" "BTB-00753223" "A" "G"
"BTB-00753076" "6" "95386878" "BTB-00753076" "A" "G"
"BTB-00753045" "6" "95414597" "BTB-00753045" "A" "G"
"ARS-BFGL-NGS-45355" "6" "95443904" "ARS-BFGL-NGS-45355" "A" "G"
"BTB-00271752" "6" "95572055" "BTB-00271752" "A" "G"
"BTB-00271721" "6" "95670290" "BTB-00271721" "A" "G"
"ARS-BFGL-NGS-118552" "6" "95691580" "ARS-BFGL-NGS-118552" "A" "G"
"ARS-BFGL-NGS-29722" "6" "95716469" "ARS-BFGL-NGS-29722" "A" "G"
"ARS-BFGL-NGS-29550" "6" "95735241" "ARS-BFGL-NGS-29550" "A" "G"
"ARS-BFGL-NGS-12689" "6" "95854352" "ARS-BFGL-NGS-12689" "A" "G"
"BTB-00271969" "6" "95924980" "BTB-00271969" "A" "G"
"BTB-00272324" "6" "96070409" "BTB-00272324" "A" "C"
"BTB-00272418" "6" "96493695" "BTB-00272418" "A" "C"
"ARS-BFGL-NGS-108245" "6" "96841919" "ARS-BFGL-NGS-108245" "A" "C"
"BTB-01371380" "6" "96877217" "BTB-01371380" "A" "G"
"BTB-01371349" "6" "96919041" "BTB-01371349" "A" "G"
"ARS-BFGL-NGS-117220" "6" "97141890" "ARS-BFGL-NGS-117220" "A" "G"
"BTB-00273062" "6" "97208312" "BTB-00273062" "A" "G"
"BTB-01781038" "6" "97323457" "BTB-01781038" "A" "C"
"BTB-01965912" "6" "97426302" "BTB-01965912" "A" "G"
"BTB-01700063" "6" "97475077" "BTB-01700063" "A" "G"
"ARS-BFGL-NGS-106834" "6" "97583093" "ARS-BFGL-NGS-106834" "C" "G"
"BTB-00272793" "6" "97637251" "BTB-00272793" "A" "G"
"BTB-00272812" "6" "97666752" "BTB-00272812" "A" "C"
"ARS-BFGL-NGS-74695" "6" "97747161" "ARS-BFGL-NGS-74695" "A" "G"
"ARS-BFGL-NGS-84855" "6" "97970607" "ARS-BFGL-NGS-84855" "A" "G"
"BTB-00273958" "6" "97991558" "BTB-00273958" "A" "G"
"BTB-00274080" "6" "98033602" "BTB-00274080" "A" "G"
"ARS-BFGL-NGS-28830" "6" "98099748" "ARS-BFGL-NGS-28830" "A" "C"
"BTB-00274330" "6" "98230507" "BTB-00274330" "A" "G"
"ARS-BFGL-NGS-61596" "6" "98294826" "ARS-BFGL-NGS-61596" "A" "C"
"ARS-BFGL-NGS-34097" "6" "98363600" "ARS-BFGL-NGS-34097" "A" "G"
"ARS-BFGL-NGS-76212" "6" "98576371" "ARS-BFGL-NGS-76212" "A" "G"
"BTB-00273261" "6" "98879044" "BTB-00273261" "A" "G"
"BTB-00273221" "6" "98929697" "BTB-00273221" "A" "G"
"ARS-BFGL-NGS-82167" "6" "98952769" "ARS-BFGL-NGS-82167" "A" "G"
"ARS-BFGL-NGS-105242" "6" "98980025" "ARS-BFGL-NGS-105242" "C" "G"
"ARS-BFGL-NGS-15004" "6" "99178598" "ARS-BFGL-NGS-15004" "A" "G"
"BTB-01096469" "6" "99187864" "BTB-01096469" "A" "C"
"BTB-01096249" "6" "99291165" "BTB-01096249" "A" "C"
"BTB-01096206" "6" "99320306" "BTB-01096206" "A" "G"
"ARS-BFGL-NGS-37199" "6" "99341521" "ARS-BFGL-NGS-37199" "A" "G"
[truncated: 1,062,197 more chars]
